# Supplementary material for: The Transcriptome of Equine Peripheral Blood Mononuclear Cells
Source: PLoS One. 2015 Mar 19;10(3):e0122011. doi: 10.1371/journal.pone.0122011 (PMC4366165; doi:10.1371/journal.pone.0122011)
Supplement: S1 File — Transcripts expressed in in vitro stimulated peripheral blood mononuclear cells of RAO-affected and RAO-non-affected thoroughbred horses. Lowly expressed transcripts with max. FPKM per sample < 0.01 were filtered out. (ZIP) [file pone.0122011.s005.zip]

Archive with 1 entries (1 files):
- withoutLow.gtf
