# Supplementary material for: The Transcriptome of Equine Peripheral Blood Mononuclear Cells
Source: PLoS One. 2015 Mar 19;10(3):e0122011. doi: 10.1371/journal.pone.0122011 (PMC4366165; doi:10.1371/journal.pone.0122011)
Supplement: S2 File — For each transcript present in the S1 File the following attributes are given: transcript id, gene id, minimum exon length, maximum exon length, number of exons, strand, chromosome name, start position, end position, length, was the transcript a duplicate, minimum FPKM value per sample, median FPKM value per sample, median FPKM value per sample, class code, nearest reference id, gene short name, reference source. (ZIP) [file pone.0122011.s006.zip]

Archive with 1 entries (1 files):
- Volumes/vetsuisse/Gruppen/IGEH/Alicja/TRANSCRIPTOME_PAPER/After2ndReview/afterInHouse/S2_File.txt
