# Supplementary material for: The Transcriptome of Equine Peripheral Blood Mononuclear Cells
Source: PLoS One. 2015 Mar 19;10(3):e0122011. doi: 10.1371/journal.pone.0122011 (PMC4366165; doi:10.1371/journal.pone.0122011)
Supplement: S2 File — For each transcript present in the S1 File the following attributes are given: transcript id, gene id, minimum exon length, maximum exon length, number of exons, strand, chromosome name, start position, end position, length, was the transcript a duplicate, minimum FPKM value per sample, median FPKM value per sample, median FPKM value per sample, class code, nearest reference id, gene short name, reference source. (ZIP) [file pone.0122011.s006.zip › Volumes/vetsuisse/Gruppen/IGEH/Alicja/TRANSCRIPTOME_PAPER/After2ndReview/afterInHouse/S2_File.txt]

#filtered_low<-max_fpkm>=0.01
transcript_id	gene_id	min_exon_length	max_exon_length	exon_count	strand	chr	start	end	length	duplicate	min_fpkm	max_fpkm	median_fpkm	class_code	nearest_ref_id	gene_short_name	reference
ECAUB_00000003	ELOC_000001	48	1342	12	+	chr1	500	16469	2689	FALSE	0	0.483238	2.63717e-13	j	rna0	SYCE1	NCBI
ECAUB_00000004	ELOC_000001	48	1342	12	+	chr1	500	16469	3106	FALSE	0	0.495598	6.81052e-09	j	rna0	SYCE1	NCBI
ECAUB_00000002	ELOC_000001	48	1342	12	+	chr1	500	16469	3272	FALSE	0	0.614879	1.17878e-06	j	rna0	SYCE1	NCBI
ECAUB_00000001	ELOC_000001	48	1342	9	+	chr1	500	16469	3654	FALSE	3.99397e-89	0.637428	3.36943e-08	j	rna0	SYCE1	NCBI
ECAUB_00000007	ELOC_000001	48	212	12	+	chr1	1630	16336	1121	FALSE	0	1.3024	8.62665e-08	=	rna2	SYCE1	NCBI
ECAUB_00000006	ELOC_000001	48	212	12	+	chr1	1630	16336	1085	FALSE	0	0.667085	3.76372e-16	=	rna1	SYCE1	NCBI
ECAUB_00000005	ELOC_000001	48	212	13	+	chr1	1630	16336	1196	FALSE	0	0.848683	6.51407e-13	=	rna0	SYCE1	NCBI
ECAUB_00000008	ELOC_000001	48	1388	10	+	chr1	10581	16469	2271	FALSE	0	0.289046	9.52194e-23	j	rna0	SYCE1	NCBI
ECAUB_00000009	ELOC_000001	48	124	11	+	chr1	11193	15975	859	FALSE	0	1.30154	1.06078e-10	=	ENSECAT00000013004	SYCE1	Ensembl
ECAUB_00000010	ELOC_000001	48	628	10	+	chr1	11341	16469	1547	FALSE	0	0.574136	5.37138e-14	j	rna0	SYCE1	NCBI
ECAUB_00000013	ELOC_000002	68	7557	6	+	chr1	23398	47524	8137	FALSE	0	0.0437651	3.36028e-113	x	rna3	ZNF717	NCBI
ECAUB_00000015	ELOC_000002	68	7557	5	+	chr1	23398	47524	8000	FALSE	0	0.069091	2.60903e-155	x	rna3	ZNF717	NCBI
ECAUB_00000017	ELOC_000002	68	11496	4	+	chr1	23398	47524	19214	FALSE	2.02159e-25	0.954432	0.126321	x	rna3	ZNF717	NCBI
ECAUB_00000016	ELOC_000002	68	7557	5	+	chr1	23398	47524	8000	FALSE	0	0.069091	2.60903e-155	x	rna3	ZNF717	NCBI
ECAUB_00000014	ELOC_000002	68	7328	6	+	chr1	23398	47524	9509	FALSE	0	0.0775274	5.4397e-93	x	rna3	ZNF717	NCBI
ECAUB_00000012	ELOC_000002	68	7557	6	+	chr1	23398	47524	8153	FALSE	0	0.0568756	1.26637e-110	x	rna3	ZNF717	NCBI
ECAUB_00000011	ELOC_000002	68	9907	5	+	chr1	23398	47524	17752	FALSE	1.20557e-33	1.85647	0.23716	x	rna3	ZNF717	NCBI
ECAUB_00000019	ELOC_000002	31	3137	5	+	chr1	27818	79619	3543	FALSE	4.08702e-56	4.47832	0.26418	s	rna3	ZNF717	NCBI
ECAUB_00000020	ELOC_000002	68	2933	5	+	chr1	28022	47524	3374	FALSE	0.417225	6.87666	3.16792	x	rna3	ZNF717	NCBI
ECAUB_00000023	ELOC_000003	36	1680	6	+	chr1	265766	270963	3444	FALSE	4.90376e-88	13.4498	0.000302992	s	gene8	LOC100066851	NCBI
ECAUB_00000025	ELOC_000003	69	1679	5	+	chr1	265766	270963	4158	FALSE	1.10704e-37	3.76625	8.8782e-07	s	gene8	LOC100066851	NCBI
ECAUB_00000027	ELOC_000003	69	1680	5	+	chr1	265766	270963	4159	FALSE	3.25199e-24	9.92097	1.70899	s	gene8	LOC100066851	NCBI
ECAUB_00000026	ELOC_000003	138	1680	5	+	chr1	265766	270963	3667	FALSE	1.72375e-92	2.68929	1.99054e-07	s	gene8	LOC100066851	NCBI
ECAUB_00000024	ELOC_000003	36	1679	5	+	chr1	265766	270963	3516	FALSE	2.0365e-41	5.7071	0.995536	s	gene8	LOC100066851	NCBI
ECAUB_00000022	ELOC_000003	1206	3474	2	+	chr1	265766	270963	4680	FALSE	2.39867e-136	1.78782	0.302867	s	gene8	LOC100066851	NCBI
ECAUB_00000021	ELOC_000003	35	1680	5	+	chr1	265766	270963	3516	FALSE	1.66716e-62	3.53534	0.0067808	s	gene8	LOC100066851	NCBI
ECAUB_00000028	ELOC_000003	36	1680	7	+	chr1	265799	270963	2953	FALSE	9.26988e-185	0.442667	1.14079e-53	s	gene8	LOC100066851	NCBI
ECAUB_00000029	ELOC_000003	69	1680	6	+	chr1	265835	270963	3628	FALSE	3.57351e-137	1.64481	1.46138e-30	s	gene8	LOC100066851	NCBI
ECAUB_00000031	ELOC_000003	69	1680	6	+	chr1	265839	270963	3628	FALSE	1.32226e-108	0.993788	3.26517e-29	s	gene8	LOC100066851	NCBI
ECAUB_00000030	ELOC_000003	36	1680	7	+	chr1	265839	270963	2909	FALSE	2.63556e-277	4.54983	5.1711e-50	s	gene8	LOC100066851	NCBI
ECAUB_00000032	ELOC_000003	36	1680	6	+	chr1	266054	270963	2768	FALSE	1.36511e-146	6.19287	0.445538	s	gene8	LOC100066851	NCBI
ECAUB_00000033	ELOC_000003	138	1680	6	+	chr1	266120	270963	2855	FALSE	1.38624e-106	11.9125	0.835052	s	gene8	LOC100066851	NCBI
ECAUB_00000036	ELOC_000004	301	1002	3	+	chr1	271635	274805	2160	FALSE	5.0895e-88	32.3702	0.279178	s	gene8	LOC100066851	NCBI
ECAUB_00000035	ELOC_000004	301	2030	3	+	chr1	271635	274805	2637	FALSE	5.2613e-269	22.5285	1.12864e-13	s	gene8	LOC100066851	NCBI
ECAUB_00000034	ELOC_000004	301	2725	2	+	chr1	271635	274805	3026	FALSE	5.65927e-207	8.97243	1.22274	s	gene8	LOC100066851	NCBI
ECAUB_00000042	ELOC_000004	301	2298	3	+	chr1	271635	277248	4763	FALSE	0	0.774802	1.11343e-48	s	gene8	LOC100066851	NCBI
ECAUB_00000044	ELOC_000004	296	2298	4	+	chr1	271635	277248	3201	FALSE	0	1.02416	0.0552914	s	gene8	LOC100066851	NCBI
ECAUB_00000046	ELOC_000004	301	2298	4	+	chr1	271635	277248	4859	FALSE	0	0.918796	6.31336e-43	s	gene8	LOC100066851	NCBI
ECAUB_00000045	ELOC_000004	296	2298	5	+	chr1	271635	277248	3510	FALSE	3.17597e-293	7.75772	0.0706441	s	gene8	LOC100066851	NCBI
ECAUB_00000043	ELOC_000004	301	2298	4	+	chr1	271635	277248	4374	FALSE	0	0.209972	2.99494e-64	s	gene8	LOC100066851	NCBI
ECAUB_00000041	ELOC_000004	181	2298	4	+	chr1	271635	277248	4251	FALSE	0	0.929716	1.48902e-62	s	gene8	LOC100066851	NCBI
ECAUB_00000039	ELOC_000004	296	2298	4	+	chr1	271635	277248	3897	FALSE	0	0.761132	2.85411e-64	s	gene8	LOC100066851	NCBI
ECAUB_00000040	ELOC_000004	301	2298	4	+	chr1	271635	277248	4376	FALSE	0	0.684025	1.54491e-64	s	gene8	LOC100066851	NCBI
ECAUB_00000038	ELOC_000004	301	2298	5	+	chr1	271635	277248	3993	FALSE	0	1.00467	9.43897e-56	s	gene8	LOC100066851	NCBI
ECAUB_00000037	ELOC_000004	301	2298	4	+	chr1	271635	277248	4376	FALSE	2.17276e-261	3.29967	0.138167	s	gene8	LOC100066851	NCBI
ECAUB_00000047	ELOC_000005	773	3092	2	+	chr1	287654	296670	3865	FALSE	5.49437e-266	1.59669	0.273668	o	rna7	LOC100066391	NCBI
ECAUB_00000048	ELOC_000005	812	3092	2	+	chr1	287706	296670	3904	FALSE	1.3818e-226	1.62639	8.29021e-05	o	rna7	LOC100066391	NCBI
ECAUB_00000050	ELOC_000005	3092	3528	2	+	chr1	288831	296670	6620	FALSE	0	0.598626	1.92848e-18	o	rna7	LOC100066391	NCBI
ECAUB_00000049	ELOC_000005	7840	7840	1	+	chr1	288831	296670	7840	FALSE	0	1.83741	0.380271	o	rna7	LOC100066391	NCBI
ECAUB_00000051	ELOC_000005	1657	1657	1	+	chr1	293320	294976	1657	FALSE	0	1.00899	0.00721171	=	rna7	LOC100066391	NCBI
ECAUB_00000052	ELOC_000006	19	1332	2	+	chr1	351175	353296	1351	FALSE	0	0.123086	0	=	ENSECAT00000012777	ENSECAG00000012361	Ensembl
ECAUB_00000053	ELOC_000007	936	936	1	+	chr1	357983	358918	936	FALSE	0	0.156777	0	=	rna9	LOC100066808	NCBI
ECAUB_00000054	ELOC_000008	974	974	1	+	chr1	366344	367317	974	FALSE	0	0.225336	0	=	gene12	LOC100066787	NCBI
ECAUB_00000055	ELOC_000008	10	919	2	+	chr1	366344	367589	929	FALSE	0	0.113762	0	=	ENSECAT00000012997	ENSECAG00000012458	Ensembl
ECAUB_00000056	ELOC_000008	7	919	2	+	chr1	366344	368692	926	FALSE	0	0.164772	0	=	ENSECAT00000012985	ENSECAG00000012458	Ensembl
ECAUB_00000057	ELOC_000009	62	3138	7	+	chr1	382560	396376	5212	FALSE	3.43761e-168	0.302871	1.22792e-29	s	rna10	MTG1	NCBI
ECAUB_00000061	ELOC_000009	81	7169	4	+	chr1	382569	396376	11027	FALSE	1.31828e-66	0.252886	1.8471e-16	s	rna10	MTG1	NCBI
ECAUB_00000063	ELOC_000009	62	3963	6	+	chr1	382569	396376	8971	FALSE	3.43455e-96	0.211606	5.78467e-22	s	rna10	MTG1	NCBI
ECAUB_00000065	ELOC_000009	57	5091	6	+	chr1	382569	396376	9097	FALSE	3.07545e-91	0.428042	3.78802e-30	s	rna10	MTG1	NCBI
ECAUB_00000067	ELOC_000009	57	3963	8	+	chr1	382569	396376	7031	FALSE	8.54055e-90	0.203582	7.45001e-21	s	rna10	MTG1	NCBI
ECAUB_00000069	ELOC_000009	57	5091	7	+	chr1	382569	396376	6430	FALSE	3.6172e-129	0.413967	1.75711e-38	s	rna10	MTG1	NCBI
ECAUB_00000071	ELOC_000009	57	5286	6	+	chr1	382569	396376	10764	FALSE	2.13992e-82	0.248548	3.51414e-24	s	rna10	MTG1	NCBI
ECAUB_00000073	ELOC_000009	91	5826	4	+	chr1	382569	396376	11647	FALSE	2.2991e-78	0.357128	2.05304e-26	s	rna10	MTG1	NCBI
ECAUB_00000075	ELOC_000009	64	3963	6	+	chr1	382569	396376	8973	FALSE	2.40004e-101	0.484627	1.04332e-27	s	rna10	MTG1	NCBI
ECAUB_00000077	ELOC_000009	105	6752	5	+	chr1	382569	396376	8483	FALSE	7.6673e-116	0.124697	1.02109e-35	s	rna10	MTG1	NCBI
ECAUB_00000079	ELOC_000009	62	4460	6	+	chr1	382569	396376	8888	FALSE	1.47774e-96	0.673272	8.49651e-28	s	rna10	MTG1	NCBI
ECAUB_00000081	ELOC_000009	57	5286	7	+	chr1	382569	396376	10195	FALSE	2.11663e-58	0.301937	1.48335e-12	s	rna10	MTG1	NCBI
ECAUB_00000083	ELOC_000009	91	5286	5	+	chr1	382569	396376	11393	FALSE	8.28347e-92	0.0391474	5.46414e-25	s	rna10	MTG1	NCBI
ECAUB_00000085	ELOC_000009	97	5286	5	+	chr1	382569	396376	12125	FALSE	6.78843e-49	0.84873	4.10562e-11	s	rna10	MTG1	NCBI
ECAUB_00000087	ELOC_000009	639	5826	4	+	chr1	382569	396376	12817	FALSE	1.83952e-54	0.225626	4.7759e-18	s	rna10	MTG1	NCBI
ECAUB_00000089	ELOC_000009	57	3963	8	+	chr1	382569	396376	8128	FALSE	5.18725e-74	0.396895	2.79429e-16	s	rna10	MTG1	NCBI
ECAUB_00000091	ELOC_000009	97	3963	5	+	chr1	382569	396376	10541	FALSE	4.9492e-72	0.0470502	6.94293e-17	s	rna10	MTG1	NCBI
ECAUB_00000093	ELOC_000009	57	5091	6	+	chr1	382569	396376	8497	FALSE	1.02654e-116	0.13544	2.74069e-38	s	rna10	MTG1	NCBI
ECAUB_00000094	ELOC_000009	57	4460	7	+	chr1	382569	396376	7431	FALSE	1.0136e-141	0.139408	2.25744e-30	s	rna10	MTG1	NCBI
ECAUB_00000092	ELOC_000009	57	5286	5	+	chr1	382569	396376	12165	FALSE	4.85208e-90	0.193908	8.65343e-21	s	rna10	MTG1	NCBI
ECAUB_00000090	ELOC_000009	81	3963	6	+	chr1	382569	396376	10058	FALSE	1.82124e-59	0.244887	5.04117e-14	s	rna10	MTG1	NCBI
ECAUB_00000088	ELOC_000009	639	7909	3	+	chr1	382569	396376	13008	FALSE	5.56073e-69	1.18735	3.90711e-14	s	rna10	MTG1	NCBI
ECAUB_00000086	ELOC_000009	57	5286	6	+	chr1	382569	396376	10595	FALSE	5.86875e-88	0.450317	2.64717e-20	s	rna10	MTG1	NCBI
ECAUB_00000084	ELOC_000009	639	6277	3	+	chr1	382569	396376	12007	FALSE	3.58717e-76	0.372756	5.34844e-22	s	rna10	MTG1	NCBI
ECAUB_00000082	ELOC_000009	639	3963	4	+	chr1	382569	396376	11110	FALSE	3.3553e-68	0.0382304	2.57659e-17	s	rna10	MTG1	NCBI
ECAUB_00000080	ELOC_000009	91	5286	6	+	chr1	382569	396376	10993	FALSE	4.24609e-90	0.0350651	6.57278e-24	s	rna10	MTG1	NCBI
ECAUB_00000078	ELOC_000009	286	6752	4	+	chr1	382569	396376	12963	FALSE	8.77924e-70	0.28339	2.2089e-16	s	rna10	MTG1	NCBI
ECAUB_00000076	ELOC_000009	57	6752	6	+	chr1	382569	396376	8000	FALSE	3.51143e-109	0.405855	1.2282e-22	s	rna10	MTG1	NCBI
ECAUB_00000074	ELOC_000009	639	12938	2	+	chr1	382569	396376	13577	FALSE	4.7876e-56	0.857168	2.19169e-10	s	rna10	MTG1	NCBI
ECAUB_00000072	ELOC_000009	62	5286	7	+	chr1	382569	396376	10424	FALSE	9.30245e-59	0.087079	5.64346e-14	s	rna10	MTG1	NCBI
ECAUB_00000070	ELOC_000009	639	4460	5	+	chr1	382569	396376	10725	FALSE	3.9033e-109	0.47668	1.77761e-32	s	rna10	MTG1	NCBI
ECAUB_00000068	ELOC_000009	105	7733	4	+	chr1	382569	396376	8843	FALSE	2.62382e-85	0.560372	5.97806e-21	s	rna10	MTG1	NCBI
ECAUB_00000066	ELOC_000009	639	6055	4	+	chr1	382569	396376	13046	FALSE	4.60723e-64	0.450867	3.87307e-13	s	rna10	MTG1	NCBI
ECAUB_00000064	ELOC_000009	286	5286	5	+	chr1	382569	396376	12563	FALSE	2.28158e-61	0.192617	2.46719e-15	s	rna10	MTG1	NCBI
ECAUB_00000062	ELOC_000009	57	5109	6	+	chr1	382569	396376	9115	FALSE	1.15219e-91	0.575128	3.56202e-29	s	rna10	MTG1	NCBI
ECAUB_00000060	ELOC_000009	62	5826	6	+	chr1	382569	396376	10678	FALSE	1.53202e-55	0.0921937	4.26527e-15	s	rna10	MTG1	NCBI
ECAUB_00000059	ELOC_000009	57	6752	5	+	chr1	382569	396376	10667	FALSE	1.47378e-80	0.221566	1.47685e-19	s	rna10	MTG1	NCBI
ECAUB_00000058	ELOC_000009	97	7909	4	+	chr1	382569	396376	12608	FALSE	2.55995e-61	0.529568	1.9398e-08	s	rna10	MTG1	NCBI
ECAUB_00000095	ELOC_000009	62	632	9	+	chr1	382576	396376	2169	FALSE	0	0.391931	6.6974e-78	s	rna10	MTG1	NCBI
ECAUB_00000096	ELOC_000009	57	3138	7	+	chr1	382594	396376	6474	FALSE	6.46764e-77	0.0245115	9.25728e-20	s	rna10	MTG1	NCBI
ECAUB_00000139	ELOC_000009	57	5286	8	+	chr1	382637	396376	8014	FALSE	4.04403e-67	1.08022	2.33164e-16	s	rna10	MTG1	NCBI
ECAUB_00000141	ELOC_000009	62	5826	6	+	chr1	382637	396376	7242	FALSE	1.76195e-124	0.836852	4.38554e-29	s	rna10	MTG1	NCBI
ECAUB_00000143	ELOC_000009	113	5826	4	+	chr1	382637	396376	9381	FALSE	1.23836e-106	0.748037	3.30996e-22	s	rna10	MTG1	NCBI
ECAUB_00000145	ELOC_000009	81	3288	5	+	chr1	382637	396376	7191	FALSE	1.12121e-97	0.394894	3.68677e-18	s	rna10	MTG1	NCBI
ECAUB_00000147	ELOC_000009	57	728	9	+	chr1	382637	396376	2194	FALSE	0	1.28721	3.98367e-71	s	rna10	MTG1	NCBI
ECAUB_00000149	ELOC_000009	81	2874	7	+	chr1	382637	396376	4192	FALSE	7.06614e-133	1.11946	9.48105e-29	s	rna10	MTG1	NCBI
ECAUB_00000151	ELOC_000009	57	3138	9	+	chr1	382637	396376	4292	FALSE	1.6528e-53	2.29164	8.86401e-06	s	rna10	MTG1	NCBI
ECAUB_00000153	ELOC_000009	82	3370	6	+	chr1	382637	396376	4607	FALSE	1.23588e-158	1.55685	1.60248e-15	s	rna10	MTG1	NCBI
ECAUB_00000155	ELOC_000009	62	6055	6	+	chr1	382637	396376	10839	FALSE	5.61362e-68	1.34602	1.7413e-05	s	rna10	MTG1	NCBI
ECAUB_00000157	ELOC_000009	113	6277	4	+	chr1	382637	396376	8171	FALSE	7.59047e-123	0.543681	2.12665e-28	s	rna10	MTG1	NCBI
ECAUB_00000159	ELOC_000009	81	3138	6	+	chr1	382637	396376	6791	FALSE	4.4666e-62	0.518908	5.06086e-09	s	rna10	MTG1	NCBI
ECAUB_00000160	ELOC_000009	62	3138	9	+	chr1	382637	396376	4521	FALSE	6.91178e-113	1.21452	1.1249e-11	s	rna10	MTG1	NCBI
ECAUB_00000158	ELOC_000009	82	5542	5	+	chr1	382637	396376	6674	FALSE	8.58175e-113	1.17032	3.88604e-10	s	rna10	MTG1	NCBI
ECAUB_00000156	ELOC_000009	82	5286	6	+	chr1	382637	396376	8727	FALSE	2.16928e-65	1.31035	2.69256e-10	s	rna10	MTG1	NCBI
ECAUB_00000154	ELOC_000009	57	571	10	+	chr1	382637	396376	1625	FALSE	2.42102e-70	20.8165	1.59008	s	rna10	MTG1	NCBI
ECAUB_00000152	ELOC_000009	62	3138	7	+	chr1	382637	396376	5052	FALSE	3.11638e-178	0.349591	2.24182e-43	s	rna10	MTG1	NCBI
ECAUB_00000150	ELOC_000009	82	3138	7	+	chr1	382637	396376	5344	FALSE	2.04725e-170	0.0276	1.93151e-50	s	rna10	MTG1	NCBI
ECAUB_00000148	ELOC_000009	81	3138	7	+	chr1	382637	396376	6222	FALSE	3.54731e-54	1.84195	1.59276e-06	s	rna10	MTG1	NCBI
ECAUB_00000146	ELOC_000009	61	5826	7	+	chr1	382637	396376	6841	FALSE	2.15235e-69	1.15247	2.28503e-12	s	rna10	MTG1	NCBI
ECAUB_00000144	ELOC_000009	81	3288	6	+	chr1	382637	396376	4524	FALSE	9.53315e-153	0.771815	2.46058e-23	s	rna10	MTG1	NCBI
ECAUB_00000142	ELOC_000009	82	3370	5	+	chr1	382637	396376	7274	FALSE	7.44727e-98	0.425815	5.07627e-13	s	rna10	MTG1	NCBI
ECAUB_00000140	ELOC_000009	82	3138	8	+	chr1	382637	396376	6430	FALSE	1.30616e-116	0.122393	9.70887e-35	s	rna10	MTG1	NCBI
ECAUB_00000138	ELOC_000009	57	1723	9	+	chr1	382637	396376	3195	FALSE	1.79538e-125	1.54062	4.85119e-13	s	rna10	MTG1	NCBI
ECAUB_00000111	ELOC_000009	62	571	9	+	chr1	382637	396376	1985	FALSE	5.8907e-209	2.42288	2.33079e-06	s	rna10	MTG1	NCBI
ECAUB_00000113	ELOC_000009	82	2793	7	+	chr1	382637	396376	5745	FALSE	2.2576e-136	0.340332	3.89744e-28	s	rna10	MTG1	NCBI
ECAUB_00000114	ELOC_000009	57	5286	7	+	chr1	382637	396376	6759	FALSE	1.00411e-127	0.755387	3.71561e-26	s	rna10	MTG1	NCBI
ECAUB_00000115	ELOC_000009	82	2389	7	+	chr1	382637	396376	4247	FALSE	8.15651e-186	0.619532	1.19562e-43	s	rna10	MTG1	NCBI
ECAUB_00000117	ELOC_000009	82	2253	7	+	chr1	382637	396376	5622	FALSE	9.66372e-77	1.01975	2.01398e-13	s	rna10	MTG1	NCBI
ECAUB_00000118	ELOC_000009	113	4876	5	+	chr1	382637	396376	6505	FALSE	6.95255e-131	0.249803	1.17538e-29	s	rna10	MTG1	NCBI
ECAUB_00000119	ELOC_000009	82	1939	8	+	chr1	382637	396376	3894	FALSE	2.67642e-222	1.23424	4.06217e-44	s	rna10	MTG1	NCBI
ECAUB_00000121	ELOC_000009	57	871	10	+	chr1	382637	396376	2130	FALSE	1.15335e-231	2.05125	1.54627e-22	s	rna10	MTG1	NCBI
ECAUB_00000122	ELOC_000009	57	3138	8	+	chr1	382637	396376	4861	FALSE	1.9741e-130	0.452728	5.06709e-35	s	rna10	MTG1	NCBI
ECAUB_00000123	ELOC_000009	82	728	8	+	chr1	382637	396376	2677	FALSE	0	0.914816	1.3482e-97	s	rna10	MTG1	NCBI
ECAUB_00000125	ELOC_000009	57	5286	8	+	chr1	382637	396376	6359	FALSE	2.11471e-51	2.43041	0.00933151	s	rna10	MTG1	NCBI
ECAUB_00000126	ELOC_000009	82	3138	6	+	chr1	382637	396376	5704	FALSE	1.733e-163	0.432631	2.87421e-39	s	rna10	MTG1	NCBI
ECAUB_00000127	ELOC_000009	82	5826	7	+	chr1	382637	396376	8497	FALSE	9.06421e-67	1.20752	8.05282e-18	s	rna10	MTG1	NCBI
ECAUB_00000129	ELOC_000009	82	8575	4	+	chr1	382637	396376	9341	FALSE	4.987e-77	1.94143	0.0967401	s	rna10	MTG1	NCBI
ECAUB_00000130	ELOC_000009	81	3138	6	+	chr1	382637	396376	6626	FALSE	2.85431e-140	1.26364	3.19763e-31	s	rna10	MTG1	NCBI
ECAUB_00000131	ELOC_000009	82	6277	5	+	chr1	382637	396376	7773	FALSE	5.83197e-115	0.60678	1.02431e-24	s	rna10	MTG1	NCBI
ECAUB_00000133	ELOC_000009	81	2389	8	+	chr1	382637	396376	3993	FALSE	1.46573e-141	1.52552	4.44228e-19	s	rna10	MTG1	NCBI
ECAUB_00000134	ELOC_000009	57	3138	8	+	chr1	382637	396376	4692	FALSE	1.6264e-174	0.426863	3.78991e-40	s	rna10	MTG1	NCBI
ECAUB_00000135	ELOC_000009	62	5286	8	+	chr1	382637	396376	6588	FALSE	8.51146e-59	1.78526	0.000105063	s	rna10	MTG1	NCBI
ECAUB_00000137	ELOC_000009	62	3138	8	+	chr1	382637	396376	4775	FALSE	2.70002e-129	0.482256	6.58972e-27	s	rna10	MTG1	NCBI
ECAUB_00000136	ELOC_000009	57	1939	9	+	chr1	382637	396376	3411	FALSE	6.10564e-126	1.36155	3.91312e-23	s	rna10	MTG1	NCBI
ECAUB_00000132	ELOC_000009	57	5286	7	+	chr1	382637	396376	7929	FALSE	2.67308e-62	1.92079	5.29785e-09	s	rna10	MTG1	NCBI
ECAUB_00000128	ELOC_000009	113	7909	4	+	chr1	382637	396376	9172	FALSE	1.60945e-89	0.905102	7.23574e-16	s	rna10	MTG1	NCBI
ECAUB_00000124	ELOC_000009	62	1072	8	+	chr1	382637	396376	2468	FALSE	0	1.52705	4.48815e-47	s	rna10	MTG1	NCBI
ECAUB_00000120	ELOC_000009	113	3288	5	+	chr1	382637	396376	6591	FALSE	2.64487e-118	0.568616	4.57142e-26	s	rna10	MTG1	NCBI
ECAUB_00000116	ELOC_000009	62	5826	8	+	chr1	382637	396376	6927	FALSE	6.04725e-88	1.70598	5.10436e-15	s	rna10	MTG1	NCBI
ECAUB_00000112	ELOC_000009	82	5826	6	+	chr1	382637	396376	8412	FALSE	3.39874e-66	0.862335	8.39672e-14	s	rna10	MTG1	NCBI
ECAUB_00000103	ELOC_000009	62	1072	8	+	chr1	382637	396376	2468	FALSE	0	4.68364	5.60717e-28	s	rna10	MTG1	NCBI
ECAUB_00000105	ELOC_000009	62	2253	9	+	chr1	382637	396376	3921	FALSE	3.13159e-163	1.63798	1.7053e-20	s	rna10	MTG1	NCBI
ECAUB_00000106	ELOC_000009	62	5826	7	+	chr1	382637	396376	6842	FALSE	7.90169e-70	1.70543	4.70335e-08	s	rna10	MTG1	NCBI
ECAUB_00000107	ELOC_000009	57	5286	7	+	chr1	382637	396376	6928	FALSE	1.05e-99	0.76002	6.14205e-24	s	rna10	MTG1	NCBI
ECAUB_00000108	ELOC_000009	113	3138	5	+	chr1	382637	396376	7105	FALSE	2.07546e-117	0.0864837	1.04764e-31	s	rna10	MTG1	NCBI
ECAUB_00000109	ELOC_000009	62	5286	7	+	chr1	382637	396376	6988	FALSE	4.92433e-140	0.514419	6.33061e-29	s	rna10	MTG1	NCBI
ECAUB_00000110	ELOC_000009	113	6055	4	+	chr1	382637	396376	9610	FALSE	4.01984e-87	1.15192	2.43396e-15	s	rna10	MTG1	NCBI
ECAUB_00000104	ELOC_000009	82	5286	7	+	chr1	382637	396376	7157	FALSE	2.39842e-103	0.989317	5.25072e-24	s	rna10	MTG1	NCBI
ECAUB_00000100	ELOC_000009	57	2389	8	+	chr1	382637	396376	3764	FALSE	5.8057e-115	1.2062	3.30575e-16	s	rna10	MTG1	NCBI
ECAUB_00000101	ELOC_000009	62	6055	6	+	chr1	382637	396376	7471	FALSE	2.41003e-108	0.75694	3.91119e-23	s	rna10	MTG1	NCBI
ECAUB_00000102	ELOC_000009	57	3138	8	+	chr1	382637	396376	5862	FALSE	4.7767e-71	0.678401	8.56529e-13	s	rna10	MTG1	NCBI
ECAUB_00000099	ELOC_000009	82	5826	5	+	chr1	382637	396376	8981	FALSE	4.71254e-59	0.763474	2.65276e-15	s	rna10	MTG1	NCBI
ECAUB_00000098	ELOC_000009	81	3963	6	+	chr1	382637	396376	7892	FALSE	3.75815e-69	1.40702	3.80349e-09	s	rna10	MTG1	NCBI
ECAUB_00000097	ELOC_000009	82	2793	7	+	chr1	382637	396376	5961	FALSE	3.28503e-110	0.715955	7.57242e-27	s	rna10	MTG1	NCBI
ECAUB_00000163	ELOC_000010	200	799	6	+	chr1	399100	409052	2401	FALSE	1.73956e-177	1.03644	3.30273e-05	s	rna11	PAOX	NCBI
ECAUB_00000165	ELOC_000010	113	487	7	+	chr1	399100	409052	1873	FALSE	2.42247e-83	4.65933	1.52559	s	rna11	PAOX	NCBI
ECAUB_00000164	ELOC_000010	200	3347	5	+	chr1	399100	409052	4696	FALSE	8.75953e-75	1.20323	0.116675	s	rna11	PAOX	NCBI
ECAUB_00000162	ELOC_000010	158	2661	6	+	chr1	399100	409052	4168	FALSE	3.22058e-22	1.37835	0.192393	s	rna11	PAOX	NCBI
ECAUB_00000161	ELOC_000010	159	2661	6	+	chr1	399100	409052	4169	FALSE	7.07078e-32	0.868368	0.000654369	s	rna11	PAOX	NCBI
ECAUB_00000170	ELOC_000011	68	1064	7	+	chr1	414297	421671	2125	FALSE	0	0.150818	8.46061e-81	j	rna12	ECHS1	NCBI
ECAUB_00000172	ELOC_000011	68	1198	6	+	chr1	414297	421671	3121	FALSE	1.55139e-300	0.271119	1.23702e-33	j	rna12	ECHS1	NCBI
ECAUB_00000174	ELOC_000011	100	1687	5	+	chr1	414297	421671	3417	FALSE	3.38368e-127	0.529354	2.19436e-13	j	rna12	ECHS1	NCBI
ECAUB_00000176	ELOC_000011	68	1687	6	+	chr1	414297	421671	2617	FALSE	4.55628e-204	0.298184	2.69368e-36	j	rna12	ECHS1	NCBI
ECAUB_00000178	ELOC_000011	68	1687	6	+	chr1	414297	421671	2623	FALSE	6.47726e-192	0.124079	5.24196e-36	j	rna12	ECHS1	NCBI
ECAUB_00000181	ELOC_000011	100	1687	5	+	chr1	414297	421671	3420	FALSE	2.41786e-116	1.0742	1.18461e-11	j	rna12	ECHS1	NCBI
ECAUB_00000179	ELOC_000011	100	2923	5	+	chr1	414297	421671	4320	FALSE	4.33016e-112	0.130967	7.77359e-21	j	rna12	ECHS1	NCBI
ECAUB_00000177	ELOC_000011	68	1687	6	+	chr1	414297	421671	2620	FALSE	5.70587e-183	0.37616	1.41175e-38	j	rna12	ECHS1	NCBI
ECAUB_00000175	ELOC_000011	100	2923	4	+	chr1	414297	421671	4815	FALSE	2.91118e-40	0.522401	5.64435e-09	j	rna12	ECHS1	NCBI
ECAUB_00000173	ELOC_000011	100	1408	6	+	chr1	414297	421671	2922	FALSE	4.82546e-229	0.0717437	1.81575e-32	j	rna12	ECHS1	NCBI
ECAUB_00000171	ELOC_000011	120	1687	4	+	chr1	414297	421671	4413	FALSE	6.95572e-60	1.38351	0.164964	j	rna12	ECHS1	NCBI
ECAUB_00000169	ELOC_000011	67	1687	6	+	chr1	414297	421671	2622	FALSE	5.47013e-204	0.108902	1.01241e-40	j	rna12	ECHS1	NCBI
ECAUB_00000167	ELOC_000011	100	1687	5	+	chr1	414297	421671	4015	FALSE	4.62984e-106	0.846323	5.50332e-15	j	rna12	ECHS1	NCBI
ECAUB_00000166	ELOC_000011	68	1687	6	+	chr1	414297	421671	2620	FALSE	3.50806e-193	0.468268	5.10767e-34	j	rna12	ECHS1	NCBI
ECAUB_00000182	ELOC_000011	68	420	7	+	chr1	414941	421369	1182	FALSE	3.45075	33.5768	9.59692	=	rna12	ECHS1	NCBI
ECAUB_00000183	ELOC_000011	32	2923	4	+	chr1	416130	421671	3160	FALSE	1.18668e-06	2.31172	1.0448	j	rna12	ECHS1	NCBI
ECAUB_00000184	ELOC_000012	69	246	6	+	chr1	423185	428379	704	FALSE	2.46723	50.3995	7.7056	=	rna13	FUOM	NCBI
ECAUB_00000188	ELOC_000012	69	7329	5	+	chr1	423185	435462	8002	FALSE	8.10116e-114	0.345803	2.1257e-19	j	rna13	FUOM	NCBI
ECAUB_00000190	ELOC_000012	69	5837	6	+	chr1	423185	435462	7490	FALSE	1.81277e-141	0.383284	5.15639e-16	j	rna13	FUOM	NCBI
ECAUB_00000192	ELOC_000012	69	7329	6	+	chr1	423185	435462	7786	FALSE	1.81466e-138	0.124071	5.69253e-34	j	rna13	FUOM	NCBI
ECAUB_00000194	ELOC_000012	69	7682	5	+	chr1	423185	435462	8066	FALSE	9.9767e-81	0.184595	1.04376e-25	j	rna13	FUOM	NCBI
ECAUB_00000196	ELOC_000012	69	8716	3	+	chr1	423185	435462	8930	FALSE	1.95719e-39	0.999381	0.129896	j	rna13	FUOM	NCBI
ECAUB_00000198	ELOC_000012	69	7328	5	+	chr1	423185	435462	8002	FALSE	4.37117e-120	0.656459	3.9354e-25	j	rna13	FUOM	NCBI
ECAUB_00000199	ELOC_000012	69	7329	5	+	chr1	423185	435462	8436	FALSE	4.56303e-61	0.423123	1.28544e-14	j	rna13	FUOM	NCBI
ECAUB_00000197	ELOC_000012	69	7327	6	+	chr1	423185	435462	7785	FALSE	8.6215e-145	0.266294	3.60221e-36	j	rna13	FUOM	NCBI
ECAUB_00000195	ELOC_000012	69	7682	4	+	chr1	423185	435462	8281	FALSE	1.11817e-86	0.59274	6.01024e-16	j	rna13	FUOM	NCBI
ECAUB_00000193	ELOC_000012	69	7329	4	+	chr1	423185	435462	8651	FALSE	1.43886e-59	0.578424	6.91564e-06	j	rna13	FUOM	NCBI
ECAUB_00000189	ELOC_000012	69	6190	6	+	chr1	423185	435462	7554	FALSE	1.41373e-105	0.639951	4.17568e-23	j	rna13	FUOM	NCBI
ECAUB_00000187	ELOC_000012	54	6423	5	+	chr1	423185	435462	7671	FALSE	2.44186e-47	0.849975	0.0310412	j	rna13	FUOM	NCBI
ECAUB_00000186	ELOC_000012	69	7329	5	+	chr1	423185	435462	7985	FALSE	5.11357e-114	0.279365	1.17223e-24	j	rna13	FUOM	NCBI
ECAUB_00000185	ELOC_000012	69	6367	7	+	chr1	423185	435462	7587	FALSE	2.12722e-139	0.218352	5.31889e-28	j	rna13	FUOM	NCBI
ECAUB_00000200	ELOC_000012	20	8430	4	+	chr1	423476	435462	8590	FALSE	1.98869e-49	0.877248	7.11911e-06	j	rna13	FUOM	NCBI
ECAUB_00000201	ELOC_000012	70	99	4	+	chr1	424706	427858	318	FALSE	0	16.8621	5.43796e-73	=	ENSECAT00000018606	FUOM	Ensembl
ECAUB_00000202	ELOC_000013	35	301	7	+	chr1	444214	454366	1139	FALSE	1.34946e-126	5.08594	0.000138261	j	rna15	CALY	NCBI
ECAUB_00000203	ELOC_000013	35	301	7	+	chr1	444260	454358	1089	FALSE	1.73335e-122	7.59635	0.98127	=	rna15	CALY	NCBI
ECAUB_00000204	ELOC_000013	35	705	6	+	chr1	444260	454366	1407	FALSE	2.52405e-145	1.8405	0.141363	j	rna15	CALY	NCBI
ECAUB_00000205	ELOC_000013	35	301	7	+	chr1	444383	454366	1101	FALSE	1.70252e-123	3.96029	5.74561e-08	j	rna15	CALY	NCBI
ECAUB_00000206	ELOC_000013	114	135	3	+	chr1	450989	453118	363	FALSE	0	15.1496	1.40383	=	ENSECAT00000018616	CALY	Ensembl
ECAUB_00000207	ELOC_000014	4412	4412	1	+	chr1	462421	466832	4412	FALSE	0	0.710157	5.91517e-05	-	-	-	Unknown
ECAUB_00000208	ELOC_000014	148	4025	2	+	chr1	462421	468229	4173	FALSE	0	0.884816	0.210041	-	-	-	Unknown
ECAUB_00000209	ELOC_000015	73	517	6	+	chr1	499113	504007	1560	FALSE	0	0.222397	0	=	rna16	LOC100146619	NCBI
ECAUB_00000212	ELOC_000016	125	4897	3	+	chr1	518473	525318	5234	FALSE	1.55484e-124	0.949032	0.224685	s	rna17	ZNF511	NCBI
ECAUB_00000213	ELOC_000016	125	3978	4	+	chr1	518473	525318	4444	FALSE	7.36427e-59	0.893966	0.216506	s	rna17	ZNF511	NCBI
ECAUB_00000211	ELOC_000016	125	3949	4	+	chr1	518473	525318	4415	FALSE	2.76994e-144	0.83391	6.79369e-15	s	rna17	ZNF511	NCBI
ECAUB_00000210	ELOC_000016	125	3978	4	+	chr1	518473	525318	4441	FALSE	3.57638e-84	0.7859	5.76153e-09	s	rna17	ZNF511	NCBI
ECAUB_00000214	ELOC_000017	71	2110	11	+	chr1	526887	553663	3758	FALSE	0	0.094333	1.73825e-116	j	rna18	TUBGCP2	NCBI
ECAUB_00000215	ELOC_000017	21	239	11	+	chr1	530885	551792	1837	FALSE	0.000477943	14.4484	6.14037	=	rna18	TUBGCP2	NCBI
ECAUB_00000219	ELOC_000017	21	2110	11	+	chr1	530885	553663	3677	FALSE	0	0.163247	1.61484e-116	j	rna18	TUBGCP2	NCBI
ECAUB_00000218	ELOC_000017	21	2110	11	+	chr1	530885	553663	3710	FALSE	0	0.0596343	7.80979e-119	j	rna18	TUBGCP2	NCBI
ECAUB_00000217	ELOC_000017	21	2110	11	+	chr1	530885	553663	3708	TRUE	0	0.0451803	4.85986e-115	=	rna18	TUBGCP2	NCBI
ECAUB_00000216	ELOC_000017	21	2110	10	+	chr1	530885	553663	4037	FALSE	0	0.0613949	6.69775e-129	j	rna18	TUBGCP2	NCBI
ECAUB_00000220	ELOC_000017	129	208	10	+	chr1	531558	551743	1731	FALSE	1.52599e-13	10.1703	2.74155	=	ENSECAT00000019978	TUBGCP2	Ensembl
ECAUB_00000221	ELOC_000017	146	2110	7	+	chr1	535022	553663	3693	FALSE	0	0.0340953	1.3338e-117	j	rna18	TUBGCP2	NCBI
ECAUB_00000222	ELOC_000018	4	229	32	+	chr1	891341	970278	4152	FALSE	0	0.0296192	0	=	ENSECAT00000007217	TTC40	Ensembl
ECAUB_00000223	ELOC_000019	15	144	15	+	chr1	1006857	1022999	1277	FALSE	0	0.113082	0	=	ENSECAT00000014844	ENSECAG00000014205	Ensembl
ECAUB_00000225	ELOC_000020	53	3155	14	+	chr1	1044277	1216452	6018	FALSE	4.63697e-55	1.01661	8.01393e-10	s	rna24	INPP5A	NCBI
ECAUB_00000224	ELOC_000020	37	3155	14	+	chr1	1044277	1216452	5967	FALSE	3.61838e-57	0.585138	3.39109e-12	s	rna23	INPP5A	NCBI
ECAUB_00000226	ELOC_000020	37	1573	5	+	chr1	1044343	1050639	2113	FALSE	1.04999e-154	8.12853	1.04536e-26	s	rna23	INPP5A	NCBI
ECAUB_00000228	ELOC_000020	53	1573	15	+	chr1	1044343	1216452	2978	FALSE	1.82562e-29	5.16721	1.8671	s	rna24	INPP5A	NCBI
ECAUB_00000227	ELOC_000020	37	1573	15	+	chr1	1044343	1216452	2927	FALSE	4.89001e-43	3.94547	0.12576	s	rna23	INPP5A	NCBI
ECAUB_00000230	ELOC_000020	88	3649	3	+	chr1	1044477	1050639	5176	FALSE	2.47841e-53	2.81101	0.465251	s	rna24	INPP5A	NCBI
ECAUB_00000229	ELOC_000020	1439	4637	2	+	chr1	1044477	1050639	6076	FALSE	1.85431e-68	1.22909	8.29266e-07	s	rna24	INPP5A	NCBI
ECAUB_00000232	ELOC_000020	53	1439	14	+	chr1	1044477	1216452	3744	FALSE	2.28281e-62	1.99931	0.269403	s	rna24	INPP5A	NCBI
ECAUB_00000231	ELOC_000020	53	4143	13	+	chr1	1044477	1216452	6718	FALSE	1.08967e-62	1.98118	0.425797	s	rna24	INPP5A	NCBI
ECAUB_00000233	ELOC_000020	88	276	4	+	chr1	1174959	1216452	739	FALSE	0	5.06411	0.617661	s	rna23	INPP5A	NCBI
ECAUB_00000234	ELOC_000020	2907	2907	1	+	chr1	1174985	1177891	2907	FALSE	0	4.6398	0.676464	x	rna24	INPP5A	NCBI
ECAUB_00000235	ELOC_000021	1007	1620	2	+	chr1	1396444	1415563	2627	FALSE	1.31169e-24	2.19975	0.140905	s	rna26	PWWP2B	NCBI
ECAUB_00000236	ELOC_000021	959	1924	2	+	chr1	1396492	1415563	2883	FALSE	5.00485e-35	1.8262	0.000327283	s	rna27	PWWP2B	NCBI
ECAUB_00000237	ELOC_000022	38	743	12	+	chr1	1482149	1611257	1873	FALSE	0	1.11566	8.64434e-05	=	rna30	STK32C	NCBI
ECAUB_00000238	ELOC_000022	38	174	11	+	chr1	1562309	1610672	1219	FALSE	0	1.05919	0.000289602	=	ENSECAT00000009655	STK32C	Ensembl
ECAUB_00000239	ELOC_000023	69	1016	10	+	chr1	1612621	1621295	2377	FALSE	0	4.47676	0.000290359	s	rna31	DPYSL4	NCBI
ECAUB_00000240	ELOC_000023	62	1016	13	+	chr1	1612621	1626352	2606	FALSE	0	4.7734	0.288507	s	rna31	DPYSL4	NCBI
ECAUB_00000241	ELOC_000023	69	1011	9	+	chr1	1612626	1621295	2622	FALSE	0	0.946252	9.762e-06	s	rna31	DPYSL4	NCBI
ECAUB_00000242	ELOC_000024	845	4414	2	+	chr1	1799118	1805007	5259	FALSE	2.66589e-05	2.84797	0.412819	x	gene30	LOC102149218	NCBI
ECAUB_00000243	ELOC_000025	85	7278	10	+	chr1	1807505	1841953	14560	FALSE	5.56258e-81	0.127165	4.24269e-23	j	rna34	LOC100051673	NCBI
ECAUB_00000247	ELOC_000025	85	7278	13	+	chr1	1807505	1849683	14871	FALSE	7.14903e-69	0.349374	1.52506e-12	j	rna34	LOC100051673	NCBI
ECAUB_00000246	ELOC_000025	85	7278	13	+	chr1	1807505	1849683	14871	FALSE	3.15158e-71	0.176249	5.23556e-15	j	rna34	LOC100051673	NCBI
ECAUB_00000245	ELOC_000025	85	7278	13	+	chr1	1807505	1849683	14871	FALSE	2.43409e-60	0.606375	0.0846277	j	rna34	LOC100051673	NCBI
ECAUB_00000244	ELOC_000025	85	7278	13	+	chr1	1807505	1849683	14870	FALSE	1.3024e-67	0.32776	1.1823e-05	j	rna34	LOC100051673	NCBI
ECAUB_00000255	ELOC_000025	85	7278	15	+	chr1	1807505	1877469	11876	FALSE	3.69467e-182	0.0647676	8.39613e-59	j	rna34	LOC100051673	NCBI
ECAUB_00000258	ELOC_000025	85	7278	15	+	chr1	1807505	1877469	11876	FALSE	2.69877e-182	0.0477277	1.07375e-45	j	rna34	LOC100051673	NCBI
ECAUB_00000256	ELOC_000025	85	8289	15	+	chr1	1807505	1877469	12887	FALSE	6.76e-308	0.0326217	2.44117e-84	j	rna34	LOC100051673	NCBI
ECAUB_00000254	ELOC_000025	51	7278	13	+	chr1	1807505	1877469	11461	FALSE	4.59977e-204	0.167561	3.50554e-51	j	rna34	LOC100051673	NCBI
ECAUB_00000251	ELOC_000025	85	5366	16	+	chr1	1807505	1877469	10410	FALSE	6.8787e-202	0.164511	1.05989e-48	j	rna34	LOC100051673	NCBI
ECAUB_00000252	ELOC_000025	85	7278	14	+	chr1	1807505	1877469	12282	FALSE	3.28768e-108	0.302637	1.03448e-15	j	rna34	LOC100051673	NCBI
ECAUB_00000253	ELOC_000025	85	7278	13	+	chr1	1807505	1877469	11597	FALSE	7.51676e-202	0.194913	3.81519e-32	j	rna34	LOC100051673	NCBI
ECAUB_00000250	ELOC_000025	85	7278	14	+	chr1	1807505	1877469	11710	FALSE	7.41533e-199	0.0655198	1.88802e-52	j	rna34	LOC100051673	NCBI
ECAUB_00000249	ELOC_000025	85	7278	14	+	chr1	1807505	1877469	11710	FALSE	1.28719e-187	0.215206	4.90325e-40	j	rna34	LOC100051673	NCBI
ECAUB_00000248	ELOC_000025	85	7278	15	+	chr1	1807505	1877469	11876	FALSE	3.69467e-182	0.100552	2.20116e-57	j	rna34	LOC100051673	NCBI
ECAUB_00000259	ELOC_000025	72	1934	6	+	chr1	1807553	1820253	2499	FALSE	0.133837	82.2991	5.13863	=	rna33	LOC100051673	NCBI
ECAUB_00000263	ELOC_000025	72	6590	5	+	chr1	1807553	1822758	7005	FALSE	8.1097e-47	5.65266	0.456789	j	rna34	LOC100051673	NCBI
ECAUB_00000264	ELOC_000025	72	3384	7	+	chr1	1807553	1822758	4733	FALSE	0	0.158165	6.11324e-92	j	rna34	LOC100051673	NCBI
ECAUB_00000265	ELOC_000025	72	4438	6	+	chr1	1807553	1822758	5004	FALSE	4.67401999998302e-314	0.111969	4.98288e-98	j	rna34	LOC100051673	NCBI
ECAUB_00000261	ELOC_000025	72	3953	7	+	chr1	1807553	1822758	5760	FALSE	5.994e-120	0.557537	0.0542891	j	rna34	LOC100051673	NCBI
ECAUB_00000260	ELOC_000025	72	4816	6	+	chr1	1807553	1822758	6067	FALSE	4.45686e-80	0.970144	7.7504e-15	j	rna34	LOC100051673	NCBI
ECAUB_00000266	ELOC_000025	72	8289	9	+	chr1	1807553	1841953	15595	FALSE	6.74975e-200	0.0552278	4.59877e-70	j	rna34	LOC100051673	NCBI
ECAUB_00000268	ELOC_000025	72	7278	15	+	chr1	1807553	1877469	11828	FALSE	2.92311e-169	0.0793245	4.27923e-43	j	rna34	LOC100051673	NCBI
ECAUB_00000267	ELOC_000025	72	8289	13	+	chr1	1807553	1877469	16849	FALSE	2.96497e-87	0.449154	0.0206867	j	rna34	LOC100051673	NCBI
ECAUB_00000269	ELOC_000025	85	4266	7	+	chr1	1808509	1822758	7564	FALSE	0	0.0648591	8.7365e-155	j	rna34	LOC100051673	NCBI
ECAUB_00000271	ELOC_000025	51	7278	15	+	chr1	1808509	1877469	15886	FALSE	0	0.0300234	6.55161e-103	j	rna34	LOC100051673	NCBI
ECAUB_00000273	ELOC_000025	85	1935	6	+	chr1	1812651	1820254	2552	FALSE	1.26055e-19	2.7693	6.85362e-06	=	rna34	LOC100051673	NCBI
ECAUB_00000274	ELOC_000025	85	340	5	+	chr1	1813265	1818659	834	FALSE	5.12251e-14	76.3995	6.71956	=	ENSECAT00000018629	BNIP3	Ensembl
ECAUB_00000275	ELOC_000025	150	4439	3	+	chr1	1815504	1822758	5181	FALSE	1.807e-286	0.567077	1.28049e-71	j	rna34	LOC100051673	NCBI
ECAUB_00000276	ELOC_000025	92	7278	11	+	chr1	1815504	1877469	15608	FALSE	3.56491e-18	1.15234	0.446469	j	rna34	LOC100051673	NCBI
ECAUB_00000277	ELOC_000025	579	4816	3	+	chr1	1815517	1822758	6231	FALSE	6.8686e-63	1.47243	0.179073	j	rna34	LOC100051673	NCBI
ECAUB_00000278	ELOC_000025	98	1541	8	+	chr1	1829630	1877469	2703	FALSE	1.25951	4.84033	2.49718	s	rna37	PPP2R2D	NCBI
ECAUB_00000279	ELOC_000026	70	353	12	+	chr1	2397352	2619287	1784	FALSE	0	0.148249	0	=	rna38	TCERG1L	NCBI
ECAUB_00000280	ELOC_000026	70	180	9	+	chr1	2442539	2619310	1074	FALSE	0	0.0805927	0	=	ENSECAT00000026901	TCERG1L	Ensembl
ECAUB_00000281	ELOC_000027	607	607	1	+	chr1	2699563	2700169	607	FALSE	0	0.45715	0	=	ENSECAT00000000172	ENSECAG00000000213	Ensembl
ECAUB_00000282	ELOC_000028	40	5928	10	+	chr1	3423855	3456102	7284	FALSE	2.0676e-26	0.719725	7.54186e-07	s	rna39	GLRX3	NCBI
ECAUB_00000284	ELOC_000028	40	5421	11	+	chr1	3424104	3456102	6637	FALSE	6.45697e-13	2.73386	1.10136	s	rna39	GLRX3	NCBI
ECAUB_00000287	ELOC_000028	46	5928	10	+	chr1	3424175	3456102	6964	FALSE	2.52254e-51	0.378959	5.69322e-13	s	rna39	GLRX3	NCBI
ECAUB_00000286	ELOC_000028	40	5928	9	+	chr1	3424175	3456102	7200	FALSE	1.06333e-31	1.15575	1.67381e-07	s	rna39	GLRX3	NCBI
ECAUB_00000285	ELOC_000028	40	5928	10	+	chr1	3424175	3456102	6962	FALSE	5.42554e-51	1.35164	1.55884e-12	s	rna39	GLRX3	NCBI
ECAUB_00000288	ELOC_000028	53	5928	8	+	chr1	3424190	3456102	6816	FALSE	9.21614e-108	0.466109	8.55289e-06	s	rna39	GLRX3	NCBI
ECAUB_00000290	ELOC_000029	63	2605	5	+	chr1	3473455	3512786	3395	FALSE	3.80579e-45	1.03955	6.95364e-08	o	rna42	LOC102149516	NCBI
ECAUB_00000289	ELOC_000029	63	2605	4	+	chr1	3473455	3512786	3208	FALSE	3.08876e-110	1.4593	0.388862	o	rna42	LOC102149516	NCBI
ECAUB_00000291	ELOC_000029	125	187	3	+	chr1	3473692	3487627	450	FALSE	4.45447e-20	11.2587	4.13607	-	-	-	Unknown
ECAUB_00000293	ELOC_000029	63	2605	5	+	chr1	3473692	3512786	3158	FALSE	6.08728e-32	2.57373	0.00692401	o	rna42	LOC102149516	NCBI
ECAUB_00000292	ELOC_000029	63	2605	5	+	chr1	3473692	3512786	3157	FALSE	2.22758e-25	3.71253	0.000929995	o	rna42	LOC102149516	NCBI
ECAUB_00000294	ELOC_000029	9	2605	5	+	chr1	3474198	3512786	3029	FALSE	7.7453e-36	2.90422	0.472696	o	rna42	LOC102149516	NCBI
ECAUB_00000295	ELOC_000029	63	2605	6	+	chr1	3488742	3512786	4754	FALSE	2.6415e-116	1.21856	0.322838	j	rna42	LOC102149516	NCBI
ECAUB_00000296	ELOC_000029	117	1176	3	+	chr1	3491123	3496192	1502	FALSE	2.72288e-65	2.55031	0.554403	=	rna42	LOC102149516	NCBI
ECAUB_00000297	ELOC_000030	66	573	12	+	chr1	3594461	3706016	1822	FALSE	0	0.205056	0	=	rna43	EBF3	NCBI
ECAUB_00000298	ELOC_000031	1168	12288	3	+	chr1	3757458	3779927	21511	FALSE	3.30087e-82	0.751918	0.120726	x	rna46	MGMT	NCBI
ECAUB_00000299	ELOC_000031	9	13911	7	+	chr1	3757458	4047943	20742	FALSE	2.78793e-49	0.352054	5.53302e-08	s	rna46	MGMT	NCBI
ECAUB_00000304	ELOC_000031	86	18123	6	+	chr1	3757458	4079251	20400	FALSE	6.24987e-70	0.323823	1.62845e-09	s	rna46	MGMT	NCBI
ECAUB_00000306	ELOC_000031	86	5432	8	+	chr1	3757458	4079251	12846	FALSE	1.51095e-23	1.66901	0.311829	s	rna46	MGMT	NCBI
ECAUB_00000308	ELOC_000031	86	15837	5	+	chr1	3757458	4079251	20831	FALSE	1.0028e-40	0.258363	1.78782e-12	s	rna46	MGMT	NCBI
ECAUB_00000309	ELOC_000031	86	4631	8	+	chr1	3757458	4079251	9945	FALSE	1.46026e-39	2.4413	0.755569	s	rna46	MGMT	NCBI
ECAUB_00000307	ELOC_000031	86	3569	7	+	chr1	3757458	4079251	8344	FALSE	4.16019e-191	0.844757	0.0790017	s	rna46	MGMT	NCBI
ECAUB_00000305	ELOC_000031	86	12840	7	+	chr1	3757458	4079251	18179	FALSE	3.67469e-151	0.0764055	8.81747e-29	s	rna46	MGMT	NCBI
ECAUB_00000303	ELOC_000031	86	15837	6	+	chr1	3757458	4079251	20992	FALSE	1.12921e-35	0.452251	4.55936e-06	s	rna46	MGMT	NCBI
ECAUB_00000302	ELOC_000031	137	15837	6	+	chr1	3757458	4079251	21172	FALSE	2.063e-38	0.689719	0.0533416	s	rna46	MGMT	NCBI
ECAUB_00000301	ELOC_000031	137	18123	6	+	chr1	3757458	4079251	20580	FALSE	4.59803e-39	0.653515	7.0402e-05	s	rna46	MGMT	NCBI
ECAUB_00000300	ELOC_000031	86	12840	7	+	chr1	3757458	4079251	19748	FALSE	2.12129e-68	0.364111	6.2605e-10	s	rna46	MGMT	NCBI
ECAUB_00000310	ELOC_000031	86	685	3	+	chr1	3909078	4079251	908	FALSE	0	2.12812	3.85954e-259	s	rna46	MGMT	NCBI
ECAUB_00000311	ELOC_000031	15	137	3	+	chr1	3959657	4079251	238	FALSE	0	94.5149	28.7563	s	rna46	MGMT	NCBI
ECAUB_00000312	ELOC_000031	84	137	3	+	chr1	3964364	4079251	307	FALSE	3.05934e-192	75.6383	6.82651e-07	s	rna46	MGMT	NCBI
ECAUB_00000313	ELOC_000032	11	2633	19	+	chr1	5232602	5384780	4574	FALSE	1.29577	47.7865	18.9143	o	rna47	MKI67	NCBI
ECAUB_00000326	ELOC_000032	37	3561	18	+	chr1	5345586	5384780	5488	FALSE	6.33675e-94	5.57644	2.22901e-28	s	rna50	PTPRE	NCBI
ECAUB_00000325	ELOC_000032	37	3561	18	+	chr1	5345586	5384780	5491	FALSE	8.73806e-96	0.092618	1.9849e-30	s	rna50	PTPRE	NCBI
ECAUB_00000327	ELOC_000032	37	3549	19	+	chr1	5345598	5386552	5702	FALSE	8.21106e-82	2.55846	1.59515e-09	s	rna50	PTPRE	NCBI
ECAUB_00000328	ELOC_000032	37	3549	19	+	chr1	5345598	5392500	5571	FALSE	5.69248e-83	3.35427	0.129289	s	rna50	PTPRE	NCBI
ECAUB_00000329	ELOC_000032	37	3547	18	+	chr1	5345600	5384780	5471	FALSE	1.71025e-100	2.01296	6.13613e-35	s	rna50	PTPRE	NCBI
ECAUB_00000330	ELOC_000032	37	3547	18	+	chr1	5345600	5385109	5621	FALSE	1.46689e-109	0.0948208	1.23306e-27	s	rna50	PTPRE	NCBI
ECAUB_00000332	ELOC_000032	37	3547	19	+	chr1	5345600	5386552	5702	FALSE	5.7554e-84	1.85737	8.95006e-15	s	rna50	PTPRE	NCBI
ECAUB_00000331	ELOC_000032	37	3547	19	+	chr1	5345600	5386552	5703	FALSE	3.82022e-84	4.29762	6.07949e-11	s	rna50	PTPRE	NCBI
ECAUB_00000333	ELOC_000032	37	3547	19	+	chr1	5345600	5392500	5572	FALSE	8.51754e-98	1.73079	2.52752e-06	s	rna50	PTPRE	NCBI
ECAUB_00000334	ELOC_000032	37	3542	18	+	chr1	5345605	5385109	5613	FALSE	5.52905e-91	2.31681	1.60561e-25	s	rna50	PTPRE	NCBI
ECAUB_00000335	ELOC_000032	10	3539	11	+	chr1	5345608	5366267	4729	FALSE	4.71399e-99	14.5122	4.65836e-28	s	rna50	PTPRE	NCBI
ECAUB_00000337	ELOC_000032	37	3539	18	+	chr1	5345608	5384780	5468	FALSE	9.28651e-93	0.439632	2.73701e-32	s	rna50	PTPRE	NCBI
ECAUB_00000338	ELOC_000032	37	1467	20	+	chr1	5345629	5386552	3729	FALSE	9.14285e-72	10.4009	2.20175	s	rna50	PTPRE	NCBI
ECAUB_00000314	ELOC_000033	8	4310	15	+	chr1	5313228	5336419	7325	FALSE	0	0.446285	3.72199e-67	j	rna47	MKI67	NCBI
ECAUB_00000316	ELOC_000033	46	4310	14	+	chr1	5313228	5339618	6828	FALSE	0	0.817036	2.76899e-46	=	rna48	MKI67	NCBI
ECAUB_00000315	ELOC_000033	46	4310	15	+	chr1	5313228	5339618	7911	FALSE	0	1.54685	2.80455e-34	=	rna47	MKI67	NCBI
ECAUB_00000322	ELOC_000033	46	4310	15	+	chr1	5313228	5340830	9198	FALSE	1.77851e-132	2.18742	4.50794e-06	j	rna47	MKI67	NCBI
ECAUB_00000321	ELOC_000033	46	3095	13	+	chr1	5313228	5340830	7797	FALSE	4.62936e-133	5.78227	0.0316378	j	rna47	MKI67	NCBI
ECAUB_00000319	ELOC_000033	46	4310	15	+	chr1	5313228	5340830	9121	FALSE	3.87714e-132	4.47755	0.0910272	j	rna47	MKI67	NCBI
ECAUB_00000320	ELOC_000033	8	4310	15	+	chr1	5313228	5340830	8028	FALSE	6.20671e-137	1.40522	2.01555e-10	j	rna47	MKI67	NCBI
ECAUB_00000318	ELOC_000033	46	4310	15	+	chr1	5313228	5340830	9207	FALSE	2.96688e-133	6.66725	0.00010674	j	rna47	MKI67	NCBI
ECAUB_00000317	ELOC_000033	46	4310	15	+	chr1	5313228	5340830	9123	TRUE	2.54577e-132	9.57152	0.0418537	=	rna47	MKI67	NCBI
ECAUB_00000323	ELOC_000033	46	699	9	+	chr1	5313968	5331586	1858	FALSE	0	0.405133	1.34916e-298	=	ENSECAT00000008486	ENSECAG00000008385	Ensembl
ECAUB_00000324	ELOC_000033	8	1167	4	+	chr1	5333785	5336419	1704	FALSE	0	9.07439	0.482348	=	ENSECAT00000008904	ENSECAG00000008785	Ensembl
ECAUB_00000339	ELOC_000034	180	374	3	+	chr1	5525388	5537944	835	FALSE	0	0.329429	0	=	ENSECAT00000025468	CLRN3	Ensembl
ECAUB_00000340	ELOC_000035	41	1382	51	+	chr1	5871639	6324325	6903	FALSE	1.27249e-67	0.890429	4.59461e-09	o	ENSECAT00000005010	FAM196A	Ensembl
ECAUB_00000341	ELOC_000035	33	1316	15	+	chr1	5871705	5917272	2987	FALSE	1.54793e-185	5.91409	0.724156	s	rna54	DOCK1	NCBI
ECAUB_00000342	ELOC_000035	41	1316	51	+	chr1	5871705	6324325	6835	FALSE	1.40625e-63	2.58232	4.93432e-07	o	ENSECAT00000005010	FAM196A	Ensembl
ECAUB_00000345	ELOC_000035	41	1189	51	+	chr1	5871832	6324325	6774	FALSE	5.63126e-70	1.99026	0.150523	o	ENSECAT00000005010	FAM196A	Ensembl
ECAUB_00000344	ELOC_000035	41	1189	51	+	chr1	5871832	6324325	6710	FALSE	4.89221e-56	5.89985	0.859046	o	ENSECAT00000005010	FAM196A	Ensembl
ECAUB_00000343	ELOC_000035	41	1189	51	+	chr1	5871832	6324325	6711	FALSE	4.2521e-56	6.19569	0.658027	o	ENSECAT00000005010	FAM196A	Ensembl
ECAUB_00000346	ELOC_000035	41	1161	51	+	chr1	5871861	6324325	6681	FALSE	2.98439e-63	4.42537	1.08129e-06	o	ENSECAT00000005010	FAM196A	Ensembl
ECAUB_00000347	ELOC_000036	23	1548	5	+	chr1	6135209	6302038	2972	FALSE	0	1.40161	0.0505259	=	ENSECAT00000005010	FAM196A	Ensembl
ECAUB_00000348	ELOC_000036	72	1190	3	+	chr1	6135837	6173357	1468	FALSE	0	0.312431	3.56422e-63	=	rna55	FAM196A	NCBI
ECAUB_00000350	ELOC_000037	57	1129	8	+	chr1	6687343	6771863	2581	FALSE	0	0.122314	0	=	rna57	C1H10orf90	NCBI
ECAUB_00000351	ELOC_000037	39	1129	8	+	chr1	6694657	6771126	2080	FALSE	0	0.0795433	0	=	ENSECAT00000010343	C10orf90	Ensembl
ECAUB_00000352	ELOC_000038	3272	3272	1	+	chr1	6735273	6738544	3272	FALSE	0	0.0421879	0	=	ENSECAT00000012627	ENSECAG00000012201	Ensembl
ECAUB_00000353	ELOC_000039	66	5190	22	+	chr1	6846508	7139733	8965	FALSE	1.06677e-162	0.773101	3.22976e-06	j	rna58	ADAM12	NCBI
ECAUB_00000354	ELOC_000039	66	4865	22	+	chr1	6846509	7139408	7471	FALSE	5.00365e-17	3.91361	0.887491	=	rna58	ADAM12	NCBI
ECAUB_00000355	ELOC_000039	61	199	21	+	chr1	6892510	7134604	2540	FALSE	0	1.6182	0.131709	=	ENSECAT00000013558	ADAM12	Ensembl
ECAUB_00000356	ELOC_000039	37	4865	21	+	chr1	6908476	7139408	7305	FALSE	2.94548e-56	1.50268	0.000194225	=	rna59	ADAM12	NCBI
ECAUB_00000358	ELOC_000039	37	5190	21	+	chr1	6908476	7139733	7626	FALSE	1.93434e-96	0.550719	9.51657e-14	j	rna58	ADAM12	NCBI
ECAUB_00000357	ELOC_000039	37	5190	21	+	chr1	6908476	7139733	7630	FALSE	2.88761e-99	0.536105	3.02221e-13	j	rna58	ADAM12	NCBI
ECAUB_00000360	ELOC_000040	19	769	14	+	chr1	7231002	7285607	3565	FALSE	0	0.345004	2.93461e-101	j	rna61	DHX32	NCBI
ECAUB_00000362	ELOC_000040	75	1847	18	+	chr1	7231002	7298412	5827	FALSE	1.98594e-104	2.60345	0.614652	j	rna61	DHX32	NCBI
ECAUB_00000361	ELOC_000040	75	1847	18	+	chr1	7231002	7298412	5827	FALSE	4.41659e-126	0.811257	5.35612e-12	j	rna61	DHX32	NCBI
ECAUB_00000369	ELOC_000040	75	3600	25	+	chr1	7231002	7338804	9692	FALSE	6.7196e-197	0.575202	4.15405e-21	j	rna61	DHX32	NCBI
ECAUB_00000370	ELOC_000040	75	3600	27	+	chr1	7231002	7338804	8975	FALSE	1.37455e-81	2.82909	4.31979e-05	j	rna61	DHX32	NCBI
ECAUB_00000368	ELOC_000040	75	8617	26	+	chr1	7231002	7338804	13893	FALSE	1.17247e-26	0.885951	0.00997193	j	rna61	DHX32	NCBI
ECAUB_00000365	ELOC_000040	75	8617	25	+	chr1	7231002	7338804	13809	FALSE	5.38408e-32	0.880121	0.0568842	j	rna61	DHX32	NCBI
ECAUB_00000367	ELOC_000040	75	3600	25	+	chr1	7231002	7338804	10539	FALSE	0.247478	1.71712	0.906104	j	rna61	DHX32	NCBI
ECAUB_00000366	ELOC_000040	75	3600	26	+	chr1	7231002	7338804	8891	FALSE	2.40992e-80	1.82568	0.000134634	j	rna61	DHX32	NCBI
ECAUB_00000364	ELOC_000040	75	3600	27	+	chr1	7231002	7338804	8979	FALSE	4.08624e-82	1.10785	0.000145633	j	rna61	DHX32	NCBI
ECAUB_00000363	ELOC_000040	75	8617	27	+	chr1	7231002	7338804	14117	FALSE	1.62469e-45	0.591308	2.89177e-11	j	rna61	DHX32	NCBI
ECAUB_00000372	ELOC_000040	75	281	10	+	chr1	7296995	7330271	1175	FALSE	0	1.08801	6.99699e-62	=	rna64	UROS	NCBI
ECAUB_00000373	ELOC_000040	75	3491	10	+	chr1	7297011	7338695	4441	FALSE	4.32549e-135	1.21602	3.53014e-15	=	rna65	UROS	NCBI
ECAUB_00000374	ELOC_000040	75	3491	9	+	chr1	7297012	7338695	4356	FALSE	2.11178e-138	1.91181	3.36379e-14	=	rna66	UROS	NCBI
ECAUB_00000375	ELOC_000040	75	8617	9	+	chr1	7299961	7338804	9491	FALSE	6.72717e-67	0.99775	0.279238	j	rna65	UROS	NCBI
ECAUB_00000376	ELOC_000040	75	162	9	+	chr1	7305678	7335359	914	FALSE	0	3.91061	1.27412	=	ENSECAT00000018506	UROS	Ensembl
ECAUB_00000378	ELOC_000041	140	872	9	+	chr1	7348249	7356622	2511	FALSE	0	0.612723	0	j	rna67	MMP21	NCBI
ECAUB_00000383	ELOC_000041	67	3577	30	+	chr1	7348249	7406660	12749	FALSE	1.41299e-45	1.59635	0.000582311	j	rna67	MMP21	NCBI
ECAUB_00000385	ELOC_000041	67	3577	32	+	chr1	7348249	7406660	8583	FALSE	9.01276e-189	0.0992772	2.22381e-42	j	rna67	MMP21	NCBI
ECAUB_00000389	ELOC_000041	67	3577	32	+	chr1	7348249	7406660	8823	FALSE	7.2934e-203	0.380996	4.11463e-26	j	rna67	MMP21	NCBI
ECAUB_00000391	ELOC_000041	67	3577	30	+	chr1	7348249	7406660	12617	FALSE	6.97624e-50	1.35405	9.43353e-05	j	rna67	MMP21	NCBI
ECAUB_00000393	ELOC_000041	67	3577	30	+	chr1	7348249	7406660	12746	FALSE	1.83887e-45	1.9899	0.571532	j	rna67	MMP21	NCBI
ECAUB_00000392	ELOC_000041	67	3577	32	+	chr1	7348249	7406660	8584	FALSE	1.63845e-198	0.193312	7.3619e-38	j	rna67	MMP21	NCBI
ECAUB_00000388	ELOC_000041	67	3577	32	+	chr1	7348249	7406660	8583	FALSE	2.81775e-200	0.158089	1.5928e-48	j	rna67	MMP21	NCBI
ECAUB_00000386	ELOC_000041	67	3577	31	+	chr1	7348249	7406660	10579	FALSE	1.87031e-79	1.45193	0.0140531	j	rna67	MMP21	NCBI
ECAUB_00000384	ELOC_000041	67	3577	31	+	chr1	7348249	7406660	8888	FALSE	1.22034e-168	0.554147	0.0714064	j	rna67	MMP21	NCBI
ECAUB_00000382	ELOC_000041	67	3574	31	+	chr1	7348249	7406660	10749	FALSE	6.31091e-153	0.481915	2.02368e-25	j	rna67	MMP21	NCBI
ECAUB_00000381	ELOC_000041	67	3577	31	+	chr1	7348249	7406660	10578	FALSE	3.45604e-80	0.992026	2.70281e-11	j	rna67	MMP21	NCBI
ECAUB_00000380	ELOC_000041	67	3577	31	+	chr1	7348249	7406660	10752	FALSE	1.3827e-107	0.511545	4.78667e-14	j	rna67	MMP21	NCBI
ECAUB_00000379	ELOC_000041	67	3574	31	+	chr1	7348249	7406660	10576	FALSE	1.69553e-95	0.923391	3.14471e-17	j	rna67	MMP21	NCBI
ECAUB_00000395	ELOC_000041	67	5060	25	+	chr1	7353705	7406660	8717	FALSE	1.25674e-145	1.02411	3.76324e-10	o	rna67	MMP21	NCBI
ECAUB_00000396	ELOC_000041	67	3577	26	+	chr1	7353834	7406660	8325	FALSE	2.32733e-120	1.47914	0.448835	j	rna67	MMP21	NCBI
ECAUB_00000397	ELOC_000042	112	1974	3	+	chr1	7406854	7415740	2306	FALSE	0	1.06119	0.211212	=	rna71	LOC102150560	NCBI
ECAUB_00000398	ELOC_000043	548	548	1	+	chr1	7425593	7426140	548	FALSE	0	0.214962	0	=	ENSECAT00000021099	ENSECAG00000019924	Ensembl
ECAUB_00000399	ELOC_000044	81	508	4	+	chr1	7446349	7457519	901	FALSE	0	0.211527	0	=	rna72	TEX36	NCBI
ECAUB_00000401	ELOC_000046	251	251	1	+	chr1	7606110	7606360	251	FALSE	0	0.875715	0	=	gene59	LOC100630001	NCBI
ECAUB_00000402	ELOC_000047	104	402	3	+	chr1	7921910	7940298	649	FALSE	0	1.83324	0.201014	j	rna76	CTBP2	NCBI
ECAUB_00000408	ELOC_000047	72	4897	18	+	chr1	7921910	8094385	8232	FALSE	7.0768e-89	1.06764	8.20003e-10	j	rna76	CTBP2	NCBI
ECAUB_00000407	ELOC_000047	72	4897	17	+	chr1	7921910	8094385	8020	FALSE	3.90652e-71	0.622936	2.3446e-17	j	rna76	CTBP2	NCBI
ECAUB_00000406	ELOC_000047	72	4897	19	+	chr1	7921910	8094385	8354	FALSE	7.15678e-86	0.502107	3.5823e-13	j	rna76	CTBP2	NCBI
ECAUB_00000405	ELOC_000047	72	4897	18	+	chr1	7921910	8094385	8174	FALSE	3.82268e-59	2.13719	2.57403e-08	j	rna76	CTBP2	NCBI
ECAUB_00000404	ELOC_000047	72	4897	19	+	chr1	7921910	8094385	8362	FALSE	7.18816e-41	1.37874	1.53529e-07	j	rna76	CTBP2	NCBI
ECAUB_00000410	ELOC_000047	72	4897	21	+	chr1	7921910	8095886	8669	FALSE	1.09015e-15	2.00115	0.000159447	j	rna76	CTBP2	NCBI
ECAUB_00000409	ELOC_000047	72	4897	20	+	chr1	7921910	8095886	8547	FALSE	1.24149e-19	2.56332	0.686245	j	rna76	CTBP2	NCBI
ECAUB_00000411	ELOC_000047	22	4897	21	+	chr1	7921910	8110241	8492	FALSE	2.32403e-11	3.49765	1.08356	j	rna76	CTBP2	NCBI
ECAUB_00000412	ELOC_000047	72	4897	20	+	chr1	7934193	8095886	8728	FALSE	4.11725e-17	0.511931	6.10073e-06	j	rna76	CTBP2	NCBI
ECAUB_00000415	ELOC_000048	37	2546	9	+	chr1	8182415	8205918	3488	FALSE	1.05168e-54	0.683	9.03008e-17	s	rna78	FAM175B	NCBI
ECAUB_00000414	ELOC_000048	40	2546	9	+	chr1	8182415	8205918	3488	FALSE	1.06347e-79	0.929268	1.43949e-22	s	rna78	FAM175B	NCBI
ECAUB_00000416	ELOC_000048	37	2218	8	+	chr1	8182743	8201904	2920	FALSE	0.00165056	14.5641	3.92591	s	rna78	FAM175B	NCBI
ECAUB_00000417	ELOC_000048	37	2195	9	+	chr1	8182766	8205918	3133	FALSE	2.25779e-23	6.99814	1.6037	s	rna78	FAM175B	NCBI
ECAUB_00000418	ELOC_000049	55	9368	15	+	chr1	8213472	8511062	11934	FALSE	9.38043e-28	2.8284	0.000128274	j	ENSECAT00000007915	FAM53B	Ensembl
ECAUB_00000419	ELOC_000049	75	1035	2	+	chr1	8213473	8215127	1110	FALSE	1.67356e-89	7.07057	2.02584	j	ENSECAT00000007915	FAM53B	Ensembl
ECAUB_00000423	ELOC_000049	75	9978	5	+	chr1	8213473	8246589	10493	FALSE	1.19277e-49	1.48236	0.000245759	j	ENSECAT00000007915	FAM53B	Ensembl
ECAUB_00000422	ELOC_000049	75	9978	4	+	chr1	8213473	8246589	10325	FALSE	4.18968e-73	1.19888	4.10294e-10	j	ENSECAT00000007915	FAM53B	Ensembl
ECAUB_00000421	ELOC_000049	75	9978	5	+	chr1	8213473	8246589	10497	FALSE	8.19063e-57	1.18694	6.81892e-09	j	ENSECAT00000007915	FAM53B	Ensembl
ECAUB_00000420	ELOC_000049	75	9978	5	+	chr1	8213473	8246589	10433	FALSE	2.08215e-64	1.1806	2.40063e-08	j	ENSECAT00000007915	FAM53B	Ensembl
ECAUB_00000427	ELOC_000049	55	9368	15	+	chr1	8213473	8511062	11933	FALSE	4.13878e-28	3.39213	0.000136601	j	ENSECAT00000007915	FAM53B	Ensembl
ECAUB_00000426	ELOC_000049	55	9368	16	+	chr1	8213473	8511062	11831	FALSE	2.32936e-52	2.42191	4.0756e-10	j	ENSECAT00000007915	FAM53B	Ensembl
ECAUB_00000425	ELOC_000049	55	9368	15	+	chr1	8213473	8511062	11937	FALSE	2.33193e-32	2.71617	6.07174e-08	j	ENSECAT00000007915	FAM53B	Ensembl
ECAUB_00000424	ELOC_000049	55	9368	14	+	chr1	8213473	8511062	11840	FALSE	1.1639e-43	5.59426	5.31381e-07	j	ENSECAT00000007915	FAM53B	Ensembl
ECAUB_00000428	ELOC_000049	74	9978	4	+	chr1	8213474	8246589	10384	FALSE	7.48704e-47	1.42874	0.160434	j	ENSECAT00000007915	FAM53B	Ensembl
ECAUB_00000429	ELOC_000049	64	9368	14	+	chr1	8213474	8511062	11877	FALSE	2.45912e-34	3.3935	0.000792815	j	ENSECAT00000007915	FAM53B	Ensembl
ECAUB_00000435	ELOC_000049	73	9978	4	+	chr1	8213475	8246589	10323	FALSE	8.98136e-73	0.856472	1.31206e-12	j	ENSECAT00000007915	FAM53B	Ensembl
ECAUB_00000436	ELOC_000049	73	9978	5	+	chr1	8213475	8246589	10435	FALSE	3.79142e-72	0.419303	1.15755e-11	j	ENSECAT00000007915	FAM53B	Ensembl
ECAUB_00000438	ELOC_000049	73	9978	5	+	chr1	8213475	8246589	10491	FALSE	9.26588e-54	1.28389	1.37537e-08	j	ENSECAT00000007915	FAM53B	Ensembl
ECAUB_00000439	ELOC_000049	73	9978	5	+	chr1	8213475	8246589	10494	FALSE	9.7732e-56	0.929337	9.26579e-09	j	ENSECAT00000007915	FAM53B	Ensembl
ECAUB_00000437	ELOC_000049	73	9978	5	+	chr1	8213475	8246589	10471	FALSE	4.73252e-51	1.28932	7.44801e-08	j	ENSECAT00000007915	FAM53B	Ensembl
ECAUB_00000432	ELOC_000049	73	9978	5	+	chr1	8213475	8246589	10434	FALSE	4.29824e-72	0.897124	1.09826e-11	j	ENSECAT00000007915	FAM53B	Ensembl
ECAUB_00000434	ELOC_000049	73	9978	5	+	chr1	8213475	8246589	10434	FALSE	4.29824e-72	0.527388	5.77792e-12	j	ENSECAT00000007915	FAM53B	Ensembl
ECAUB_00000433	ELOC_000049	73	9978	5	+	chr1	8213475	8246589	10429	FALSE	1.665e-69	0.706564	3.42217e-11	j	ENSECAT00000007915	FAM53B	Ensembl
ECAUB_00000431	ELOC_000049	73	9978	5	+	chr1	8213475	8246589	10411	FALSE	6.76735e-72	1.24471	2.1225e-11	j	ENSECAT00000007915	FAM53B	Ensembl
ECAUB_00000430	ELOC_000049	33	9978	5	+	chr1	8213475	8246589	10409	FALSE	1.75528e-61	2.03258	2.67223e-07	j	ENSECAT00000007915	FAM53B	Ensembl
ECAUB_00000441	ELOC_000049	35	788	10	+	chr1	8213475	8362886	1969	FALSE	0	2.11501	0.303004	j	ENSECAT00000007915	FAM53B	Ensembl
ECAUB_00000440	ELOC_000049	35	788	10	+	chr1	8213475	8362886	1895	FALSE	0	0.960369	1.07454e-127	j	ENSECAT00000007915	FAM53B	Ensembl
ECAUB_00000446	ELOC_000049	52	9368	15	+	chr1	8213475	8511062	11932	FALSE	3.30772e-40	0.377943	2.42258e-14	j	ENSECAT00000007915	FAM53B	Ensembl
ECAUB_00000447	ELOC_000049	55	9367	15	+	chr1	8213475	8511062	11800	FALSE	1.72946e-90	0.261347	2.00572e-29	j	ENSECAT00000007915	FAM53B	Ensembl
ECAUB_00000444	ELOC_000049	64	9368	14	+	chr1	8213475	8511062	11880	FALSE	5.58348e-39	3.91407	4.07293e-07	j	ENSECAT00000007915	FAM53B	Ensembl
ECAUB_00000445	ELOC_000049	53	9368	15	+	chr1	8213475	8511062	11862	FALSE	3.09755e-69	0.32175	1.45217e-30	j	ENSECAT00000007915	FAM53B	Ensembl
ECAUB_00000443	ELOC_000049	55	9368	15	+	chr1	8213475	8511062	11935	FALSE	1.38944e-31	2.35662	1.08957e-08	j	ENSECAT00000007915	FAM53B	Ensembl
ECAUB_00000442	ELOC_000049	55	9368	15	+	chr1	8213475	8511062	11871	FALSE	2.38664e-44	4.30301	1.19452e-07	j	ENSECAT00000007915	FAM53B	Ensembl
ECAUB_00000448	ELOC_000049	35	788	9	+	chr1	8213482	8362886	1767	FALSE	0	5.63019	2.23727e-47	=	ENSECAT00000007942	FAM53B	Ensembl
ECAUB_00000449	ELOC_000049	55	779	9	+	chr1	8213482	8363411	2089	FALSE	1.00031e-182	15.6345	2.53406	=	ENSECAT00000007915	FAM53B	Ensembl
ECAUB_00000450	ELOC_000049	64	9368	13	+	chr1	8213482	8511062	11781	FALSE	8.52207e-62	2.06548	4.10084e-14	j	ENSECAT00000007915	FAM53B	Ensembl
ECAUB_00000455	ELOC_000049	108	9978	4	+	chr1	8221987	8246589	17456	FALSE	1.05981e-151	1.08369	3.72964e-23	j	ENSECAT00000007915	FAM53B	Ensembl
ECAUB_00000453	ELOC_000049	157	9978	3	+	chr1	8221987	8246589	18064	FALSE	1.72381e-100	0.599945	2.99644e-18	j	ENSECAT00000007915	FAM53B	Ensembl
ECAUB_00000451	ELOC_000049	108	9978	4	+	chr1	8221987	8246589	17018	FALSE	0	0.665158	3.9199e-41	j	ENSECAT00000007915	FAM53B	Ensembl
ECAUB_00000460	ELOC_000049	55	9368	14	+	chr1	8221987	8511062	19404	FALSE	1.61919e-85	0.691888	8.0269e-16	j	ENSECAT00000007915	FAM53B	Ensembl
ECAUB_00000461	ELOC_000049	55	9368	14	+	chr1	8221987	8511062	12085	FALSE	1.2698e-97	1.77495	1.10958e-09	j	ENSECAT00000007915	FAM53B	Ensembl
ECAUB_00000459	ELOC_000049	55	9368	14	+	chr1	8221987	8511062	12145	FALSE	7.10218e-83	2.01541	0.0146642	j	ENSECAT00000007915	FAM53B	Ensembl
ECAUB_00000458	ELOC_000049	55	9368	13	+	chr1	8221987	8511062	19564	FALSE	2.95409e-92	0.0948653	7.45698e-17	j	ENSECAT00000007915	FAM53B	Ensembl
ECAUB_00000457	ELOC_000049	55	9368	13	+	chr1	8221987	8511062	19564	FALSE	2.22371e-100	0.930628	4.05734e-17	j	ENSECAT00000007915	FAM53B	Ensembl
ECAUB_00000462	ELOC_000049	73	517	3	+	chr1	8228245	8232878	698	FALSE	0	3.89289	0.147697	=	rna79	LOC100147506	NCBI
ECAUB_00000463	ELOC_000049	55	9368	15	+	chr1	8228245	8511062	12311	FALSE	9.85062e-113	0.301299	5.70734e-39	j	ENSECAT00000007915	FAM53B	Ensembl
ECAUB_00000464	ELOC_000049	55	786	5	+	chr1	8236711	8363831	1974	FALSE	0	34.6438	11.7637	=	rna80	FAM53B	NCBI
ECAUB_00000465	ELOC_000049	55	786	5	+	chr1	8285824	8363831	1869	FALSE	0	7.487	1.36413	=	rna81	FAM53B	NCBI
ECAUB_00000466	ELOC_000049	64	570	7	+	chr1	8462559	8511062	1333	FALSE	0	2.40268	0.52941	s	rna82	LHPP	NCBI
ECAUB_00000467	ELOC_000050	96	4807	10	+	chr1	8541831	8561547	7277	FALSE	0	0.0390738	2.04482e-125	j	rna88	OAT	NCBI
ECAUB_00000468	ELOC_000050	96	995	10	+	chr1	8546506	8561259	2315	FALSE	5.83844e-67	24.8902	3.26292	=	rna86	OAT	NCBI
ECAUB_00000469	ELOC_000050	96	995	10	+	chr1	8546507	8561259	2362	FALSE	1.78469	24.147	11.1936	=	rna87	OAT	NCBI
ECAUB_00000470	ELOC_000050	96	995	10	+	chr1	8547508	8561259	2851	FALSE	7.19096e-119	3.13754	0.75134	=	rna88	OAT	NCBI
ECAUB_00000472	ELOC_000050	96	1283	10	+	chr1	8547508	8561547	3038	FALSE	1.42919e-143	2.91656	4.37078e-22	j	rna88	OAT	NCBI
ECAUB_00000471	ELOC_000050	96	1283	10	+	chr1	8547508	8561547	3137	FALSE	8.86677e-69	2.70887	9.6899e-10	j	rna88	OAT	NCBI
ECAUB_00000474	ELOC_000050	96	1283	9	+	chr1	8548176	8561547	3093	FALSE	2.91004e-58	1.26103	0.0869571	j	rna88	OAT	NCBI
ECAUB_00000473	ELOC_000050	96	1283	9	+	chr1	8548176	8561547	3092	FALSE	2.25468e-58	3.99653	0.170437	j	rna88	OAT	NCBI
ECAUB_00000475	ELOC_000050	96	673	9	+	chr1	8548828	8560937	1832	FALSE	3.88498	32.1511	13.7058	=	ENSECAT00000015791	OAT	Ensembl
ECAUB_00000478	ELOC_000051	76	2382	8	+	chr1	8853779	8879773	7475	FALSE	0	0.1748	1.44862e-50	=	rna91	LOC102147394	NCBI
ECAUB_00000479	ELOC_000051	76	2382	7	+	chr1	8853779	8879773	6612	FALSE	0	0.347846	7.04953e-26	=	rna92	LOC102147394	NCBI
ECAUB_00000477	ELOC_000051	76	3067	7	+	chr1	8853779	8879773	8129	FALSE	0	0.171457	1.1513e-44	=	rna90	LOC102147394	NCBI
ECAUB_00000476	ELOC_000051	76	3701	6	+	chr1	8853779	8879773	8259	FALSE	0	0.737194	1.16298e-29	=	rna89	LOC102147394	NCBI
ECAUB_00000482	ELOC_000051	148	7185	9	+	chr1	8853779	8935809	10758	FALSE	2.02926e-143	0.158507	6.29307e-10	j	rna93	CHST15	NCBI
ECAUB_00000484	ELOC_000051	147	7185	8	+	chr1	8853779	8935809	10601	FALSE	6.01843e-147	0.838847	0.000272529	j	rna93	CHST15	NCBI
ECAUB_00000483	ELOC_000051	147	7185	10	+	chr1	8853779	8935809	12270	FALSE	5.12442e-177	0.577005	0.00335054	j	rna93	CHST15	NCBI
ECAUB_00000481	ELOC_000051	147	7185	9	+	chr1	8853779	8935809	10758	FALSE	2.02926e-143	0.0827755	1.57026e-09	j	rna93	CHST15	NCBI
ECAUB_00000480	ELOC_000051	147	7185	8	+	chr1	8853779	8935809	10610	FALSE	4.46003e-147	0.721404	4.92726e-06	j	rna93	CHST15	NCBI
ECAUB_00000486	ELOC_000051	447	2382	5	+	chr1	8859511	8880245	6149	FALSE	0	0.880452	1.29816e-24	j	rna91	LOC102147394	NCBI
ECAUB_00000485	ELOC_000051	976	2382	4	+	chr1	8859511	8880245	6803	FALSE	0	0.500885	2.27269e-29	j	rna91	LOC102147394	NCBI
ECAUB_00000489	ELOC_000051	147	7185	8	+	chr1	8884734	8935809	9958	FALSE	1.42725e-186	0.286593	5.26149e-13	j	rna93	CHST15	NCBI
ECAUB_00000490	ELOC_000051	147	7185	8	+	chr1	8884734	8935809	9959	FALSE	1.23711e-182	0.121483	6.59986e-12	=	rna93	CHST15	NCBI
ECAUB_00000488	ELOC_000051	147	7185	7	+	chr1	8884734	8935809	9802	FALSE	2.58926e-188	1.36427	9.32901e-05	j	rna93	CHST15	NCBI
ECAUB_00000487	ELOC_000051	147	7185	7	+	chr1	8884734	8935809	9811	FALSE	3.70025e-188	0.637034	2.3137e-07	j	rna93	CHST15	NCBI
ECAUB_00000491	ELOC_000051	147	2329	8	+	chr1	8885246	8930953	4591	FALSE	1.54047	43.4685	6.09655	=	rna93	CHST15	NCBI
ECAUB_00000492	ELOC_000051	147	569	7	+	chr1	8896424	8928815	1709	FALSE	1.9134e-112	11.5534	0.13896	=	ENSECAT00000023532	CHST15	Ensembl
ECAUB_00000493	ELOC_000052	75	1336	15	+	chr1	9012318	9142950	3203	FALSE	0	0.938463	0.0391547	=	rna94	CPXM2	NCBI
ECAUB_00000494	ELOC_000052	85	495	13	+	chr1	9022993	9142109	2210	FALSE	0	0.69863	0.000209881	=	ENSECAT00000026609	CPXM2	Ensembl
ECAUB_00000496	ELOC_000054	70	272	8	+	chr1	9655284	9676991	1340	FALSE	2.23372e-165	18.7319	2.44335	s	rna97	BUB3	NCBI
ECAUB_00000499	ELOC_000054	70	6426	7	+	chr1	9662204	9676991	7277	FALSE	5.50435e-107	0.0153268	1.13506e-24	s	rna97	BUB3	NCBI
ECAUB_00000498	ELOC_000054	70	3998	8	+	chr1	9662204	9676991	5066	FALSE	8.82128e-12	9.57207	3.81257	s	rna97	BUB3	NCBI
ECAUB_00000497	ELOC_000054	70	5225	8	+	chr1	9662204	9676991	6293	FALSE	1.04643e-18	2.91823	0.00253329	s	rna97	BUB3	NCBI
ECAUB_00000501	ELOC_000054	67	5122	8	+	chr1	9662307	9676991	6187	FALSE	3.21913e-17	5.48391	1.84871	s	rna97	BUB3	NCBI
ECAUB_00000500	ELOC_000054	70	5123	8	+	chr1	9662307	9676991	6190	FALSE	4.64132e-29	4.42419	0.000874377	s	rna97	BUB3	NCBI
ECAUB_00000502	ELOC_000054	70	2717	8	+	chr1	9662394	9676991	3785	FALSE	1.5878e-231	1.33143	0.196779	s	rna97	BUB3	NCBI
ECAUB_00000503	ELOC_000054	70	3376	7	+	chr1	9665254	9676991	4226	FALSE	0.963902	11.4164	5.86194	s	rna97	BUB3	NCBI
ECAUB_00000505	ELOC_000055	341	1298	2	+	chr1	9767070	9771546	1639	FALSE	0	0.953366	3.68425e-52	x	rna104	ACADSB	NCBI
ECAUB_00000504	ELOC_000055	100	1298	3	+	chr1	9767070	9771546	1739	FALSE	0	0.989519	4.29995e-42	s	rna104	ACADSB	NCBI
ECAUB_00000506	ELOC_000056	76	8343	11	+	chr1	9786407	9866749	12464	FALSE	4.39947e-106	1.0304	0.264209	j	rna105	IKZF5	NCBI
ECAUB_00000507	ELOC_000056	149	7896	4	+	chr1	9828924	9848354	8405	FALSE	6.26576e-280	1.45397	7.05887e-14	j	rna105	IKZF5	NCBI
ECAUB_00000508	ELOC_000056	76	4725	10	+	chr1	9828959	9866749	8450	FALSE	6.02491e-153	0.325701	5.94597e-30	j	rna105	IKZF5	NCBI
ECAUB_00000514	ELOC_000056	133	10143	3	+	chr1	9828975	9848354	10425	FALSE	0	1.35145	5.0909e-11	j	rna105	IKZF5	NCBI
ECAUB_00000513	ELOC_000056	133	4405	4	+	chr1	9828975	9848354	7117	FALSE	5.39464e-199	0.280799	7.6727e-30	j	rna105	IKZF5	NCBI
ECAUB_00000511	ELOC_000056	133	4405	5	+	chr1	9828975	9848354	5060	FALSE	1.29986e-145	0.254624	3.67216e-54	j	rna105	IKZF5	NCBI
ECAUB_00000512	ELOC_000056	133	4405	5	+	chr1	9828975	9848354	5045	FALSE	2.52148e-136	0.125324	7.09162e-50	j	rna105	IKZF5	NCBI
ECAUB_00000509	ELOC_000056	133	4278	4	+	chr1	9828975	9848354	6990	FALSE	1.07246e-205	1.19466	1.29485e-26	j	rna105	IKZF5	NCBI
ECAUB_00000517	ELOC_000056	76	4725	9	+	chr1	9828975	9866749	6294	FALSE	9.64076e-194	0.910058	6.14762e-35	j	rna105	IKZF5	NCBI
ECAUB_00000516	ELOC_000056	76	4725	9	+	chr1	9828975	9866749	8674	FALSE	8.3577e-147	0.489238	8.01574e-31	j	rna105	IKZF5	NCBI
ECAUB_00000515	ELOC_000056	76	4725	10	+	chr1	9828975	9866749	6443	FALSE	1.56713e-177	0.698407	3.87312e-28	j	rna105	IKZF5	NCBI
ECAUB_00000519	ELOC_000056	119	4104	4	+	chr1	9828989	9848053	4582	FALSE	2.61885e-99	9.23351	1.23541	=	rna106	IKZF5	NCBI
ECAUB_00000518	ELOC_000056	119	4104	5	+	chr1	9828989	9848053	4731	FALSE	1.38549e-28	7.50741	3.05787	=	rna105	IKZF5	NCBI
ECAUB_00000523	ELOC_000056	1783	4405	3	+	chr1	9828989	9848354	8618	FALSE	4.42792e-292	0.318881	9.01468e-27	j	rna105	IKZF5	NCBI
ECAUB_00000524	ELOC_000056	119	4405	3	+	chr1	9828989	9848354	6954	FALSE	1.07402e-187	0.600477	9.55464e-33	j	rna105	IKZF5	NCBI
ECAUB_00000522	ELOC_000056	1783	10143	2	+	chr1	9828989	9848354	11926	FALSE	0	0.883889	2.97273e-11	j	rna105	IKZF5	NCBI
ECAUB_00000521	ELOC_000056	183	4405	4	+	chr1	9828989	9848354	8394	FALSE	2.71013e-279	0.529061	7.4277e-37	j	rna105	IKZF5	NCBI
ECAUB_00000520	ELOC_000056	176	7896	3	+	chr1	9828989	9848354	9855	FALSE	0	1.34475	7.29433e-10	j	rna105	IKZF5	NCBI
ECAUB_00000525	ELOC_000056	76	4725	8	+	chr1	9828989	9866749	8511	FALSE	1.32152e-137	0.272243	4.33532e-33	j	rna105	IKZF5	NCBI
ECAUB_00000526	ELOC_000056	76	4725	9	+	chr1	9829115	9866749	7818	FALSE	6.7795e-166	0.823135	2.58568e-33	j	rna105	IKZF5	NCBI
ECAUB_00000527	ELOC_000056	159	989	4	+	chr1	9830613	9844938	1521	FALSE	0	14.9588	4.81916	=	ENSECAT00000007095	IKZF5	Ensembl
ECAUB_00000528	ELOC_000056	76	4725	8	+	chr1	9830613	9866749	8565	FALSE	1.45998e-161	0.272311	1.22174e-47	j	rna105	IKZF5	NCBI
ECAUB_00000531	ELOC_000056	199	694	5	+	chr1	9848545	9866749	1858	FALSE	0	1.1486	0.0055917	o	ENSECAT00000002390	ENSECAG00000002567	Ensembl
ECAUB_00000532	ELOC_000056	257	731	4	+	chr1	9848545	9866749	2098	FALSE	0	1.75085	1.25332e-17	o	ENSECAT00000002390	ENSECAG00000002567	Ensembl
ECAUB_00000530	ELOC_000056	199	2407	5	+	chr1	9848545	9866749	3849	FALSE	0	0.950053	3.45241e-14	o	ENSECAT00000002390	ENSECAG00000002567	Ensembl
ECAUB_00000529	ELOC_000056	257	2407	4	+	chr1	9848545	9866749	4089	FALSE	0	1.02825	4.66465e-20	o	ENSECAT00000002390	ENSECAG00000002567	Ensembl
ECAUB_00000539	ELOC_000056	76	2407	4	+	chr1	9858604	9866749	4290	FALSE	0	0.785692	2.00173e-20	s	rna107	PSTK	NCBI
ECAUB_00000538	ELOC_000056	76	1076	5	+	chr1	9858604	9866749	2059	FALSE	0	0.93642	0.0944972	s	rna107	PSTK	NCBI
ECAUB_00000536	ELOC_000056	416	1676	3	+	chr1	9858604	9866749	2823	FALSE	0	0.695413	1.17199e-27	s	rna107	PSTK	NCBI
ECAUB_00000537	ELOC_000056	76	1076	4	+	chr1	9858604	9866749	2299	FALSE	0	0.721554	4.52392e-17	s	rna107	PSTK	NCBI
ECAUB_00000535	ELOC_000056	199	2407	4	+	chr1	9858604	9866749	4574	FALSE	0	0.970064	2.10914e-22	s	rna107	PSTK	NCBI
ECAUB_00000534	ELOC_000056	731	2407	3	+	chr1	9858604	9866749	4814	FALSE	0	0.783858	8.0025e-28	s	rna107	PSTK	NCBI
ECAUB_00000533	ELOC_000057	825	825	1	+	chr1	9853925	9854749	825	FALSE	0	0.238568	0	=	ENSECAT00000002390	ENSECAG00000002567	Ensembl
ECAUB_00000540	ELOC_000058	210	1519	2	+	chr1	9888378	9890499	1729	FALSE	0	0.500522	8.5459e-175	j	ENSECAT00000012996	ENSECAG00000012505	Ensembl
ECAUB_00000544	ELOC_000058	70	7959	5	+	chr1	9888378	9916535	9760	FALSE	1.17964e-75	0.928431	2.90915e-13	j	ENSECAT00000012996	ENSECAG00000012505	Ensembl
ECAUB_00000543	ELOC_000058	71	3324	6	+	chr1	9888378	9916535	6731	FALSE	1.02435e-155	0.422842	4.08553e-35	j	ENSECAT00000012996	ENSECAG00000012505	Ensembl
ECAUB_00000542	ELOC_000058	207	7959	4	+	chr1	9888378	9916535	10136	FALSE	6.80294e-60	0.880785	5.95763e-11	j	ENSECAT00000012996	ENSECAG00000012505	Ensembl
ECAUB_00000541	ELOC_000058	70	6388	6	+	chr1	9888378	9916535	8326	FALSE	5.9281e-83	0.990395	2.14472e-13	j	ENSECAT00000012996	ENSECAG00000012505	Ensembl
ECAUB_00000552	ELOC_000058	121	6388	6	+	chr1	9888378	9917393	9020	FALSE	3.28012e-48	0.758379	6.8105e-09	j	ENSECAT00000012996	ENSECAG00000012505	Ensembl
ECAUB_00000554	ELOC_000058	35	6236	8	+	chr1	9888378	9917393	8102	FALSE	1.18079e-93	2.51482	1.99482e-14	j	ENSECAT00000012996	ENSECAG00000012505	Ensembl
ECAUB_00000556	ELOC_000058	121	6388	6	+	chr1	9888378	9917393	9019	FALSE	4.95643e-48	1.4733	1.06183e-08	j	ENSECAT00000012996	ENSECAG00000012505	Ensembl
ECAUB_00000558	ELOC_000058	35	6235	8	+	chr1	9888378	9917393	8897	FALSE	3.85178e-107	0.567524	2.13977e-18	j	ENSECAT00000012996	ENSECAG00000012505	Ensembl
ECAUB_00000559	ELOC_000058	35	6236	7	+	chr1	9888378	9917393	8902	FALSE	3.23494e-109	0.699862	1.13854e-12	j	ENSECAT00000012996	ENSECAG00000012505	Ensembl
ECAUB_00000557	ELOC_000058	70	3324	7	+	chr1	9888378	9917393	6200	FALSE	1.32404e-99	0.933614	5.05807e-22	j	ENSECAT00000012996	ENSECAG00000012505	Ensembl
ECAUB_00000555	ELOC_000058	188	6236	7	+	chr1	9888378	9917393	9907	FALSE	9.72989e-84	0.962036	3.65213e-12	j	ENSECAT00000012996	ENSECAG00000012505	Ensembl
ECAUB_00000553	ELOC_000058	35	6236	8	+	chr1	9888378	9917393	8574	FALSE	1.02156e-87	0.848452	5.54777e-15	j	ENSECAT00000012996	ENSECAG00000012505	Ensembl
ECAUB_00000551	ELOC_000058	35	3324	8	+	chr1	9888378	9917393	5614	FALSE	3.69147e-127	1.6569	1.51364e-19	j	ENSECAT00000012996	ENSECAG00000012505	Ensembl
ECAUB_00000548	ELOC_000058	70	7519	6	+	chr1	9888378	9917393	9229	FALSE	2.70473e-44	3.07064	0.00139605	j	ENSECAT00000012996	ENSECAG00000012505	Ensembl
ECAUB_00000549	ELOC_000058	35	3324	8	+	chr1	9888378	9917393	5190	FALSE	2.1948e-101	2.59233	2.21159e-14	j	ENSECAT00000012996	ENSECAG00000012505	Ensembl
ECAUB_00000550	ELOC_000058	41	3324	8	+	chr1	9888378	9917393	5662	FALSE	4.33693e-113	0.741847	5.6256e-20	j	ENSECAT00000012996	ENSECAG00000012505	Ensembl
ECAUB_00000547	ELOC_000058	35	3324	7	+	chr1	9888378	9917393	5990	FALSE	5.00433e-77	1.40323	3.94454e-15	j	ENSECAT00000012996	ENSECAG00000012505	Ensembl
ECAUB_00000546	ELOC_000058	35	3324	8	+	chr1	9888378	9917393	5985	FALSE	1.66197e-93	1.05401	4.08664e-18	j	ENSECAT00000012996	ENSECAG00000012505	Ensembl
ECAUB_00000545	ELOC_000058	207	7519	6	+	chr1	9888378	9917393	9701	FALSE	4.24794e-46	1.29719	2.12377e-06	j	ENSECAT00000012996	ENSECAG00000012505	Ensembl
ECAUB_00000560	ELOC_000058	70	1185	5	+	chr1	9888419	9909761	2521	FALSE	1.59838e-168	5.75819	1.11637	=	rna108	C1H10orf88	NCBI
ECAUB_00000561	ELOC_000058	70	258	6	+	chr1	9888824	9908811	1161	FALSE	3.3371e-236	4.32729	1.06746	=	ENSECAT00000012996	ENSECAG00000012505	Ensembl
ECAUB_00000562	ELOC_000058	35	313	4	+	chr1	9911750	9917373	620	FALSE	0	1.05207	3.25651e-307	=	rna109	LOC102147903	NCBI
ECAUB_00000563	ELOC_000058	35	2905	4	+	chr1	9911908	9917373	3374	FALSE	8.0709e-218	1.16422	1.01786e-42	=	rna110	LOC102147903	NCBI
ECAUB_00000564	ELOC_000059	73	1253	5	+	chr1	9942483	9958886	2211	FALSE	0	2.46098	0.611971	s	rna111	LOC100050490	NCBI
ECAUB_00000565	ELOC_000059	55	1237	3	+	chr1	9942499	9951809	1747	FALSE	0	3.99887	0.453152	s	rna111	LOC100050490	NCBI
ECAUB_00000566	ELOC_000060	118	248	3	+	chr1	9964954	9984720	510	FALSE	0	0.213382	0	=	rna113	LOC102148076	NCBI
ECAUB_00000567	ELOC_000060	64	248	3	+	chr1	9982641	9984720	430	FALSE	0	0.545648	0	=	rna114	LOC102148076	NCBI
ECAUB_00000568	ELOC_000060	101	184	2	+	chr1	9983408	9984656	285	FALSE	0	1.10366	0	=	ENSECAT00000015534	ENSECAG00000014886	Ensembl
ECAUB_00000569	ELOC_000061	82	392	9	+	chr1	9988367	9999926	1824	FALSE	0	0.0113349	0	=	rna115	CUZD1	NCBI
ECAUB_00000570	ELOC_000061	151	392	8	+	chr1	9990756	9999988	1806	FALSE	0	0.115053	0	=	ENSECAT00000015678	CUZD1	Ensembl
ECAUB_00000572	ELOC_000062	76	780	3	+	chr1	10146416	10148188	1056	FALSE	0	0.092852	0	=	ENSECAT00000002103	C10orf120	Ensembl
ECAUB_00000573	ELOC_000063	42	389	9	+	chr1	10204274	10219835	1926	FALSE	0	0.0683548	0	=	gene85	LOC102149122	NCBI
ECAUB_00000574	ELOC_000063	161	389	5	+	chr1	10210026	10217825	1203	FALSE	0	0.151688	0	=	ENSECAT00000005542	DMBT1	Ensembl
ECAUB_00000575	ELOC_000064	24	321	6	+	chr1	10284839	10288390	879	FALSE	0	0.125083	0	=	ENSECAT00000009342	ENSECAG00000009186	Ensembl
ECAUB_00000576	ELOC_000065	42	204	7	+	chr1	10307170	10334756	921	FALSE	0	0.0857353	0	=	rna119	LOC100630266	NCBI
ECAUB_00000577	ELOC_000065	134	190	2	+	chr1	10308209	10310340	324	FALSE	0	0.570481	0	=	ENSECAT00000009787	ENSECAG00000009596	Ensembl
ECAUB_00000578	ELOC_000066	18	726	9	+	chr1	10439892	10476860	1546	FALSE	3.49332e-10	24.0222	3.03352	s	rna121	HTRA1	NCBI
ECAUB_00000579	ELOC_000066	33	721	8	+	chr1	10439897	10465756	1538	FALSE	8.9204e-15	10.6046	0.715157	s	rna121	HTRA1	NCBI
ECAUB_00000580	ELOC_000067	46	3565	12	+	chr1	10515358	10569427	4657	FALSE	1.35909e-38	2.20844	3.0624e-06	s	rna122	PLEKHA1	NCBI
ECAUB_00000582	ELOC_000067	41	3521	10	+	chr1	10515402	10546482	4379	FALSE	2.97142e-65	1.92682	0.0327449	s	rna123	PLEKHA1	NCBI
ECAUB_00000581	ELOC_000067	64	3521	9	+	chr1	10515402	10546482	4338	FALSE	2.85348e-51	3.9848	0.314607	s	rna122	PLEKHA1	NCBI
ECAUB_00000587	ELOC_000067	46	3521	10	+	chr1	10515402	10556780	4346	FALSE	1.07072e-70	3.95365	0.889683	s	rna122	PLEKHA1	NCBI
ECAUB_00000585	ELOC_000067	46	3521	10	+	chr1	10515402	10556780	4288	FALSE	3.15229e-61	11.0433	1.92903e-11	s	rna122	PLEKHA1	NCBI
ECAUB_00000586	ELOC_000067	41	3521	12	+	chr1	10515402	10556780	4427	FALSE	1.79884e-43	6.65593	1.06755	s	rna123	PLEKHA1	NCBI
ECAUB_00000584	ELOC_000067	46	3521	11	+	chr1	10515402	10556780	4442	FALSE	3.2253e-33	5.38977	0.852156	s	rna122	PLEKHA1	NCBI
ECAUB_00000583	ELOC_000067	46	3521	11	+	chr1	10515402	10556780	4386	FALSE	1.93707e-07	8.19341	3.26854	s	rna122	PLEKHA1	NCBI
ECAUB_00000590	ELOC_000067	43	3521	13	+	chr1	10515402	10569427	4654	FALSE	1.19933e-89	2.40472	1.13007e-23	s	rna123	PLEKHA1	NCBI
ECAUB_00000589	ELOC_000067	41	3521	13	+	chr1	10515402	10569427	4654	FALSE	4.78773e-52	3.61278	0.0242906	s	rna123	PLEKHA1	NCBI
ECAUB_00000588	ELOC_000067	46	3521	12	+	chr1	10515402	10569427	4609	FALSE	4.92418e-46	3.22494	2.40575e-09	s	rna122	PLEKHA1	NCBI
ECAUB_00000591	ELOC_000068	158	1177	2	+	chr1	10606178	10608593	1335	FALSE	0	0.870903	3.2439e-06	s	rna124	BTBD16	NCBI
ECAUB_00000592	ELOC_000069	65	1333	2	+	chr1	10695464	10700642	1398	FALSE	0	1.08704	0.0825411	s	ENSECAT00000019781	TACC2	Ensembl
ECAUB_00000593	ELOC_000070	49	743	10	+	chr1	10895598	10908820	2067	FALSE	2.39253e-54	0.196595	7.93115e-17	j	rna136	NSMCE4A	NCBI
ECAUB_00000594	ELOC_000070	49	957	9	+	chr1	10895616	10908820	2820	FALSE	1.598e-78	1.061	2.42745e-16	j	rna136	NSMCE4A	NCBI
ECAUB_00000595	ELOC_000070	35	716	10	+	chr1	10895625	10908820	1980	FALSE	8.04638e-78	0.725018	2.62322e-21	j	rna136	NSMCE4A	NCBI
ECAUB_00000596	ELOC_000070	131	992	3	+	chr1	10895673	10902269	1791	FALSE	6.54168e-51	1.15066	3.14539e-12	j	rna136	NSMCE4A	NCBI
ECAUB_00000597	ELOC_000070	78	992	4	+	chr1	10895694	10902269	1417	FALSE	5.00032e-07	5.4559	2.50449	j	rna136	NSMCE4A	NCBI
ECAUB_00000598	ELOC_000070	49	216	12	+	chr1	10895694	10908411	1273	FALSE	6.88488e-67	2.91768	1.9365e-06	=	rna136	NSMCE4A	NCBI
ECAUB_00000599	ELOC_000070	49	524	11	+	chr1	10895694	10908820	1618	FALSE	1.05904e-45	8.1915	0.411863	j	rna136	NSMCE4A	NCBI
ECAUB_00000600	ELOC_000070	49	152	9	+	chr1	10896262	10907349	880	FALSE	6.8051	25.4958	12.6758	=	ENSECAT00000017711	NSMCE4A	Ensembl
ECAUB_00000601	ELOC_000070	49	548	7	+	chr1	10902905	10908820	1489	FALSE	2.04557e-44	2.77712	0.531409	j	rna136	NSMCE4A	NCBI
ECAUB_00000604	ELOC_000071	32	4346	13	+	chr1	10935609	11098516	6152	FALSE	1.12045e-81	0.983084	4.13134e-18	j	rna137	ATE1	NCBI
ECAUB_00000606	ELOC_000071	33	4346	11	+	chr1	10935609	11098516	5894	FALSE	5.20549e-83	0.588143	5.54164e-27	j	rna137	ATE1	NCBI
ECAUB_00000608	ELOC_000071	33	4346	12	+	chr1	10935609	11098516	6025	FALSE	2.40877e-74	1.15489	4.67789e-22	j	rna137	ATE1	NCBI
ECAUB_00000609	ELOC_000071	33	4346	12	+	chr1	10935609	11098516	6023	FALSE	3.15157e-74	1.19852	3.4506e-20	=	ENSECAT00000012836	ATE1	Ensembl
ECAUB_00000607	ELOC_000071	33	4346	12	+	chr1	10935609	11098516	6024	FALSE	2.75522e-74	2.64786	1.37169e-16	=	rna137	ATE1	NCBI
ECAUB_00000605	ELOC_000071	63	4346	11	+	chr1	10935609	11098516	5990	FALSE	1.34726e-79	0.853143	4.29106e-25	j	rna137	ATE1	NCBI
ECAUB_00000603	ELOC_000071	33	4346	13	+	chr1	10935609	11098516	6153	FALSE	9.82366e-82	1.9947	1.66008e-15	j	rna137	ATE1	NCBI
ECAUB_00000602	ELOC_000071	32	4346	12	+	chr1	10935609	11098516	6022	FALSE	3.60502e-74	1.14572	1.07057e-23	j	rna137	ATE1	NCBI
ECAUB_00000610	ELOC_000071	33	3021	12	+	chr1	10935843	11097191	4465	FALSE	6.9699e-141	6.38258	1.774	=	rna137	ATE1	NCBI
ECAUB_00000611	ELOC_000071	33	255	12	+	chr1	10935902	11094349	1563	FALSE	1.41044e-43	7.81505	3.50839	=	ENSECAT00000012836	ATE1	Ensembl
ECAUB_00000612	ELOC_000072	15	1448	19	+	chr1	11211306	11313873	4153	FALSE	0	0.0605216	0	=	rna138	FGFR2	NCBI
ECAUB_00000613	ELOC_000072	63	267	18	+	chr1	11211478	11312396	2588	FALSE	0	0.0712236	0	=	ENSECAT00000015704	FGFR	Ensembl
ECAUB_00000614	ELOC_000072	71	487	17	+	chr1	11215565	11312912	2839	FALSE	0	0.168178	0	=	ENSECAT00000015803	FGFR	Ensembl
ECAUB_00000615	ELOC_000072	6	487	18	+	chr1	11215622	11312912	2791	FALSE	0	0.0778486	0	=	ENSECAT00000015845	FGFR	Ensembl
ECAUB_00000618	ELOC_000073	63	1129	28	+	chr1	11810361	11867875	5556	FALSE	8.23014e-84	1.7426	1.56249e-12	s	rna139	WDR11	NCBI
ECAUB_00000620	ELOC_000073	63	1129	29	+	chr1	11810361	11867875	4750	FALSE	1.7222e-27	3.89064	9.46108e-07	s	rna139	WDR11	NCBI
ECAUB_00000622	ELOC_000073	63	1129	29	+	chr1	11810361	11867875	4752	FALSE	2.29695e-22	4.00063	0.453864	s	rna139	WDR11	NCBI
ECAUB_00000624	ELOC_000073	63	1129	28	+	chr1	11810361	11867875	4641	FALSE	9.53931e-70	2.36721	2.32952e-12	s	rna139	WDR11	NCBI
ECAUB_00000626	ELOC_000073	63	1129	27	+	chr1	11810361	11867875	6071	FALSE	7.99146e-119	1.28591	5.42758e-05	s	rna139	WDR11	NCBI
ECAUB_00000628	ELOC_000073	63	1129	28	+	chr1	11810361	11867875	5265	FALSE	1.32292e-138	1.17454	0.0302639	s	rna139	WDR11	NCBI
ECAUB_00000630	ELOC_000073	63	1129	28	+	chr1	11810361	11867875	4586	FALSE	1.14901e-69	2.53768	5.50225e-05	s	rna139	WDR11	NCBI
ECAUB_00000631	ELOC_000073	63	1129	28	+	chr1	11810361	11867875	5593	FALSE	1.01416e-86	1.94883	5.30093e-16	s	rna139	WDR11	NCBI
ECAUB_00000629	ELOC_000073	63	1129	28	+	chr1	11810361	11867875	5558	FALSE	6.26287e-84	2.38469	1.13641e-08	s	rna139	WDR11	NCBI
ECAUB_00000627	ELOC_000073	63	1129	29	+	chr1	11810361	11867875	4748	FALSE	5.49282e-52	2.32583	1.64636e-11	s	rna139	WDR11	NCBI
ECAUB_00000625	ELOC_000073	63	1129	28	+	chr1	11810361	11867875	5558	FALSE	6.26287e-84	2.67523	0.0393296	s	rna139	WDR11	NCBI
ECAUB_00000623	ELOC_000073	63	1129	28	+	chr1	11810361	11867875	5400	FALSE	1.84202e-172	1.88204	0.326052	s	rna139	WDR11	NCBI
ECAUB_00000621	ELOC_000073	48	1799	27	+	chr1	11810361	11867875	6151	FALSE	1.17655e-167	2.16434	1.43908e-05	s	rna139	WDR11	NCBI
ECAUB_00000619	ELOC_000073	63	1129	27	+	chr1	11810361	11867875	6073	FALSE	2.85306e-118	1.80498	0.521509	s	rna139	WDR11	NCBI
ECAUB_00000617	ELOC_000073	48	1129	29	+	chr1	11810361	11867875	4696	FALSE	2.08617e-29	3.25282	0.000910709	s	rna139	WDR11	NCBI
ECAUB_00000616	ELOC_000073	63	1129	26	+	chr1	11810361	11867875	6811	FALSE	1.5758e-121	1.1483	0.000551682	s	rna139	WDR11	NCBI
ECAUB_00000633	ELOC_000073	63	1054	29	+	chr1	11810436	11867875	4712	FALSE	1.14704e-48	3.41817	4.88285e-07	s	rna139	WDR11	NCBI
ECAUB_00000632	ELOC_000073	63	1054	28	+	chr1	11810436	11867875	5098	FALSE	1.44234e-106	1.44774	0.194868	s	rna139	WDR11	NCBI
ECAUB_00000634	ELOC_000073	63	2259	28	+	chr1	11810529	11867875	5802	FALSE	0.0513325	2.23054	0.85774	s	rna139	WDR11	NCBI
ECAUB_00000635	ELOC_000073	104	196	10	+	chr1	11851065	11867875	1580	FALSE	0	1.66673	5.84968e-149	s	rna139	WDR11	NCBI
ECAUB_00000636	ELOC_000074	825	825	1	+	chr1	12460496	12461320	825	FALSE	0	0.250057	0	=	ENSECAT00000002446	ENSECAG00000002591	Ensembl
ECAUB_00000638	ELOC_000075	90	1695	19	+	chr1	12620350	12663929	4895	FALSE	1.45813e-41	4.52368	9.41805e-10	s	rna141	SEC23IP	NCBI
ECAUB_00000637	ELOC_000075	90	1695	17	+	chr1	12620350	12663929	6059	FALSE	2.00714e-36	1.05304	6.51967e-09	s	rna141	SEC23IP	NCBI
ECAUB_00000639	ELOC_000075	90	1693	18	+	chr1	12620352	12663929	5567	FALSE	8.23797e-61	3.15154	4.30967e-07	s	rna141	SEC23IP	NCBI
ECAUB_00000640	ELOC_000075	90	1685	18	+	chr1	12620360	12663929	5375	FALSE	7.63188e-68	0.213335	1.58723e-17	s	rna141	SEC23IP	NCBI
ECAUB_00000641	ELOC_000075	90	1522	18	+	chr1	12620523	12663929	5209	FALSE	2.36737e-42	3.10012	6.57902e-07	s	rna141	SEC23IP	NCBI
ECAUB_00000649	ELOC_000075	90	1519	18	+	chr1	12620526	12663929	4553	FALSE	2.31932e-115	0.647349	9.23414e-26	s	rna141	SEC23IP	NCBI
ECAUB_00000650	ELOC_000075	90	1519	17	+	chr1	12620526	12663929	5578	FALSE	1.09586e-177	0.852126	2.9478e-14	s	rna141	SEC23IP	NCBI
ECAUB_00000648	ELOC_000075	90	1519	19	+	chr1	12620526	12663929	4717	FALSE	2.8111e-33	8.65473	0.216142	s	rna141	SEC23IP	NCBI
ECAUB_00000645	ELOC_000075	90	1616	17	+	chr1	12620526	12663929	5882	FALSE	2.91518e-20	4.28059	0.817754	s	rna141	SEC23IP	NCBI
ECAUB_00000646	ELOC_000075	90	1519	18	+	chr1	12620526	12663929	5208	FALSE	1.20562e-60	3.18392	8.28381e-11	s	rna141	SEC23IP	NCBI
ECAUB_00000647	ELOC_000075	90	1519	19	+	chr1	12620526	12663929	4718	FALSE	1.0351e-19	7.45782	2.46673	s	rna141	SEC23IP	NCBI
ECAUB_00000643	ELOC_000075	90	1616	16	+	chr1	12620526	12663929	6252	FALSE	4.28633e-112	2.45942	0.238018	s	rna141	SEC23IP	NCBI
ECAUB_00000642	ELOC_000075	90	1519	19	+	chr1	12620526	12663929	4716	FALSE	1.75009e-19	6.85899	1.28693	s	rna141	SEC23IP	NCBI
ECAUB_00000654	ELOC_000075	90	1518	18	+	chr1	12620527	12663929	4554	FALSE	7.10401e-69	4.18669	0.734963	s	rna141	SEC23IP	NCBI
ECAUB_00000655	ELOC_000075	90	1518	18	+	chr1	12620527	12663929	5207	FALSE	2.90789e-43	2.25865	6.34087e-08	s	rna141	SEC23IP	NCBI
ECAUB_00000653	ELOC_000075	90	1518	17	+	chr1	12620527	12663929	5577	FALSE	1.93209e-147	1.68084	0.315731	s	rna141	SEC23IP	NCBI
ECAUB_00000652	ELOC_000075	90	8368	16	+	chr1	12620527	12663929	11116	FALSE	5.92612e-17	3.44486	1.05488	s	rna141	SEC23IP	NCBI
ECAUB_00000651	ELOC_000075	90	1518	19	+	chr1	12620527	12663929	4717	FALSE	2.37389e-29	6.8375	0.0627501	s	rna141	SEC23IP	NCBI
ECAUB_00000656	ELOC_000075	90	1508	19	+	chr1	12620537	12663929	4702	FALSE	7.10015e-141	1.01936	5.41132e-42	s	rna141	SEC23IP	NCBI
ECAUB_00000657	ELOC_000075	90	6832	18	+	chr1	12620549	12663929	9930	FALSE	2.70743e-25	1.87879	0.00623787	s	rna141	SEC23IP	NCBI
ECAUB_00000658	ELOC_000075	90	1494	19	+	chr1	12620551	12663929	4689	FALSE	6.34625e-83	1.55684	1.05068e-21	s	rna141	SEC23IP	NCBI
ECAUB_00000659	ELOC_000076	42	4837	34	+	chr1	12695965	12804073	9076	FALSE	6.98793e-87	0.65059	7.83815e-38	j	rna142	MCMBP	NCBI
ECAUB_00000661	ELOC_000076	42	4837	34	+	chr1	12696183	12804073	8850	FALSE	2.75593e-68	1.85589	3.21837e-09	j	rna142	MCMBP	NCBI
ECAUB_00000662	ELOC_000076	42	4837	34	+	chr1	12696196	12804073	8838	FALSE	2.79052e-70	1.68002	6.9917e-09	j	rna142	MCMBP	NCBI
ECAUB_00000664	ELOC_000076	42	1917	14	+	chr1	12696217	12722301	5302	FALSE	7.10762e-32	3.52269	1.08999	j	rna142	MCMBP	NCBI
ECAUB_00000663	ELOC_000076	42	3141	13	+	chr1	12696217	12722301	6450	FALSE	5.2181e-145	4.17409	0.0402021	j	rna142	MCMBP	NCBI
ECAUB_00000668	ELOC_000076	42	4837	33	+	chr1	12696217	12804073	9966	FALSE	1.16292e-151	3.49792	0.00250196	j	rna142	MCMBP	NCBI
ECAUB_00000667	ELOC_000076	42	4837	34	+	chr1	12696217	12804073	8816	FALSE	5.15201e-68	3.68401	6.65051e-06	j	rna142	MCMBP	NCBI
ECAUB_00000666	ELOC_000076	42	4837	33	+	chr1	12696217	12804073	9964	FALSE	2.97446e-155	1.84068	1.87158e-09	j	rna142	MCMBP	NCBI
ECAUB_00000665	ELOC_000076	42	4837	34	+	chr1	12696217	12804073	8814	FALSE	1.60902e-64	4.34656	0.000149211	j	rna142	MCMBP	NCBI
ECAUB_00000669	ELOC_000076	42	1917	14	+	chr1	12696242	12722301	4824	FALSE	1.25626e-217	0.165216	2.60333e-34	j	rna142	MCMBP	NCBI
ECAUB_00000670	ELOC_000076	20	4837	19	+	chr1	12696242	12730751	8129	FALSE	2.7084e-66	3.96723	0.394745	j	rna142	MCMBP	NCBI
ECAUB_00000676	ELOC_000076	42	4837	34	+	chr1	12696242	12804073	8792	FALSE	6.31309e-59	5.21339	0.919273	j	rna142	MCMBP	NCBI
ECAUB_00000677	ELOC_000076	42	4837	33	+	chr1	12696242	12804073	9947	FALSE	3.76631e-150	2.51753	1.73509e-06	j	rna142	MCMBP	NCBI
ECAUB_00000673	ELOC_000076	42	4837	34	+	chr1	12696242	12804073	8797	FALSE	3.38429e-63	3.28291	1.70176e-07	j	rna142	MCMBP	NCBI
ECAUB_00000675	ELOC_000076	42	4837	33	+	chr1	12696242	12804073	9936	FALSE	1.22871e-148	2.83957	0.000181858	j	rna142	MCMBP	NCBI
ECAUB_00000674	ELOC_000076	42	4837	32	+	chr1	12696242	12804073	10535	FALSE	2.39112e-150	1.39252	0.306667	j	rna142	MCMBP	NCBI
ECAUB_00000672	ELOC_000076	42	4837	34	+	chr1	12696242	12804073	8798	FALSE	1.77984e-66	2.51661	1.04133e-08	j	rna142	MCMBP	NCBI
ECAUB_00000671	ELOC_000076	42	4837	34	+	chr1	12696242	12804073	8792	FALSE	2.36596e-60	4.58521	0.0951323	j	rna142	MCMBP	NCBI
ECAUB_00000678	ELOC_000076	42	4837	33	+	chr1	12696243	12804073	9936	FALSE	8.16242e-149	0.80806	3.00406e-11	j	rna142	MCMBP	NCBI
ECAUB_00000679	ELOC_000076	42	1917	15	+	chr1	12696245	12722301	3671	FALSE	6.71604e-98	0.845927	2.32784e-38	j	rna142	MCMBP	NCBI
ECAUB_00000680	ELOC_000076	42	401	15	+	chr1	12696250	12720785	2169	FALSE	0	19.7806	8.5439	=	ENSECAT00000016034	MCMBP	Ensembl
ECAUB_00000682	ELOC_000076	42	1909	15	+	chr1	12696255	12722293	3651	FALSE	0.709448	31.094	8.75879	=	rna142	MCMBP	NCBI
ECAUB_00000683	ELOC_000077	175	408	3	+	chr1	12732001	12734386	785	FALSE	0	1.02257	0.0987266	=	gene102	LOC102151113	NCBI
ECAUB_00000685	ELOC_000079	405	1521	3	+	chr1	12852345	12859805	2413	FALSE	1.00756e-105	4.2622	0.624741	s	rna146	BAG3	NCBI
ECAUB_00000688	ELOC_000079	487	5416	2	+	chr1	12852501	12859805	5903	FALSE	1.38198e-09	3.53737	1.0177	s	rna146	BAG3	NCBI
ECAUB_00000687	ELOC_000079	402	1368	3	+	chr1	12852501	12859805	2257	FALSE	1.40762e-29	11.3981	1.99755e-06	s	rna146	BAG3	NCBI
ECAUB_00000686	ELOC_000079	405	1368	3	+	chr1	12852501	12859805	2260	FALSE	3.75887e-05	26.6619	10.2011	s	rna146	BAG3	NCBI
ECAUB_00000691	ELOC_000080	55	7422	11	+	chr1	12913542	12941892	15104	FALSE	0	0.565337	0.137304	j	rna149	TIAL1	NCBI
ECAUB_00000693	ELOC_000080	55	7882	11	+	chr1	12913542	12941892	15548	FALSE	3.49402e-138	0.422836	4.56516e-05	j	rna149	TIAL1	NCBI
ECAUB_00000695	ELOC_000080	55	7882	10	+	chr1	12913542	12941892	12513	FALSE	1.92564e-57	0.726381	0.264639	j	rna149	TIAL1	NCBI
ECAUB_00000697	ELOC_000080	55	6632	13	+	chr1	12913542	12941892	14653	FALSE	0	0.0330781	2.81398e-140	j	rna149	TIAL1	NCBI
ECAUB_00000701	ELOC_000080	55	8316	12	+	chr1	12913542	12941892	18768	FALSE	0	0.0148627	6.19598e-112	j	rna149	TIAL1	NCBI
ECAUB_00000705	ELOC_000080	55	7422	13	+	chr1	12913542	12941892	15295	FALSE	1.5723e-199	0.0461722	1.49395e-49	j	rna149	TIAL1	NCBI
ECAUB_00000709	ELOC_000080	55	6440	12	+	chr1	12913542	12941892	14706	FALSE	1.25309e-187	0.0446527	1.0199e-41	j	rna149	TIAL1	NCBI
ECAUB_00000711	ELOC_000080	55	7575	11	+	chr1	12913542	12941892	12279	FALSE	1.29189e-114	0.465022	1.64839e-06	j	rna149	TIAL1	NCBI
ECAUB_00000713	ELOC_000080	55	6440	13	+	chr1	12913542	12941892	14062	FALSE	0	0.0231003	2.43583e-142	j	rna149	TIAL1	NCBI
ECAUB_00000717	ELOC_000080	55	6632	12	+	chr1	12913542	12941892	14804	FALSE	1.64348e-220	0.116752	2.35341e-46	j	rna149	TIAL1	NCBI
ECAUB_00000725	ELOC_000080	55	8316	10	+	chr1	12913542	12941892	19112	FALSE	9.88826000000224e-312	0.0102893	1.13339e-85	j	rna149	TIAL1	NCBI
ECAUB_00000731	ELOC_000080	55	7882	10	+	chr1	12913542	12941892	16107	FALSE	6.0001e-144	0.300358	6.04503e-09	j	rna149	TIAL1	NCBI
ECAUB_00000733	ELOC_000080	55	8316	11	+	chr1	12913542	12941892	19613	FALSE	1.29558e-288	0.0425133	6.75023e-73	j	rna149	TIAL1	NCBI
ECAUB_00000732	ELOC_000080	55	8316	11	+	chr1	12913542	12941892	18799	FALSE	0	0.0277295	6.93059e-97	j	rna149	TIAL1	NCBI
ECAUB_00000730	ELOC_000080	55	6632	12	+	chr1	12913542	12941892	14245	FALSE	0	0.0384652	6.70758e-139	j	rna149	TIAL1	NCBI
ECAUB_00000728	ELOC_000080	55	7422	11	+	chr1	12913542	12941892	12126	FALSE	7.25986e-184	0.0452899	4.82863e-41	j	rna149	TIAL1	NCBI
ECAUB_00000698	ELOC_000080	55	6440	12	+	chr1	12913542	12941892	12121	FALSE	6.98201e-171	0.424438	4.01454e-14	j	rna149	TIAL1	NCBI
ECAUB_00000692	ELOC_000080	55	7882	12	+	chr1	12913542	12941892	15087	FALSE	6.65452e-155	0.476274	2.02809e-05	j	rna149	TIAL1	NCBI
ECAUB_00000690	ELOC_000080	55	7882	11	+	chr1	12913542	12941892	16139	FALSE	7.01923e-141	0.321614	4.26542e-09	j	rna149	TIAL1	NCBI
ECAUB_00000736	ELOC_000080	55	379	12	+	chr1	12917352	12935831	1464	FALSE	3.1531e-12	21.9039	9.38841	=	rna147	TIAL1	NCBI
ECAUB_00000737	ELOC_000080	55	379	12	+	chr1	12917354	12935831	1411	FALSE	4.68479	61.2436	18.1258	=	rna148	TIAL1	NCBI
ECAUB_00000739	ELOC_000080	55	379	13	+	chr1	12919524	12935831	1541	FALSE	8.06898e-69	5.69728	5.5384e-08	=	rna150	TIAL1	NCBI
ECAUB_00000738	ELOC_000080	55	379	14	+	chr1	12919524	12935831	1573	FALSE	2.4895e-115	4.19895	0.718014	=	rna149	TIAL1	NCBI
ECAUB_00000740	ELOC_000080	76	7422	7	+	chr1	12930588	12941892	8410	FALSE	1.36565e-141	0.591457	4.91196e-19	j	rna149	TIAL1	NCBI
ECAUB_00000741	ELOC_000081	87	9261	5	+	chr1	12964482	13003638	10206	FALSE	0	0.270911	1.39388e-17	=	rna151	RGS10	NCBI
ECAUB_00000742	ELOC_000081	87	9261	5	+	chr1	12964716	13003638	9971	FALSE	0	0.208323	1.33328e-95	j	rna152	RGS10	NCBI
ECAUB_00000743	ELOC_000081	87	455	5	+	chr1	12964901	12994832	981	FALSE	3.54356e-178	4.26158	0.377114	=	rna151	RGS10	NCBI
ECAUB_00000744	ELOC_000081	87	455	5	+	chr1	12965934	12994832	1100	FALSE	0	1.36416	2.48502e-156	=	rna152	RGS10	NCBI
ECAUB_00000746	ELOC_000081	7	455	5	+	chr1	12967481	12994832	812	FALSE	0.00389817	67.345	18.3241	=	rna153	RGS10	NCBI
ECAUB_00000748	ELOC_000081	7	9261	5	+	chr1	12967481	13003638	9618	TRUE	0	0.116314	3.23014e-114	=	rna153	RGS10	NCBI
ECAUB_00000749	ELOC_000081	87	454	4	+	chr1	12970867	12994831	808	FALSE	2.48836e-07	64.1597	5.60347	=	ENSECAT00000025288	RGS10	Ensembl
ECAUB_00000750	ELOC_000082	38	5085	15	+	chr1	13035709	13255702	6786	FALSE	6.69574	19.1609	10.9295	s	rna154	GRK5	NCBI
ECAUB_00000754	ELOC_000082	38	4305	12	+	chr1	13045698	13255702	5525	FALSE	1.93269e-32	2.27099	0.00064405	s	rna154	GRK5	NCBI
ECAUB_00000755	ELOC_000082	38	4305	12	+	chr1	13045698	13255702	5530	FALSE	3.54659e-19	1.43999	6.8964e-07	s	rna154	GRK5	NCBI
ECAUB_00000753	ELOC_000082	38	4305	12	+	chr1	13045698	13255702	5531	FALSE	3.37555e-17	1.92756	0.000962062	s	rna154	GRK5	NCBI
ECAUB_00000752	ELOC_000082	38	4305	12	+	chr1	13045698	13255702	5526	FALSE	1.44632e-27	4.09163	0.00176963	s	rna154	GRK5	NCBI
ECAUB_00000757	ELOC_000083	63	808	7	+	chr1	13276915	13286025	1522	FALSE	1.36597e-47	18.7079	1.07569	=	rna156	PRDX3	NCBI
ECAUB_00000756	ELOC_000083	63	808	7	+	chr1	13276915	13286025	1555	FALSE	3.46476	46.8177	18.1178	=	rna155	PRDX3	NCBI
ECAUB_00000758	ELOC_000083	63	819	7	+	chr1	13276915	13286037	1533	FALSE	2.42751e-188	2.98886	9.95095e-42	j	rna155	PRDX3	NCBI
ECAUB_00000759	ELOC_000084	26	3710	21	+	chr1	13288453	13339769	5841	FALSE	7.68746e-78	6.44583	2.02563	j	rna158	SFXN4	NCBI
ECAUB_00000760	ELOC_000084	54	3710	19	+	chr1	13288477	13339769	8304	FALSE	1.70196e-66	1.65934	0.234384	j	rna158	SFXN4	NCBI
ECAUB_00000761	ELOC_000084	27	3710	19	+	chr1	13288484	13339769	9611	FALSE	3.96319e-124	0.737305	3.50624e-17	j	rna158	SFXN4	NCBI
ECAUB_00000762	ELOC_000084	26	3710	20	+	chr1	13288492	13339769	7179	FALSE	1.68532e-41	1.21806	0.0619295	j	rna158	SFXN4	NCBI
ECAUB_00000769	ELOC_000084	26	4383	19	+	chr1	13288496	13339769	9895	FALSE	4.0873e-57	2.1487	0.495976	j	rna158	SFXN4	NCBI
ECAUB_00000771	ELOC_000084	27	4383	18	+	chr1	13288496	13339769	12296	FALSE	1.89677e-87	0.502464	2.35939e-18	j	rna158	SFXN4	NCBI
ECAUB_00000773	ELOC_000084	26	3710	16	+	chr1	13288496	13339769	8389	FALSE	1.15517e-122	1.01097	6.21262e-11	j	rna158	SFXN4	NCBI
ECAUB_00000772	ELOC_000084	27	4383	17	+	chr1	13288496	13339769	12216	FALSE	7.33629e-88	0.344599	1.33144e-18	j	rna158	SFXN4	NCBI
ECAUB_00000770	ELOC_000084	27	4383	18	+	chr1	13288496	13339769	12296	FALSE	1.09406e-79	0.758708	9.96902e-15	j	rna158	SFXN4	NCBI
ECAUB_00000768	ELOC_000084	54	3710	18	+	chr1	13288496	13339769	10732	FALSE	1.94063e-84	0.804544	7.23403e-21	j	rna158	SFXN4	NCBI
ECAUB_00000765	ELOC_000084	26	3710	20	+	chr1	13288496	13339769	7173	FALSE	3.76083e-43	1.67741	0.03725	j	rna158	SFXN4	NCBI
ECAUB_00000767	ELOC_000084	27	3710	19	+	chr1	13288496	13339769	9576	FALSE	1.47246e-104	0.39985	2.04322e-19	j	rna158	SFXN4	NCBI
ECAUB_00000766	ELOC_000084	26	5566	18	+	chr1	13288496	13339769	11049	FALSE	3.91131e-56	1.34704	0.0025114	j	rna158	SFXN4	NCBI
ECAUB_00000764	ELOC_000084	54	5566	17	+	chr1	13288496	13339769	13452	FALSE	6.16454e-62	0.767369	8.68129e-14	j	rna158	SFXN4	NCBI
ECAUB_00000763	ELOC_000084	26	3710	18	+	chr1	13288496	13339769	8251	FALSE	3.64801e-95	0.946293	2.05453e-17	j	rna158	SFXN4	NCBI
ECAUB_00000777	ELOC_000084	26	3710	20	+	chr1	13288507	13339769	6943	FALSE	8.16265e-100	1.74533	0.0214112	j	rna158	SFXN4	NCBI
ECAUB_00000778	ELOC_000084	54	3710	19	+	chr1	13288507	13339769	9344	FALSE	2.9661e-93	0.608005	7.37457e-18	j	rna158	SFXN4	NCBI
ECAUB_00000779	ELOC_000084	26	3710	20	+	chr1	13288507	13339769	5707	FALSE	1.25919e-112	3.98728	0.46038	j	rna158	SFXN4	NCBI
ECAUB_00000776	ELOC_000084	54	3826	18	+	chr1	13288507	13339769	9428	FALSE	4.73024e-74	1.36073	0.0491821	j	rna158	SFXN4	NCBI
ECAUB_00000775	ELOC_000084	27	3710	20	+	chr1	13288507	13339769	8187	FALSE	3.48778e-127	0.704048	4.55358e-23	j	rna158	SFXN4	NCBI
ECAUB_00000774	ELOC_000084	27	3710	19	+	chr1	13288507	13339769	9200	FALSE	5.73137e-115	0.883825	1.55232e-18	j	rna158	SFXN4	NCBI
ECAUB_00000780	ELOC_000084	26	398	14	+	chr1	13288508	13310921	1356	FALSE	0	31.3033	0.413073	=	rna157	SFXN4	NCBI
ECAUB_00000783	ELOC_000084	26	3710	21	+	chr1	13288508	13339769	6291	FALSE	3.48023e-117	0.70303	1.0915e-27	j	rna158	SFXN4	NCBI
ECAUB_00000784	ELOC_000084	26	3710	20	+	chr1	13288508	13339769	6798	FALSE	3.83738e-147	2.00326	0.428286	j	rna158	SFXN4	NCBI
ECAUB_00000782	ELOC_000084	53	6613	16	+	chr1	13288508	13339769	12546	FALSE	3.83842e-78	1.01867	1.44111e-09	j	rna158	SFXN4	NCBI
ECAUB_00000781	ELOC_000084	26	5554	18	+	chr1	13288508	13339769	11039	FALSE	5.63347e-56	1.65786	0.00754815	j	rna158	SFXN4	NCBI
ECAUB_00000785	ELOC_000084	26	121	13	+	chr1	13288544	13306363	925	FALSE	0	1.60563	2.02498e-158	=	ENSECAT00000012720	SFXN4	Ensembl
ECAUB_00000786	ELOC_000084	26	491	14	+	chr1	13288655	13310921	1714	FALSE	0	4.27303	2.80422e-64	=	rna158	SFXN4	NCBI
ECAUB_00000787	ELOC_000085	60	1241	23	+	chr1	13341207	13391777	5478	FALSE	1.08605e-111	0.527865	2.25764e-31	=	rna160	EIF3A	NCBI
ECAUB_00000791	ELOC_000085	60	1249	23	+	chr1	13341207	13391789	5486	FALSE	4.6186e-143	0.15463	4.02027e-39	j	rna160	EIF3A	NCBI
ECAUB_00000790	ELOC_000085	60	1252	23	+	chr1	13341207	13391789	5489	FALSE	1.0723e-144	0.273395	2.06745e-39	j	rna160	EIF3A	NCBI
ECAUB_00000789	ELOC_000085	60	1253	23	+	chr1	13341207	13391789	5489	FALSE	3.98125e-130	0.430656	1.15135e-34	j	rna160	EIF3A	NCBI
ECAUB_00000788	ELOC_000085	60	1253	23	+	chr1	13341207	13391789	5488	FALSE	2.09417e-126	0.486353	4.83379e-34	j	rna160	EIF3A	NCBI
ECAUB_00000793	ELOC_000085	23	1253	22	+	chr1	13361185	13391789	5071	FALSE	1.55743	43.5537	24.5583	j	rna160	EIF3A	NCBI
ECAUB_00000794	ELOC_000085	89	689	21	+	chr1	13364189	13390980	4246	FALSE	1.30369e-202	183.849	7.2623	=	ENSECAT00000023600	EIF3A	Ensembl
ECAUB_00000795	ELOC_000086	130	130	1	+	chr1	13373325	13373454	130	FALSE	0	32.8253	0	=	ENSECAT00000028663	SNORA19	Ensembl
ECAUB_00000798	ELOC_000088	60	357	3	+	chr1	13397501	13413904	762	FALSE	0	0.465117	0	=	rna162	LOC102149326	NCBI
ECAUB_00000797	ELOC_000088	60	385	3	+	chr1	13397501	13413904	790	FALSE	0	0.423109	0	=	rna161	LOC102149326	NCBI
ECAUB_00000801	ELOC_000089	44	10259	9	+	chr1	13591912	13664690	11944	FALSE	4.4229e-54	0.18773	4.36603e-13	j	rna168	CACUL1	NCBI
ECAUB_00000803	ELOC_000089	44	10262	9	+	chr1	13591912	13664690	11947	FALSE	2.15435e-56	0.0902803	8.6706e-13	j	rna168	CACUL1	NCBI
ECAUB_00000804	ELOC_000089	44	10261	9	+	chr1	13591912	13664690	11946	FALSE	1.75886e-57	0.130069	7.67271e-13	j	rna168	CACUL1	NCBI
ECAUB_00000802	ELOC_000089	44	10263	9	+	chr1	13591912	13664690	11948	FALSE	2.47165e-58	0.0565255	1.20451e-12	=	rna168	CACUL1	NCBI
ECAUB_00000800	ELOC_000089	90	10746	8	+	chr1	13591912	13664690	12387	FALSE	1.51809e-55	0.364891	2.40517e-06	j	rna168	CACUL1	NCBI
ECAUB_00000805	ELOC_000089	44	4920	9	+	chr1	13592123	13659347	6394	FALSE	5.57129	15.462	8.42536	=	rna168	CACUL1	NCBI
ECAUB_00000806	ELOC_000089	34	633	9	+	chr1	13592262	13654539	1441	FALSE	0	17.0315	4.54638e-44	=	ENSECAT00000013781	CACUL1	Ensembl
ECAUB_00000807	ELOC_000090	1188	1188	1	+	chr1	13735786	13736973	1188	FALSE	0	0.151171	0	=	ENSECAT00000003612	PRLHR	Ensembl
ECAUB_00000808	ELOC_000091	31	6048	8	+	chr1	13968569	14005480	6785	FALSE	0	0.165706	3.56603e-59	j	rna172	FAM204A	NCBI
ECAUB_00000810	ELOC_000091	31	6048	8	+	chr1	13968906	14005480	6964	FALSE	0	0.0612191	1.90091e-63	j	rna172	FAM204A	NCBI
ECAUB_00000809	ELOC_000091	30	6048	8	+	chr1	13968906	14005480	6963	FALSE	0	0.0439473	2.53355e-64	j	rna172	FAM204A	NCBI
ECAUB_00000811	ELOC_000091	31	6048	8	+	chr1	13969030	14005480	6838	FALSE	0	0.104249	2.80012e-59	j	rna172	FAM204A	NCBI
ECAUB_00000812	ELOC_000091	31	6048	8	+	chr1	13969052	14005480	6815	FALSE	0	0.0773043	8.30312e-62	j	rna172	FAM204A	NCBI
ECAUB_00000814	ELOC_000091	31	495	9	+	chr1	13969110	13999927	1366	FALSE	1.02679e-171	19.9505	5.78693	=	rna170	FAM204A	NCBI
ECAUB_00000824	ELOC_000091	31	6048	8	+	chr1	13969110	14005480	7261	FALSE	0	0.166236	2.19721e-54	j	rna172	FAM204A	NCBI
ECAUB_00000818	ELOC_000091	31	6048	8	+	chr1	13969110	14005480	7262	FALSE	0	0.0946437	1.28665e-54	j	rna172	FAM204A	NCBI
ECAUB_00000820	ELOC_000091	31	6048	9	+	chr1	13969110	14005480	7033	FALSE	0	0.0388546	4.63286e-65	j	rna172	FAM204A	NCBI
ECAUB_00000821	ELOC_000091	31	6048	8	+	chr1	13969110	14005480	6758	FALSE	0	0.111337	2.51386e-58	j	rna172	FAM204A	NCBI
ECAUB_00000822	ELOC_000091	31	6048	8	+	chr1	13969110	14005480	6653	FALSE	0	0.128161	2.30739e-64	j	rna172	FAM204A	NCBI
ECAUB_00000819	ELOC_000091	31	6048	9	+	chr1	13969110	14005480	7034	FALSE	0	0.0847057	1.43036e-63	j	rna172	FAM204A	NCBI
ECAUB_00000816	ELOC_000091	54	6048	8	+	chr1	13969110	14005480	7170	FALSE	1.78147999989176e-314	0.424749	0.0820953	j	rna172	FAM204A	NCBI
ECAUB_00000826	ELOC_000091	30	495	8	+	chr1	13969134	13999927	1369	FALSE	8.26595e-150	3.61038	1.03819e-10	=	rna171	FAM204A	NCBI
ECAUB_00000827	ELOC_000091	22	495	10	+	chr1	13969142	13999927	1610	FALSE	0	2.30038	7.05113e-38	=	rna172	FAM204A	NCBI
ECAUB_00000828	ELOC_000091	16	495	9	+	chr1	13969148	13999927	1445	FALSE	7.91291	33.1818	18.7059	=	rna173	FAM204A	NCBI
ECAUB_00000829	ELOC_000091	52	251	6	+	chr1	13975012	13999484	719	FALSE	0	5.9211	9.9395e-15	=	ENSECAT00000020131	FAM204A	Ensembl
ECAUB_00000831	ELOC_000092	46	4492	5	+	chr1	14243979	14285349	5990	FALSE	6.5868e-77	1.14359	4.26812e-16	j	rna174	RAB11FIP2	NCBI
ECAUB_00000830	ELOC_000092	45	4497	5	+	chr1	14243979	14285349	5994	FALSE	5.09982e-76	0.38091	5.81941e-15	j	rna174	RAB11FIP2	NCBI
ECAUB_00000833	ELOC_000092	46	4286	5	+	chr1	14243991	14285138	5772	FALSE	2.43035e-12	6.02549	2.7056	=	rna174	RAB11FIP2	NCBI
ECAUB_00000834	ELOC_000092	46	466	5	+	chr1	14244165	14281080	1540	FALSE	0	3.57138	0.547423	=	ENSECAT00000021006	RAB11FIP2	Ensembl
ECAUB_00000838	ELOC_000092	46	4497	4	+	chr1	14249666	14285349	5685	FALSE	1.12323e-127	1.32224	1.59604e-07	j	rna174	RAB11FIP2	NCBI
ECAUB_00000837	ELOC_000092	48	4497	4	+	chr1	14249666	14285349	5687	FALSE	1.21194e-131	1.12078	1.1119e-15	j	rna174	RAB11FIP2	NCBI
ECAUB_00000836	ELOC_000092	48	4495	4	+	chr1	14249666	14285349	5685	FALSE	7.0447e-139	1.18547	8.59454e-13	j	rna174	RAB11FIP2	NCBI
ECAUB_00000835	ELOC_000092	46	4495	4	+	chr1	14249666	14285349	5683	FALSE	9.29217e-139	0.732989	9.5171e-13	j	rna174	RAB11FIP2	NCBI
ECAUB_00000841	ELOC_000093	47	1744	3	+	chr1	14663217	14666922	2614	FALSE	5.47504e-138	0.54053	5.62739e-22	x	rna175	LOC102149759	NCBI
ECAUB_00000843	ELOC_000093	249	1744	2	+	chr1	14663217	14666922	1993	FALSE	1.93967e-82	2.79573	7.15567e-09	x	rna175	LOC102149759	NCBI
ECAUB_00000845	ELOC_000093	60	1744	3	+	chr1	14663217	14666922	2053	FALSE	3.33798e-41	3.12403	5.72744e-14	s	rna175	LOC102149759	NCBI
ECAUB_00000844	ELOC_000093	249	1744	3	+	chr1	14663217	14666922	3111	FALSE	3.49724e-150	0.87293	1.8107e-11	s	rna175	LOC102149759	NCBI
ECAUB_00000842	ELOC_000093	1744	1881	2	+	chr1	14663217	14666922	3625	FALSE	1.25413e-190	1.08191	1.64273e-09	x	rna175	LOC102149759	NCBI
ECAUB_00000840	ELOC_000093	823	1744	2	+	chr1	14663217	14666922	2567	FALSE	4.80638e-125	0.345579	5.72697e-18	s	rna175	LOC102149759	NCBI
ECAUB_00000839	ELOC_000093	47	1744	4	+	chr1	14663217	14666922	2100	FALSE	7.85484e-76	2.35209	3.06948e-16	s	rna175	LOC102149759	NCBI
ECAUB_00000846	ELOC_000094	67	786	7	+	chr1	14712612	14923442	1451	FALSE	0	0.384994	0	j	ENSECAT00000025154	PDZD8	Ensembl
ECAUB_00000847	ELOC_000094	67	4559	7	+	chr1	14712612	14928826	5928	FALSE	1.05829	11.2461	5.87191	=	rna177	PDZD8	NCBI
ECAUB_00000850	ELOC_000094	67	8275	7	+	chr1	14712612	14932542	9644	FALSE	3.09081e-46	0.806925	1.49178e-13	j	ENSECAT00000025154	PDZD8	Ensembl
ECAUB_00000849	ELOC_000094	67	8275	7	+	chr1	14712612	14932542	9644	TRUE	3.09081e-46	0.827406	1.33405e-12	=	rna177	PDZD8	NCBI
ECAUB_00000848	ELOC_000094	67	8274	7	+	chr1	14712612	14932542	13239	FALSE	5.52527e-115	0.99997	0.00436572	j	ENSECAT00000025154	PDZD8	Ensembl
ECAUB_00000852	ELOC_000094	67	7985	9	+	chr1	14712612	14940177	10716	FALSE	2.61339e-165	0.715101	2.43931e-05	j	ENSECAT00000025154	PDZD8	Ensembl
ECAUB_00000851	ELOC_000094	67	7985	10	+	chr1	14712612	14940177	14174	FALSE	2.07147e-130	0.56298	4.4656e-12	j	ENSECAT00000025154	PDZD8	Ensembl
ECAUB_00000856	ELOC_000094	44	6085	22	+	chr1	14712612	14966839	9240	FALSE	1.05095e-179	0.274243	3.44941e-42	j	ENSECAT00000025154	PDZD8	Ensembl
ECAUB_00000855	ELOC_000094	44	7985	22	+	chr1	14712612	14966839	14390	FALSE	3.37231e-105	0.685312	1.2957e-10	j	ENSECAT00000025154	PDZD8	Ensembl
ECAUB_00000853	ELOC_000094	44	7984	21	+	chr1	14712612	14966839	10931	FALSE	4.66521e-42	0.430988	4.36608e-10	j	ENSECAT00000025154	PDZD8	Ensembl
ECAUB_00000857	ELOC_000094	21	2207	8	+	chr1	14843299	14926474	3464	FALSE	0	6.93422	1.15529e-10	=	ENSECAT00000025154	PDZD8	Ensembl
ECAUB_00000858	ELOC_000094	21	7985	22	+	chr1	14843299	14966839	10820	FALSE	7.13555e-29	3.18375	0.909231	j	ENSECAT00000025154	PDZD8	Ensembl
ECAUB_00000859	ELOC_000094	103	8275	5	+	chr1	14862267	14932542	12128	FALSE	2.40538e-19	2.22413	0.651742	j	ENSECAT00000025154	PDZD8	Ensembl
ECAUB_00000860	ELOC_000095	79	168	3	+	chr1	14966452	14982857	381	FALSE	0	0.809455	0	=	rna179	LOC102149811	NCBI
ECAUB_00000861	ELOC_000096	405	571	2	+	chr1	15054299	15057138	976	FALSE	0	0.174561	0	=	rna181	VAX1	NCBI
ECAUB_00000862	ELOC_000096	193	268	3	+	chr1	15054511	15057138	692	FALSE	0	0.152469	0	=	ENSECAT00000025707	VAX1	Ensembl
ECAUB_00000863	ELOC_000097	53	1756	17	+	chr1	15171692	15267665	3756	FALSE	0.90674	18.5221	4.86811	=	rna182	KIAA1598	NCBI
ECAUB_00000864	ELOC_000097	53	5060	17	+	chr1	15171692	15270969	7060	TRUE	1.16937e-07	2.18301	0.417197	=	rna182	KIAA1598	NCBI
ECAUB_00000865	ELOC_000098	61	2657	12	+	chr1	15352862	15462882	3998	FALSE	0	0.0221407	0	=	rna184	HSPA12A	NCBI
ECAUB_00000866	ELOC_000098	9	638	15	+	chr1	15427489	15460863	1982	FALSE	0	0.0786489	0	=	ENSECAT00000017313	HSPA12A	Ensembl
ECAUB_00000867	ELOC_000099	66	314	7	+	chr1	15465454	15474972	1134	FALSE	0	0.0775255	0	=	rna185	C1H10orf82	NCBI
ECAUB_00000868	ELOC_000099	66	219	4	+	chr1	15465889	15471509	607	FALSE	0	0.271029	0	=	rna188	C1H10orf82	NCBI
ECAUB_00000871	ELOC_000099	24	219	7	+	chr1	15466155	15474972	844	FALSE	0	0.097678	0	=	rna189	C1H10orf82	NCBI
ECAUB_00000872	ELOC_000099	69	293	4	+	chr1	15467311	15472418	772	FALSE	0	0.0914199	0	=	ENSECAT00000000603	C10orf82	Ensembl
ECAUB_00000873	ELOC_000100	15	912	11	+	chr1	15793076	16005397	2493	FALSE	0	0.367251	0	=	rna195	GFRA1	NCBI
ECAUB_00000874	ELOC_000100	12	182	12	+	chr1	15944325	16004622	912	FALSE	0	0.338876	0	=	ENSECAT00000006910	GFRA1	Ensembl
ECAUB_00000875	ELOC_000101	1401	1401	1	+	chr1	16409679	16411079	1401	FALSE	0	0.23775	0	=	ENSECAT00000005579	ENSECAG00000005656	Ensembl
ECAUB_00000877	ELOC_000102	158	1437	2	+	chr1	16411858	16638021	1595	FALSE	0	0.144143	0	o	ENSECAT00000027029	ENSECAG00000025045	Ensembl
ECAUB_00000879	ELOC_000102	3772	3772	1	+	chr1	16634250	16638021	3772	FALSE	0	0.117356	0	=	ENSECAT00000027029	ENSECAG00000025045	Ensembl
ECAUB_00000878	ELOC_000103	711	711	1	+	chr1	16412679	16413389	711	FALSE	0	0.266435	0	=	ENSECAT00000005634	ENSECAG00000005714	Ensembl
ECAUB_00000880	ELOC_000104	56	2891	8	+	chr1	16947100	16982549	3783	FALSE	1.30669e-34	3.91345	1.88881	s	rna197	TRUB1	NCBI
ECAUB_00000881	ELOC_000104	57	2870	3	+	chr1	16947121	16953259	3358	FALSE	2.02279e-32	2.76955	0.198806	s	rna197	TRUB1	NCBI
ECAUB_00000882	ELOC_000104	1037	2861	2	+	chr1	16947130	16951769	3898	FALSE	2.28134e-101	1.16725	0.0321785	s	rna197	TRUB1	NCBI
ECAUB_00000883	ELOC_000104	57	2859	3	+	chr1	16947132	16951769	3102	FALSE	1.22231e-40	2.42501	9.05241e-06	s	rna197	TRUB1	NCBI
ECAUB_00000884	ELOC_000104	20	385	3	+	chr1	16977825	16982549	504	FALSE	0	8.77757	0.0137657	s	rna197	TRUB1	NCBI
ECAUB_00000885	ELOC_000105	77	3387	11	+	chr1	17041964	17057875	5286	FALSE	3.40755e-49	3.11156	0.455763	s	rna198	FAM160B1	NCBI
ECAUB_00000886	ELOC_000105	77	3387	13	+	chr1	17041964	17064202	5112	FALSE	7.85139e-38	2.81911	0.122441	s	rna198	FAM160B1	NCBI
ECAUB_00000889	ELOC_000105	77	3387	16	+	chr1	17041964	17069886	5657	FALSE	2.00172e-06	6.27346	2.90409	s	rna198	FAM160B1	NCBI
ECAUB_00000888	ELOC_000105	77	3387	15	+	chr1	17041964	17069886	5858	FALSE	8.92701e-27	1.54223	0.0405202	s	rna198	FAM160B1	NCBI
ECAUB_00000887	ELOC_000105	77	3387	15	+	chr1	17041964	17069886	6005	FALSE	3.20407e-98	1.35857	0.182991	s	rna198	FAM160B1	NCBI
ECAUB_00000891	ELOC_000106	8	2471	24	+	chr1	17203204	17416005	4591	FALSE	0	0.0897403	8.64014e-154	=	rna199	ABLIM1	NCBI
ECAUB_00000903	ELOC_000106	36	5237	22	+	chr1	17203204	17418771	8070	FALSE	7.80394000002444e-313	0.0795117	2.39748e-84	j	ENSECAT00000026330	ABLIM1	Ensembl
ECAUB_00000901	ELOC_000106	36	5237	22	+	chr1	17203204	17418771	8816	FALSE	0	0.125216	3.03203e-87	j	ENSECAT00000026330	ABLIM1	Ensembl
ECAUB_00000897	ELOC_000106	43	5237	22	+	chr1	17203204	17418771	8856	FALSE	6.84087e-305	0.0675404	8.41643e-102	j	ENSECAT00000026330	ABLIM1	Ensembl
ECAUB_00000894	ELOC_000106	36	5355	22	+	chr1	17203204	17418771	13405	FALSE	4.10873e-164	0.107591	2.98157e-49	j	ENSECAT00000026330	ABLIM1	Ensembl
ECAUB_00000905	ELOC_000106	8	2471	25	+	chr1	17203206	17416005	4736	FALSE	0	0.356132	1.25581e-110	=	rna200	ABLIM1	NCBI
ECAUB_00000906	ELOC_000106	8	2471	23	+	chr1	17203211	17416005	4464	FALSE	0	0.546969	1.15858e-109	=	rna201	ABLIM1	NCBI
ECAUB_00000907	ELOC_000106	8	2471	24	+	chr1	17203214	17416005	4602	FALSE	0	1.23882	1.57922e-47	=	rna202	ABLIM1	NCBI
ECAUB_00000908	ELOC_000106	8	2471	22	+	chr1	17203219	17416005	4351	FALSE	0	0.042555	1.68971e-141	=	rna203	ABLIM1	NCBI
ECAUB_00000909	ELOC_000106	8	2471	23	+	chr1	17203221	17416005	4496	FALSE	0	0.0819426	1.1679e-138	=	rna204	ABLIM1	NCBI
ECAUB_00000913	ELOC_000106	8	2471	23	+	chr1	17224864	17416005	4694	FALSE	0	0.714189	7.12213e-51	=	rna206	ABLIM1	NCBI
ECAUB_00000914	ELOC_000106	36	5237	23	+	chr1	17224864	17418771	9565	FALSE	0	0.215243	2.62675e-81	j	ENSECAT00000026330	ABLIM1	Ensembl
ECAUB_00000918	ELOC_000106	3	5237	24	+	chr1	17248081	17418771	8242	FALSE	1.11423e-300	0.404009	2.07382e-56	j	ENSECAT00000026330	ABLIM1	Ensembl
ECAUB_00000916	ELOC_000106	8	5355	21	+	chr1	17248081	17418771	12399	FALSE	7.99229e-128	1.90985	0.0503275	j	ENSECAT00000026330	ABLIM1	Ensembl
ECAUB_00000919	ELOC_000106	2	271	26	+	chr1	17276475	17413805	2509	FALSE	0	0.0956651	0	=	ENSECAT00000026341	ABLIM1	Ensembl
ECAUB_00000921	ELOC_000106	36	5237	14	+	chr1	17340986	17418771	8024	FALSE	1.54028e-213	0.105812	8.21824e-79	j	ENSECAT00000026330	ABLIM1	Ensembl
ECAUB_00000928	ELOC_000106	2	5237	17	+	chr1	17340999	17418771	9592	FALSE	6.58441e-76	4.66363	0.520911	j	ENSECAT00000026330	ABLIM1	Ensembl
ECAUB_00000926	ELOC_000106	36	5237	15	+	chr1	17340999	17418771	9587	FALSE	8.36939e-76	0.767516	3.16877e-08	j	ENSECAT00000026330	ABLIM1	Ensembl
ECAUB_00000927	ELOC_000106	2	5237	18	+	chr1	17340999	17418771	6717	FALSE	5.6024e-20	13.2614	1.20456e-05	j	ENSECAT00000026330	ABLIM1	Ensembl
ECAUB_00000925	ELOC_000106	36	5237	16	+	chr1	17340999	17418771	7547	FALSE	2.44385e-134	0.23049	3.47137e-44	j	ENSECAT00000026330	ABLIM1	Ensembl
ECAUB_00000923	ELOC_000106	36	5237	15	+	chr1	17340999	17418771	9749	FALSE	2.00063e-81	2.40017	2.03709e-06	j	ENSECAT00000026330	ABLIM1	Ensembl
ECAUB_00000936	ELOC_000106	36	5237	15	+	chr1	17341000	17418771	8158	FALSE	2.59724e-205	0.170478	3.81779e-79	j	ENSECAT00000026330	ABLIM1	Ensembl
ECAUB_00000933	ELOC_000106	36	5237	14	+	chr1	17341000	17418771	8011	FALSE	2.23353e-211	0.0231044	1.55801e-78	j	ENSECAT00000026330	ABLIM1	Ensembl
ECAUB_00000934	ELOC_000106	36	5237	15	+	chr1	17341000	17418771	8116	FALSE	1.69982e-240	0.433016	2.57275e-60	j	ENSECAT00000026330	ABLIM1	Ensembl
ECAUB_00000935	ELOC_000106	36	5237	15	+	chr1	17341000	17418771	11650	FALSE	1.44019e-160	0.57219	9.15694e-22	j	ENSECAT00000026330	ABLIM1	Ensembl
ECAUB_00000932	ELOC_000106	8	5237	17	+	chr1	17341000	17418771	6713	FALSE	0.000241436	29.3232	9.6536	j	ENSECAT00000026330	ABLIM1	Ensembl
ECAUB_00000931	ELOC_000106	36	5237	16	+	chr1	17341000	17418771	8257	FALSE	8.48463e-183	0.716807	2.00319e-31	j	ENSECAT00000026330	ABLIM1	Ensembl
ECAUB_00000930	ELOC_000106	36	5237	15	+	chr1	17341000	17418771	8151	FALSE	1.51964e-204	0.0895874	2.44167e-79	j	ENSECAT00000026330	ABLIM1	Ensembl
ECAUB_00000941	ELOC_000106	40	5237	16	+	chr1	17341004	17418771	7380	FALSE	1.22908e-135	0.418866	2.30667e-47	j	ENSECAT00000026330	ABLIM1	Ensembl
ECAUB_00000940	ELOC_000106	8	5237	16	+	chr1	17341004	17418771	6568	FALSE	7.36684e-18	14.7651	2.38089	j	ENSECAT00000026330	ABLIM1	Ensembl
ECAUB_00000938	ELOC_000106	43	5237	15	+	chr1	17341004	17418771	8424	FALSE	3.52698e-206	0.645399	7.32691e-34	j	ENSECAT00000026330	ABLIM1	Ensembl
ECAUB_00000942	ELOC_000106	36	5355	14	+	chr1	17341008	17418771	12450	FALSE	6.65972e-128	2.68164	0.146847	j	ENSECAT00000026330	ABLIM1	Ensembl
ECAUB_00000943	ELOC_000107	20	410	27	+	chr1	17446297	17538969	2807	FALSE	3.21972e-216	0.490647	2.58433e-21	j	ENSECAT00000015880	AFAP1L2	Ensembl
ECAUB_00000944	ELOC_000107	37	1135	20	+	chr1	17446297	17540702	3574	FALSE	1.62356e-12	3.52156	1.0815	=	rna208	AFAP1L2	NCBI
ECAUB_00000946	ELOC_000107	20	4398	28	+	chr1	17446297	17543965	6915	FALSE	9.66483e-140	0.104299	6.58759e-09	j	ENSECAT00000015880	AFAP1L2	Ensembl
ECAUB_00000945	ELOC_000107	37	4398	20	+	chr1	17446297	17543965	6837	TRUE	4.07866e-132	0.520743	3.5499e-07	=	rna208	AFAP1L2	NCBI
ECAUB_00000947	ELOC_000107	20	380	26	+	chr1	17499713	17539947	2810	FALSE	2.0179e-183	1.16028	1.75296e-13	=	ENSECAT00000015880	AFAP1L2	Ensembl
ECAUB_00000948	ELOC_000108	19	1270	2	+	chr1	17598677	17600563	1289	FALSE	0	0.902324	0.0582555	s	rna210	TDRD1	NCBI
ECAUB_00000951	ELOC_000109	81	4287	16	+	chr1	17645460	17700107	7173	FALSE	1.74778e-26	0.652769	1.71136e-11	j	rna211	C1H10orf118	NCBI
ECAUB_00000950	ELOC_000109	81	4287	16	+	chr1	17645460	17700107	7171	FALSE	1.11579e-25	0.435677	3.41966e-11	j	rna211	C1H10orf118	NCBI
ECAUB_00000949	ELOC_000109	81	4287	16	+	chr1	17645460	17700107	7174	FALSE	1.7834e-35	1.412	1.27241e-13	j	rna211	C1H10orf118	NCBI
ECAUB_00000954	ELOC_000109	79	4287	16	+	chr1	17645461	17700107	7173	FALSE	3.37049e-31	2.68234	8.13741e-13	j	rna211	C1H10orf118	NCBI
ECAUB_00000953	ELOC_000109	81	4287	16	+	chr1	17645461	17700107	7171	FALSE	7.19041e-30	0.475747	9.87488e-12	j	rna211	C1H10orf118	NCBI
ECAUB_00000952	ELOC_000109	81	4287	15	+	chr1	17645461	17700107	7044	FALSE	1.23899e-41	2.62737	1.03474e-08	j	rna211	C1H10orf118	NCBI
ECAUB_00000955	ELOC_000109	81	4156	16	+	chr1	17645464	17699976	7039	FALSE	4.139e-11	7.93571	4.27064	=	rna211	C1H10orf118	NCBI
ECAUB_00000956	ELOC_000109	81	4287	16	+	chr1	17645464	17700107	7169	FALSE	1.4459e-42	0.486647	1.56889e-15	j	rna211	C1H10orf118	NCBI
ECAUB_00000957	ELOC_000109	81	706	15	+	chr1	17655389	17695924	2791	FALSE	0	7.51456	2.56605	=	ENSECAT00000011092	C10orf118	Ensembl
ECAUB_00000958	ELOC_000110	100	7873	21	+	chr1	17893563	17974815	14517	FALSE	8.35084e-18	4.00502	0.514877	j	rna214	DCLRE1A	NCBI
ECAUB_00000962	ELOC_000110	100	7858	20	+	chr1	17893578	17974815	15538	FALSE	1.31823e-135	0.643974	9.12184e-09	j	rna214	DCLRE1A	NCBI
ECAUB_00000964	ELOC_000110	100	7858	19	+	chr1	17893578	17974815	14064	FALSE	1.02967e-49	1.50366	1.22426e-06	j	rna214	DCLRE1A	NCBI
ECAUB_00000963	ELOC_000110	100	7858	20	+	chr1	17893578	17974815	14521	FALSE	4.63003e-24	3.6049	0.0717668	j	rna214	DCLRE1A	NCBI
ECAUB_00000961	ELOC_000110	100	7858	19	+	chr1	17893578	17974815	14377	FALSE	1.28123e-36	2.18887	0.093174	j	rna214	DCLRE1A	NCBI
ECAUB_00000960	ELOC_000110	100	7858	19	+	chr1	17893578	17974815	14064	FALSE	1.28742e-57	0.673584	5.73332e-09	j	rna214	DCLRE1A	NCBI
ECAUB_00000959	ELOC_000110	103	7858	20	+	chr1	17893578	17974815	14523	FALSE	1.81396e-22	3.25683	0.492607	j	rna214	DCLRE1A	NCBI
ECAUB_00000967	ELOC_000110	55	1668	10	+	chr1	17954412	17974802	4270	FALSE	2.29196e-234	0.823973	2.21187e-60	=	rna216	DCLRE1A	NCBI
ECAUB_00000968	ELOC_000110	55	1787	10	+	chr1	17954412	17974815	5314	FALSE	0	0.844437	0.159262	j	rna214	DCLRE1A	NCBI
ECAUB_00000969	ELOC_000110	119	1278	10	+	chr1	17955458	17974595	3329	FALSE	0	1.13947	1.48962e-57	=	ENSECAT00000011118	DCLRE1A	Ensembl
ECAUB_00000970	ELOC_000111	473	2232	2	+	chr1	18010549	18015775	2705	FALSE	0	1.25695	0.000226789	s	rna217	PLEKHS1	NCBI
ECAUB_00000973	ELOC_000111	55	2232	7	+	chr1	18010549	18023405	3576	FALSE	0	0.852567	4.91549e-23	s	rna217	PLEKHS1	NCBI
ECAUB_00000972	ELOC_000111	55	2232	7	+	chr1	18010549	18023405	3807	FALSE	0	0.969254	9.83979e-12	s	rna217	PLEKHS1	NCBI
ECAUB_00000971	ELOC_000111	55	2232	8	+	chr1	18010549	18023405	3043	FALSE	0	3.19999	0.000172099	s	rna217	PLEKHS1	NCBI
ECAUB_00000974	ELOC_000112	110	1944	7	+	chr1	18057498	18089729	3134	FALSE	1.15779e-116	0.849703	2.69883e-33	s	rna218	CASP7	NCBI
ECAUB_00000975	ELOC_000112	110	1834	7	+	chr1	18057608	18089073	3302	FALSE	1.22136e-61	7.6019	1.65819	s	rna218	CASP7	NCBI
ECAUB_00000977	ELOC_000112	110	1758	7	+	chr1	18057684	18090609	3038	FALSE	4.61659e-81	1.88864	7.46659e-08	s	rna218	CASP7	NCBI
ECAUB_00000978	ELOC_000112	55	1643	6	+	chr1	18057799	18086188	2855	FALSE	0.00298811	29.2845	7.9129	s	rna218	CASP7	NCBI
ECAUB_00000979	ELOC_000112	110	1643	6	+	chr1	18057799	18089073	3583	FALSE	3.83607e-54	2.51619	9.16057e-12	s	rna218	CASP7	NCBI
ECAUB_00000983	ELOC_000112	110	3496	5	+	chr1	18057799	18089729	5887	FALSE	5.35722e-177	4.07363	0.019444	s	rna218	CASP7	NCBI
ECAUB_00000982	ELOC_000112	110	1643	7	+	chr1	18057799	18089729	2832	FALSE	2.26124e-33	3.59126	6.70543e-06	s	rna218	CASP7	NCBI
ECAUB_00000981	ELOC_000112	110	2887	6	+	chr1	18057799	18089729	5415	FALSE	2.78459e-178	7.01767	1.13942	s	rna218	CASP7	NCBI
ECAUB_00000980	ELOC_000112	108	1643	7	+	chr1	18057799	18089729	2831	FALSE	3.66396e-18	16.3291	2.90021	s	rna218	CASP7	NCBI
ECAUB_00000986	ELOC_000112	110	3496	5	+	chr1	18057799	18090609	5977	FALSE	1.02949e-197	1.98446	1.83694e-06	s	rna218	CASP7	NCBI
ECAUB_00000985	ELOC_000112	110	1643	6	+	chr1	18057799	18090609	3395	FALSE	1.63305e-109	3.93343	4.20753e-34	s	rna218	CASP7	NCBI
ECAUB_00000984	ELOC_000112	110	2887	6	+	chr1	18057799	18090609	5505	FALSE	1.70479e-206	2.52488	0.211552	s	rna218	CASP7	NCBI
ECAUB_00000988	ELOC_000112	110	1627	6	+	chr1	18057815	18089729	3178	FALSE	1.82028e-38	5.1429	1.00063	s	rna218	CASP7	NCBI
ECAUB_00000987	ELOC_000112	110	1627	7	+	chr1	18057815	18089729	2811	FALSE	1.62523e-26	11.8261	2.00066	s	rna218	CASP7	NCBI
ECAUB_00000990	ELOC_000112	110	3381	5	+	chr1	18057815	18090609	5850	FALSE	2.09471e-225	2.36517	1.40223e-05	s	rna218	CASP7	NCBI
ECAUB_00000989	ELOC_000112	110	1627	6	+	chr1	18057815	18090609	3268	FALSE	6.87999e-63	3.41299	0.0646599	s	rna218	CASP7	NCBI
ECAUB_00000993	ELOC_000113	88	312	40	+	chr1	18098880	18168492	5228	FALSE	4.87123e-78	0.968992	8.6813e-05	j	rna221	NRAP	NCBI
ECAUB_00000995	ELOC_000113	88	312	41	+	chr1	18098880	18168492	5135	FALSE	1.55399e-245	0.448237	4.77664e-21	=	rna219	NRAP	NCBI
ECAUB_00000996	ELOC_000113	88	312	41	+	chr1	18098880	18168492	5348	FALSE	5.7975e-92	0.251058	2.02841e-10	=	rna220	NRAP	NCBI
ECAUB_00000994	ELOC_000113	88	312	39	+	chr1	18098880	18168492	4925	FALSE	3.8548e-240	0.485744	3.01814e-21	j	rna221	NRAP	NCBI
ECAUB_00000992	ELOC_000113	88	312	41	+	chr1	18098880	18168492	5336	FALSE	4.34303e-90	0.31741	1.09452e-09	j	rna221	NRAP	NCBI
ECAUB_00000991	ELOC_000113	88	312	40	+	chr1	18098880	18168492	5240	FALSE	9.82588e-72	0.791184	0.00114805	j	rna221	NRAP	NCBI
ECAUB_00001000	ELOC_000113	88	312	42	+	chr1	18098881	18168492	5443	FALSE	1.64897e-60	0.03797	2.0008e-10	=	rna224	NRAP	NCBI
ECAUB_00001001	ELOC_000113	88	312	42	+	chr1	18098881	18168492	5431	FALSE	3.61695e-60	0.337365	1.66994e-09	=	rna225	NRAP	NCBI
ECAUB_00001003	ELOC_000113	88	312	41	+	chr1	18098881	18168492	5344	FALSE	6.02572e-77	0.250341	1.98877e-09	=	rna227	NRAP	NCBI
ECAUB_00001002	ELOC_000113	88	312	41	+	chr1	18098881	18168492	5326	FALSE	9.36946e-44	0.96346	0.000100545	=	rna226	NRAP	NCBI
ECAUB_00000999	ELOC_000113	88	312	42	+	chr1	18098881	18168492	5437	FALSE	2.44163e-60	0.109582	7.87089e-10	=	rna223	NRAP	NCBI
ECAUB_00000998	ELOC_000113	88	312	41	+	chr1	18098881	18168492	5341	FALSE	8.67666e-43	0.684699	1.08719e-05	=	rna222	NRAP	NCBI
ECAUB_00000997	ELOC_000113	88	312	42	+	chr1	18098881	18168492	5446	FALSE	1.35535e-60	0.0136488	1.54745e-10	=	rna221	NRAP	NCBI
ECAUB_00001004	ELOC_000114	25	2144	2	+	chr1	18532949	18540498	2169	FALSE	6.11238e-136	10.3739	0.0828594	s	ENSECAT00000025956	TCF7L2	Ensembl
ECAUB_00001006	ELOC_000114	49	2144	3	+	chr1	18532949	18543026	2556	FALSE	7.44897e-178	2.04322	5.9872e-40	s	rna229	TCF7L2	NCBI
ECAUB_00001005	ELOC_000114	73	2144	3	+	chr1	18532949	18543026	2763	FALSE	7.12584e-216	5.28889	1.21653e-31	x	ENSECAT00000025956	TCF7L2	Ensembl
ECAUB_00001007	ELOC_000114	49	2144	9	+	chr1	18532949	18605372	3050	FALSE	9.8473e-100	2.00222	2.29662e-19	s	ENSECAT00000025956	TCF7L2	Ensembl
ECAUB_00001014	ELOC_000114	49	6904	10	+	chr1	18532949	18713457	7842	FALSE	0	1.34937	0.020505	s	ENSECAT00000025956	TCF7L2	Ensembl
ECAUB_00001016	ELOC_000114	49	2144	11	+	chr1	18532949	18713457	3133	FALSE	7.26376e-103	2.10792	6.41389e-16	s	ENSECAT00000025956	TCF7L2	Ensembl
ECAUB_00001018	ELOC_000114	49	2144	10	+	chr1	18532949	18713457	3070	FALSE	3.43341e-96	3.01929	7.12576e-11	s	ENSECAT00000025956	TCF7L2	Ensembl
ECAUB_00001017	ELOC_000114	49	2144	11	+	chr1	18532949	18713457	3849	FALSE	9.3246e-207	1.18384	7.71403e-11	s	ENSECAT00000025956	TCF7L2	Ensembl
ECAUB_00001015	ELOC_000114	49	2144	11	+	chr1	18532949	18713457	3155	FALSE	3.66551e-105	2.84887	2.72219e-11	s	ENSECAT00000025956	TCF7L2	Ensembl
ECAUB_00001013	ELOC_000114	49	7598	10	+	chr1	18532949	18713457	8536	FALSE	0	2.20725	0.00668727	s	ENSECAT00000025956	TCF7L2	Ensembl
ECAUB_00001010	ELOC_000114	49	2144	10	+	chr1	18532949	18713457	3097	FALSE	2.49012e-94	1.93285	9.12138e-09	s	ENSECAT00000025956	TCF7L2	Ensembl
ECAUB_00001012	ELOC_000114	70	2144	10	+	chr1	18532949	18713457	3698	FALSE	7.28015e-206	0.834531	2.30523e-34	s	ENSECAT00000025956	TCF7L2	Ensembl
ECAUB_00001011	ELOC_000114	48	2144	11	+	chr1	18532949	18713457	3170	FALSE	3.39476e-103	1.63825	1.40591e-14	s	ENSECAT00000025956	TCF7L2	Ensembl
ECAUB_00001009	ELOC_000114	49	2144	10	+	chr1	18532949	18713457	3082	FALSE	1.79119e-97	4.16094	1.17972e-06	s	ENSECAT00000025956	TCF7L2	Ensembl
ECAUB_00001008	ELOC_000114	49	2144	10	+	chr1	18532949	18713457	3082	FALSE	1.79119e-97	1.65317	9.07494e-09	s	ENSECAT00000025956	TCF7L2	Ensembl
ECAUB_00001020	ELOC_000114	23	2144	10	+	chr1	18532949	18725311	3032	FALSE	4.295e-92	2.73941	2.27989e-08	s	ENSECAT00000025956	TCF7L2	Ensembl
ECAUB_00001019	ELOC_000114	23	2144	10	+	chr1	18532949	18725311	3050	FALSE	2.65946e-89	3.76304	3.30431e-06	s	ENSECAT00000025956	TCF7L2	Ensembl
ECAUB_00001022	ELOC_000114	70	1753	9	+	chr1	18540777	18713457	2642	FALSE	0	1.38672	1.17575e-12	s	ENSECAT00000025956	TCF7L2	Ensembl
ECAUB_00001021	ELOC_000114	70	1753	9	+	chr1	18540777	18713457	2657	FALSE	0	1.40826	1.03142e-18	s	ENSECAT00000025956	TCF7L2	Ensembl
ECAUB_00001023	ELOC_000115	59	10151	13	+	chr1	18830082	19190397	13160	FALSE	3.64653e-85	2.18964	2.30066e-20	j	ENSECAT00000014008	ZDHHC6	Ensembl
ECAUB_00001027	ELOC_000115	15	10151	42	+	chr1	18830082	19238926	18159	FALSE	4.90799e-134	0.267772	1.36806e-47	j	ENSECAT00000014008	ZDHHC6	Ensembl
ECAUB_00001029	ELOC_000115	33	10151	41	+	chr1	18830082	19238926	18578	FALSE	4.88225e-63	1.21126	1.16069e-07	j	ENSECAT00000014008	ZDHHC6	Ensembl
ECAUB_00001031	ELOC_000115	33	10151	39	+	chr1	18830082	19238926	17252	FALSE	1.00108e-34	2.43796	6.08131e-07	j	ENSECAT00000014008	ZDHHC6	Ensembl
ECAUB_00001033	ELOC_000115	15	10151	42	+	chr1	18830082	19238926	18159	FALSE	8.23947e-122	0.383411	2.18908e-41	j	ENSECAT00000014008	ZDHHC6	Ensembl
ECAUB_00001035	ELOC_000115	33	10151	39	+	chr1	18830082	19238926	17421	FALSE	9.18527e-20	3.03798	0.00010345	j	ENSECAT00000014008	ZDHHC6	Ensembl
ECAUB_00001032	ELOC_000115	33	10151	39	+	chr1	18830082	19238926	17421	FALSE	8.40331e-16	3.11899	1.66105	j	ENSECAT00000014008	ZDHHC6	Ensembl
ECAUB_00001030	ELOC_000115	15	10151	41	+	chr1	18830082	19238926	18091	FALSE	5.59237e-116	0.16571	7.68495e-51	j	ENSECAT00000014008	ZDHHC6	Ensembl
ECAUB_00001028	ELOC_000115	33	10151	41	+	chr1	18830082	19238926	18579	FALSE	2.97214e-76	0.823972	1.91079e-13	j	ENSECAT00000014008	ZDHHC6	Ensembl
ECAUB_00001026	ELOC_000115	15	10151	42	+	chr1	18830082	19238926	18147	FALSE	1.48107e-121	0.0780836	1.64565e-50	j	ENSECAT00000014008	ZDHHC6	Ensembl
ECAUB_00001025	ELOC_000115	15	10151	41	+	chr1	18830082	19238926	19793	FALSE	4.66215e-167	0.243854	1.00022e-06	j	ENSECAT00000014008	ZDHHC6	Ensembl
ECAUB_00001024	ELOC_000115	33	10151	38	+	chr1	18830082	19238926	17364	FALSE	4.4907e-13	3.1299	0.00306031	j	ENSECAT00000014008	ZDHHC6	Ensembl
ECAUB_00001036	ELOC_000115	15	2185	39	+	chr1	19158891	19238926	7955	FALSE	4.56006e-113	1.94424	0.303231	j	ENSECAT00000014008	ZDHHC6	Ensembl
ECAUB_00001038	ELOC_000115	92	1438	7	+	chr1	19178593	19190397	3981	FALSE	4.77837e-288	0.73081	2.63832e-67	j	ENSECAT00000014008	ZDHHC6	Ensembl
ECAUB_00001042	ELOC_000115	33	2185	33	+	chr1	19178593	19238926	8242	FALSE	1.25673e-17	7.91713	1.83055	j	ENSECAT00000014008	ZDHHC6	Ensembl
ECAUB_00001041	ELOC_000115	15	2185	37	+	chr1	19178593	19238926	8220	FALSE	8.19303e-93	1.19739	8.57997e-23	j	ENSECAT00000014008	ZDHHC6	Ensembl
ECAUB_00001039	ELOC_000115	15	2671	35	+	chr1	19178593	19238926	10783	FALSE	0	0.694466	0.199774	j	ENSECAT00000014008	ZDHHC6	Ensembl
ECAUB_00001043	ELOC_000115	47	481	10	+	chr1	19181841	19195429	1762	FALSE	2.24777e-90	13.4351	6.44086	=	rna232	ZDHHC6	NCBI
ECAUB_00001044	ELOC_000115	15	485	13	+	chr1	19183086	19195148	1451	FALSE	0	0.630368	5.55381e-204	=	ENSECAT00000014008	ZDHHC6	Ensembl
ECAUB_00001045	ELOC_000115	33	766	23	+	chr1	19196464	19238926	3200	FALSE	2.61717e-42	30.7513	2.14716	s	rna235	ACSL5	NCBI
ECAUB_00001047	ELOC_000115	33	986	23	+	chr1	19196464	19241917	3896	FALSE	5.37356e-180	4.35	1.32248	s	rna235	ACSL5	NCBI
ECAUB_00001046	ELOC_000115	33	766	24	+	chr1	19196464	19241917	3690	FALSE	9.83275e-209	2.27276	3.09522e-08	s	rna235	ACSL5	NCBI
ECAUB_00001048	ELOC_000115	33	443	22	+	chr1	19196787	19238926	3185	FALSE	1.49322e-22	19.7928	7.88277	s	rna235	ACSL5	NCBI
ECAUB_00001049	ELOC_000115	33	420	22	+	chr1	19196848	19238926	2799	FALSE	4.84506	23.6866	14.3851	s	rna235	ACSL5	NCBI
ECAUB_00001050	ELOC_000116	262	3731	2	+	chr1	19222215	19227484	3993	FALSE	1.68667e-25	9.19294	1.85949	x	rna235	ACSL5	NCBI
ECAUB_00001051	ELOC_000117	10	390	20	+	chr1	19252365	19301887	3161	FALSE	0	0.0559906	0	=	rna236	LOC100068630	NCBI
ECAUB_00001053	ELOC_000118	74	715	12	+	chr1	19407373	19426771	2530	FALSE	0	0.647132	9.63241e-52	j	rna238	GPAM	NCBI
ECAUB_00001057	ELOC_000118	59	3946	19	+	chr1	19407373	19439711	7434	FALSE	4.36015e-201	0.191571	2.04357e-26	j	rna238	GPAM	NCBI
ECAUB_00001059	ELOC_000118	71	4675	19	+	chr1	19407373	19439711	7783	FALSE	3.29561e-272	0.457601	0.0668808	j	rna238	GPAM	NCBI
ECAUB_00001061	ELOC_000118	59	3946	19	+	chr1	19407373	19439711	8283	FALSE	1.23313e-178	0.486705	2.64676e-20	j	rna238	GPAM	NCBI
ECAUB_00001063	ELOC_000118	18	3946	21	+	chr1	19407373	19439711	7947	FALSE	1.16271e-132	0.539243	1.51833e-13	j	rna238	GPAM	NCBI
ECAUB_00001062	ELOC_000118	18	3946	20	+	chr1	19407373	19439711	8274	FALSE	1.26999e-182	0.345789	1.39584e-21	j	rna238	GPAM	NCBI
ECAUB_00001060	ELOC_000118	61	3946	18	+	chr1	19407373	19439711	8878	FALSE	2.34416e-189	0.443288	6.77218e-22	j	rna238	GPAM	NCBI
ECAUB_00001058	ELOC_000118	59	3946	20	+	chr1	19407373	19439711	7945	FALSE	4.94949e-106	0.767498	1.74292e-11	j	rna238	GPAM	NCBI
ECAUB_00001056	ELOC_000118	59	3946	19	+	chr1	19407373	19439711	6746	FALSE	1.71922e-183	0.654935	3.1263e-13	j	rna238	GPAM	NCBI
ECAUB_00001055	ELOC_000118	18	3946	20	+	chr1	19407373	19439711	8555	FALSE	3.4111e-213	0.439781	4.84274e-19	j	rna238	GPAM	NCBI
ECAUB_00001054	ELOC_000118	59	3946	20	+	chr1	19407373	19439711	6827	FALSE	1.86446e-206	0.639189	5.41915e-20	j	rna238	GPAM	NCBI
ECAUB_00001065	ELOC_000118	59	3784	20	+	chr1	19407412	19439549	6224	FALSE	1.02771e-45	2.51888	0.241426	=	rna239	GPAM	NCBI
ECAUB_00001064	ELOC_000118	59	3784	21	+	chr1	19407412	19439549	6302	FALSE	1.89303e-38	2.20805	0.000456528	=	rna238	GPAM	NCBI
ECAUB_00001066	ELOC_000118	18	274	21	+	chr1	19409216	19436039	2699	FALSE	0	0.549012	1.21912e-96	=	ENSECAT00000015938	GPAM	Ensembl
ECAUB_00001067	ELOC_000118	27	715	10	+	chr1	19413028	19426771	1750	FALSE	0	0.995741	0.0418966	j	rna238	GPAM	NCBI
ECAUB_00001068	ELOC_000118	27	3784	18	+	chr1	19413028	19439549	5882	FALSE	5.71926e-67	2.86577	0.629416	=	rna240	GPAM	NCBI
ECAUB_00001069	ELOC_000118	27	3946	16	+	chr1	19413028	19439711	6287	FALSE	7.76094e-162	1.05822	1.01024e-17	j	rna238	GPAM	NCBI
ECAUB_00001072	ELOC_000118	59	3946	6	+	chr1	19428463	19439711	5934	FALSE	6.54013e-229	0.538687	8.33373e-18	j	rna238	GPAM	NCBI
ECAUB_00001071	ELOC_000118	59	3946	5	+	chr1	19428463	19439711	7347	FALSE	2.14977e-238	0.563237	3.29107e-18	j	rna238	GPAM	NCBI
ECAUB_00001070	ELOC_000118	59	3946	6	+	chr1	19428463	19439711	6766	FALSE	1.87804e-154	0.745887	5.07306e-08	j	rna238	GPAM	NCBI
ECAUB_00001074	ELOC_000120	34	5253	9	+	chr1	20389579	20475937	7074	FALSE	8.87285e-98	0.96036	0.00882295	s	rna244	SHOC2	NCBI
ECAUB_00001075	ELOC_000120	117	5253	9	+	chr1	20389579	20484056	7157	FALSE	2.97872e-101	0.673913	3.12081e-06	s	rna244	SHOC2	NCBI
ECAUB_00001076	ELOC_000120	56	5253	9	+	chr1	20389579	20487757	7096	FALSE	1.0548e-98	0.651398	0.0056515	s	rna244	SHOC2	NCBI
ECAUB_00001078	ELOC_000120	118	5253	9	+	chr1	20389579	20488409	7167	FALSE	3.04225e-98	1.2081	7.6346e-06	s	rna244	SHOC2	NCBI
ECAUB_00001077	ELOC_000120	93	5253	10	+	chr1	20389579	20488409	7260	FALSE	4.86989e-105	0.686387	6.07401e-08	s	rna244	SHOC2	NCBI
ECAUB_00001079	ELOC_000120	23	3220	9	+	chr1	20391612	20487000	5026	FALSE	4.95016e-18	7.57155	2.42436	s	rna244	SHOC2	NCBI
ECAUB_00001080	ELOC_000120	118	3021	9	+	chr1	20391811	20488409	4934	FALSE	0.0346136	11.2499	5.52144	s	rna244	SHOC2	NCBI
ECAUB_00001083	ELOC_000121	73	3201	15	+	chr1	20489582	20531804	7445	FALSE	1.79999e-21	3.98805	0.000650638	j	rna245	BBIP1	NCBI
ECAUB_00001085	ELOC_000121	73	3201	15	+	chr1	20489582	20531804	7447	FALSE	1.1578e-21	2.61207	0.000344486	j	rna245	BBIP1	NCBI
ECAUB_00001087	ELOC_000121	73	3201	15	+	chr1	20489582	20531804	7981	FALSE	1.28537e-48	3.00866	0.566563	j	rna245	BBIP1	NCBI
ECAUB_00001086	ELOC_000121	73	3201	15	+	chr1	20489582	20531804	7450	FALSE	1.42852e-06	5.04589	1.34829	j	rna245	BBIP1	NCBI
ECAUB_00001084	ELOC_000121	73	3201	15	+	chr1	20489582	20531804	7448	FALSE	1.34625e-127	0.335718	7.45926e-33	j	rna245	BBIP1	NCBI
ECAUB_00001082	ELOC_000121	73	3201	15	+	chr1	20489582	20531804	7448	FALSE	9.5694e-65	2.16411	2.87479e-11	j	rna245	BBIP1	NCBI
ECAUB_00001081	ELOC_000121	73	3200	15	+	chr1	20489582	20531804	7449	FALSE	2.28921e-16	4.05342	0.622812	j	rna245	BBIP1	NCBI
ECAUB_00001089	ELOC_000121	73	259	3	+	chr1	20490343	20505632	429	FALSE	0.164921	57.0889	10.6423	=	ENSECAT00000021669	ENSECAG00000020430	Ensembl
ECAUB_00001093	ELOC_000121	95	5474	12	+	chr1	20501926	20531804	10088	FALSE	4.06058e-83	1.51985	0.257341	o	rna245	BBIP1	NCBI
ECAUB_00001092	ELOC_000121	95	3201	13	+	chr1	20501926	20531804	9363	FALSE	4.46612e-189	0.71044	2.0784e-19	j	rna245	BBIP1	NCBI
ECAUB_00001091	ELOC_000121	95	5474	12	+	chr1	20501926	20531804	10087	FALSE	4.41432e-83	0.834552	0.0132378	o	rna245	BBIP1	NCBI
ECAUB_00001094	ELOC_000121	81	89	3	+	chr1	20523228	20535128	259	FALSE	0	2.30678	0	=	rna248	LOC102147904	NCBI
ECAUB_00001095	ELOC_000122	39	880	29	+	chr1	20793643	20827726	4852	FALSE	9.76704e-115	1.29093	1.03132e-25	s	rna251	SMC3	NCBI
ECAUB_00001098	ELOC_000122	40	598	29	+	chr1	20793925	20827726	4570	FALSE	1.00504e-50	0.512498	3.31595e-10	s	rna251	SMC3	NCBI
ECAUB_00001097	ELOC_000122	39	1855	28	+	chr1	20793925	20827726	6132	FALSE	9.60658e-102	1.36717	3.64785e-06	s	rna251	SMC3	NCBI
ECAUB_00001096	ELOC_000122	41	598	29	+	chr1	20793925	20827726	4570	FALSE	1.00504e-50	0.512498	3.42507e-10	s	rna251	SMC3	NCBI
ECAUB_00001100	ELOC_000122	41	1723	28	+	chr1	20793947	20827726	5966	FALSE	3.04443e-95	0.581286	5.89533e-12	s	rna251	SMC3	NCBI
ECAUB_00001099	ELOC_000122	39	1723	28	+	chr1	20793947	20827726	5966	FALSE	3.04443e-95	0.999487	1.01466e-09	s	rna251	SMC3	NCBI
ECAUB_00001102	ELOC_000122	39	435	29	+	chr1	20794088	20827726	4406	FALSE	3.67641e-28	10.6241	3.54234	s	rna251	SMC3	NCBI
ECAUB_00001101	ELOC_000122	39	1855	27	+	chr1	20794088	20827726	7387	FALSE	1.18259e-160	4.29476	1.50488	s	rna251	SMC3	NCBI
ECAUB_00001103	ELOC_000122	39	755	28	+	chr1	20794099	20827726	4746	FALSE	1.87358e-58	3.62856	0.781794	s	rna251	SMC3	NCBI
ECAUB_00001104	ELOC_000122	39	420	29	+	chr1	20794103	20827726	4392	FALSE	5.65652e-14	13.032	4.9883	s	rna251	SMC3	NCBI
ECAUB_00001107	ELOC_000123	4926	12783	2	+	chr1	20857109	20880667	17709	FALSE	0	0.138231	4.92882e-123	x	rna252	DUSP5	NCBI
ECAUB_00001108	ELOC_000123	179	12783	3	+	chr1	20857109	20880667	17888	FALSE	0	0.0372919	2.82769e-71	s	rna252	DUSP5	NCBI
ECAUB_00001106	ELOC_000123	220	12783	3	+	chr1	20857109	20880667	17929	FALSE	2.88492e-159	1.57171	0.0238363	s	rna252	DUSP5	NCBI
ECAUB_00001105	ELOC_000123	8025	12783	2	+	chr1	20857109	20880667	20808	FALSE	1.24766e-48	1.34534	0.0400826	s	rna252	DUSP5	NCBI
ECAUB_00001111	ELOC_000123	47	15754	3	+	chr1	20857109	20880731	15950	FALSE	7.50309e-182	1.79061	0.0463503	s	rna252	DUSP5	NCBI
ECAUB_00001112	ELOC_000123	47	12783	3	+	chr1	20857109	20880731	16078	FALSE	2.15226e-65	0.484498	0.000298862	s	rna252	DUSP5	NCBI
ECAUB_00001110	ELOC_000123	47	18782	2	+	chr1	20857109	20880731	18829	FALSE	1.7361e-05	4.55125	0.472718	s	rna252	DUSP5	NCBI
ECAUB_00001109	ELOC_000123	47	12783	4	+	chr1	20857109	20880731	13199	FALSE	1.89309e-235	1.61915	2.47056e-05	s	rna252	DUSP5	NCBI
ECAUB_00001113	ELOC_000124	86	1352	2	+	chr1	20941390	20942935	1438	FALSE	0	1.19634	0.126592	-	-	-	Unknown
ECAUB_00001114	ELOC_000125	43	725	3	+	chr1	21076491	21122208	901	FALSE	0	2.40563	9.92025e-06	s	ENSECAT00000028937	ENSECAG00000003985	Ensembl
ECAUB_00001116	ELOC_000127	81	2549	15	+	chr1	21181464	21318014	4695	FALSE	8.56572e-104	0.885493	1.88525e-57	o	gene168	LOC100629391	NCBI
ECAUB_00001117	ELOC_000127	81	2504	16	+	chr1	21181509	21317223	4608	FALSE	2.58824e-143	3.09108	0.166884	o	gene168	LOC100629391	NCBI
ECAUB_00001118	ELOC_000127	81	2504	16	+	chr1	21181509	21318014	4790	FALSE	1.08965e-154	2.24462	1.16446e-22	o	gene168	LOC100629391	NCBI
ECAUB_00001119	ELOC_000127	73	2471	16	+	chr1	21181542	21318014	4686	FALSE	9.17923e-169	1.25388	1.53664e-80	o	gene168	LOC100629391	NCBI
ECAUB_00001120	ELOC_000127	81	2461	15	+	chr1	21181552	21317223	4425	FALSE	3.43215e-110	7.56158	1.17634e-38	o	gene168	LOC100629391	NCBI
ECAUB_00001121	ELOC_000127	81	2295	15	+	chr1	21181718	21243949	4272	FALSE	3.50502e-41	13.2762	2.76215	s	rna259	ADD3	NCBI
ECAUB_00001122	ELOC_000127	43	2290	15	+	chr1	21181723	21246536	4190	FALSE	1.57737e-50	25.21	0.0303365	s	rna261	ADD3	NCBI
ECAUB_00001123	ELOC_000127	54	2290	15	+	chr1	21181723	21263842	4201	FALSE	4.27782e-10	25.0284	0.00367859	s	rna257	ADD3	NCBI
ECAUB_00001124	ELOC_000127	28	2290	15	+	chr1	21181723	21317003	4175	FALSE	4.9323e-55	48.0827	15.0177	o	gene168	LOC100629391	NCBI
ECAUB_00001125	ELOC_000127	73	2290	16	+	chr1	21181723	21317223	4323	FALSE	8.52464e-57	15.5401	6.70935e-10	o	gene168	LOC100629391	NCBI
ECAUB_00001127	ELOC_000127	69	2290	16	+	chr1	21181723	21318014	4501	FALSE	8.06145e-84	15.4338	1.18067e-29	o	gene168	LOC100629391	NCBI
ECAUB_00001126	ELOC_000127	81	2290	15	+	chr1	21181723	21318014	4436	FALSE	1.2368e-51	16.786	5.7148	o	gene168	LOC100629391	NCBI
ECAUB_00001128	ELOC_000128	102	102	1	+	chr1	21300332	21300433	102	FALSE	0	362.156	0	=	ENSECAT00000029498	U6	Ensembl
ECAUB_00001129	ELOC_000129	396	396	1	+	chr1	21301531	21301926	396	FALSE	0	2.88185	0	=	gene168	LOC100629391	NCBI
ECAUB_00001130	ELOC_000130	7	547	21	+	chr1	21398279	21452669	2392	FALSE	3.10975e-28	6.42005	0.440678	=	rna262	XPNPEP1	NCBI
ECAUB_00001133	ELOC_000130	7	1234	21	+	chr1	21398279	21453356	3077	FALSE	3.59398e-208	0.123453	3.99322e-81	j	rna262	XPNPEP1	NCBI
ECAUB_00001132	ELOC_000130	7	1895	18	+	chr1	21398279	21453356	6215	FALSE	0.0905547	2.60158	0.829937	j	rna262	XPNPEP1	NCBI
ECAUB_00001138	ELOC_000130	51	1895	18	+	chr1	21404925	21453356	4685	FALSE	6.3358e-85	0.458075	3.75881e-28	j	rna262	XPNPEP1	NCBI
ECAUB_00001137	ELOC_000130	51	1234	19	+	chr1	21404925	21453356	3012	FALSE	1.45247e-244	0.537553	1.50339e-78	j	rna262	XPNPEP1	NCBI
ECAUB_00001136	ELOC_000130	51	1863	19	+	chr1	21404925	21453356	4673	FALSE	3.18406e-93	1.11035	5.8773e-07	j	rna262	XPNPEP1	NCBI
ECAUB_00001140	ELOC_000130	51	3718	18	+	chr1	21404950	21453356	7491	FALSE	0	1.70348	0.000577409	j	rna262	XPNPEP1	NCBI
ECAUB_00001141	ELOC_000130	51	549	20	+	chr1	21404957	21452671	2394	FALSE	3.64001	36.1774	10.6993	=	ENSECAT00000024546	XPNPEP1	Ensembl
ECAUB_00001142	ELOC_000130	51	3718	19	+	chr1	21404957	21453356	6599	FALSE	0	2.06497	0.509527	j	rna262	XPNPEP1	NCBI
ECAUB_00001143	ELOC_000131	943	943	1	+	chr1	21576531	21577473	943	FALSE	0	0.509152	0	=	ENSECAT00000024350	ENSECAG00000022825	Ensembl
ECAUB_00001144	ELOC_000132	85	405	3	+	chr1	21894073	21896763	617	FALSE	0	0.18092	0	=	rna264	LOC102148475	NCBI
ECAUB_00001145	ELOC_000133	331	331	1	+	chr1	23561099	23561429	331	FALSE	0	0.371795	0	=	ENSECAT00000028388	7SK	Ensembl
ECAUB_00001147	ELOC_000134	65	1066	19	+	chr1	23582183	24011492	3606	FALSE	0	1.04515	6.16132e-12	j	rna265	SORCS1	NCBI
ECAUB_00001146	ELOC_000134	65	1067	19	+	chr1	23582183	24011492	3606	FALSE	0	1.18219	1.57554e-11	j	rna265	SORCS1	NCBI
ECAUB_00001148	ELOC_000134	65	622	26	+	chr1	23582183	24055484	3778	FALSE	0	3.57311	0.0762554	=	rna265	SORCS1	NCBI
ECAUB_00001151	ELOC_000134	65	3321	26	+	chr1	23582183	24058732	6756	FALSE	0	0.678291	1.34034e-07	j	rna265	SORCS1	NCBI
ECAUB_00001150	ELOC_000134	65	5241	26	+	chr1	23582183	24058732	8676	FALSE	0	1.19143	1.79945e-05	j	rna265	SORCS1	NCBI
ECAUB_00001149	ELOC_000134	65	3591	26	+	chr1	23582183	24058732	7026	FALSE	0	0.649279	3.30338e-07	j	rna265	SORCS1	NCBI
ECAUB_00001152	ELOC_000134	19	3321	2	+	chr1	24053639	24058732	3340	FALSE	0	1.22604	4.34983e-09	o	rna265	SORCS1	NCBI
ECAUB_00001154	ELOC_000136	1404	1404	1	+	chr1	24300268	24301671	1404	FALSE	0	0.0568889	0	=	ENSECAT00000005776	ENSECAG00000005867	Ensembl
ECAUB_00001157	ELOC_000139	17	2308	4	+	chr1	25556947	25560825	3413	FALSE	0	0.0683222	0	=	ENSECAT00000018458	ENSECAG00000017515	Ensembl
ECAUB_00001158	ELOC_000140	16	7212	5	+	chr1	26043915	26094458	14819	FALSE	7.04204e-156	0.439728	2.38707e-32	j	rna268	ITPRIP	NCBI
ECAUB_00001161	ELOC_000140	232	9142	2	+	chr1	26044063	26074742	9374	FALSE	2.73461	9.60505	5.45464	=	rna270	ITPRIP	NCBI
ECAUB_00001160	ELOC_000140	232	9142	3	+	chr1	26044063	26074742	9734	FALSE	2.14585e-32	0.859448	5.45233e-05	=	rna269	ITPRIP	NCBI
ECAUB_00001159	ELOC_000140	137	9142	4	+	chr1	26044063	26074742	9871	FALSE	1.93872e-37	1.37099	8.06289e-05	=	rna268	ITPRIP	NCBI
ECAUB_00001163	ELOC_000140	16	7212	6	+	chr1	26044063	26094458	15031	FALSE	1.7846e-150	0.213153	1.76524e-33	j	rna268	ITPRIP	NCBI
ECAUB_00001162	ELOC_000140	16	7212	7	+	chr1	26044063	26094458	15168	FALSE	1.09142e-154	0.519802	1.25181e-32	j	rna268	ITPRIP	NCBI
ECAUB_00001164	ELOC_000140	92	1658	3	+	chr1	26049049	26067258	1911	FALSE	0	44.6421	9.46383	=	ENSECAT00000010338	ITPRIP	Ensembl
ECAUB_00001166	ELOC_000140	1828	7212	3	+	chr1	26055809	26074742	11534	FALSE	4.61139e-176	1.2466	0.215272	=	rna272	ITPRIP	NCBI
ECAUB_00001167	ELOC_000140	16	7212	6	+	chr1	26055809	26094458	17070	FALSE	3.23688e-229	0.451522	1.02621e-25	j	rna268	ITPRIP	NCBI
ECAUB_00001168	ELOC_000140	17	9142	4	+	chr1	26058286	26074742	9656	FALSE	8.25057e-32	1.22776	0.00145541	=	rna273	ITPRIP	NCBI
ECAUB_00001169	ELOC_000140	137	9142	4	+	chr1	26061322	26074742	9779	FALSE	1.88147e-36	0.954238	1.11245e-07	=	rna274	ITPRIP	NCBI
ECAUB_00001171	ELOC_000140	16	7212	6	+	chr1	26061322	26094458	14716	FALSE	9.5777e-173	0.352226	1.51058e-25	j	rna268	ITPRIP	NCBI
ECAUB_00001170	ELOC_000140	16	7212	7	+	chr1	26061322	26094458	15076	FALSE	1.24918e-152	0.0796217	1.81763e-34	j	rna268	ITPRIP	NCBI
ECAUB_00001173	ELOC_000141	99	3207	5	+	chr1	26102022	26117779	4484	FALSE	0	1.03878	1.36993e-93	s	rna280	GSTO1	NCBI
ECAUB_00001172	ELOC_000141	99	3207	6	+	chr1	26102022	26117779	4593	FALSE	0.573117	4.74831	1.95027	s	rna280	GSTO1	NCBI
ECAUB_00001174	ELOC_000142	68	254	38	+	chr1	26126441	26232126	5079	FALSE	0	0.566588	3.63408e-80	=	rna281	WDR96	NCBI
ECAUB_00001175	ELOC_000142	6	254	9	+	chr1	26126506	26151573	1104	FALSE	0	0.744958	0	=	ENSECAT00000017068	ENSECAG00000016166	Ensembl
ECAUB_00001176	ELOC_000142	6	266	11	+	chr1	26128191	26168986	1396	FALSE	0	0.345466	0	=	ENSECAT00000017205	ENSECAG00000016166	Ensembl
ECAUB_00001177	ELOC_000142	68	266	13	+	chr1	26128191	26174950	1801	FALSE	0	0.544436	0	=	ENSECAT00000017196	ENSECAG00000016166	Ensembl
ECAUB_00001179	ELOC_000142	78	372	23	+	chr1	26176347	26232312	3196	FALSE	0	0.406	0.0198663	=	ENSECAT00000022785	ENSECAG00000021278	Ensembl
ECAUB_00001180	ELOC_000144	175	1022	3	+	chr1	26226192	26239488	1611	FALSE	4.95791e-107	2.03931	0.552488	o	rna281	WDR96	NCBI
ECAUB_00001181	ELOC_000144	122	812	4	+	chr1	26235323	26239488	2067	FALSE	1.09819e-204	0.959129	1.79508e-25	s	rna287	SFR1	NCBI
ECAUB_00001185	ELOC_000144	349	1022	3	+	chr1	26235477	26239488	2029	FALSE	1.12477e-90	1.51787	4.38048e-05	s	rna286	SFR1	NCBI
ECAUB_00001184	ELOC_000144	89	658	4	+	chr1	26235477	26239488	1218	FALSE	1.13228e-97	1.22371	7.06313e-13	s	rna286	SFR1	NCBI
ECAUB_00001183	ELOC_000144	89	658	4	+	chr1	26235477	26239488	1283	FALSE	6.95948e-103	2.6773	0.226285	s	rna286	SFR1	NCBI
ECAUB_00001182	ELOC_000144	658	2055	2	+	chr1	26235477	26239488	2713	FALSE	1.2809e-134	0.681629	0.113764	s	rna286	SFR1	NCBI
ECAUB_00001187	ELOC_000144	89	2359	3	+	chr1	26235489	26239488	2570	FALSE	3.37528e-161	0.99403	0.00775442	s	rna282	SFR1	NCBI
ECAUB_00001186	ELOC_000144	1022	2359	2	+	chr1	26235489	26239488	3381	FALSE	1.61312e-160	1.54427	0.147426	s	rna282	SFR1	NCBI
ECAUB_00001193	ELOC_000145	27	6315	69	+	chr1	26287067	26372083	19713	FALSE	8.82059e-96	0.592736	1.7897e-34	j	ENSECAT00000008760	COL17A1	Ensembl
ECAUB_00001192	ELOC_000145	27	6315	67	+	chr1	26287067	26372083	19656	FALSE	1.99427e-89	1.66932	6.5006e-31	j	ENSECAT00000008760	COL17A1	Ensembl
ECAUB_00001191	ELOC_000145	27	6315	70	+	chr1	26287067	26372083	14384	FALSE	1.37355e-168	0.379835	7.58212e-59	j	ENSECAT00000008760	COL17A1	Ensembl
ECAUB_00001194	ELOC_000145	15	6315	74	+	chr1	26287067	26372737	14119	FALSE	9.85571e-156	0.506595	5.42757e-37	j	ENSECAT00000008760	COL17A1	Ensembl
ECAUB_00001198	ELOC_000145	15	6315	76	+	chr1	26287067	26395021	14705	FALSE	1.6105e-113	1.0596	0.00206773	j	ENSECAT00000008760	COL17A1	Ensembl
ECAUB_00001200	ELOC_000145	27	6315	73	+	chr1	26287067	26395021	14581	FALSE	6.43807e-134	0.149725	5.06972e-53	j	ENSECAT00000008760	COL17A1	Ensembl
ECAUB_00001201	ELOC_000145	27	6315	72	+	chr1	26287067	26395021	15104	FALSE	2.06621e-136	0.699687	2.82619e-51	j	ENSECAT00000008760	COL17A1	Ensembl
ECAUB_00001199	ELOC_000145	27	6315	69	+	chr1	26287067	26395021	14336	FALSE	1.68195e-58	6.09323	3.60555	j	ENSECAT00000008760	COL17A1	Ensembl
ECAUB_00001197	ELOC_000145	27	6315	73	+	chr1	26287067	26395021	14582	FALSE	3.45049e-80	0.503278	4.65677e-22	j	ENSECAT00000008760	COL17A1	Ensembl
ECAUB_00001196	ELOC_000145	15	6315	74	+	chr1	26287067	26395021	20655	FALSE	5.02862e-84	1.15373	1.58626e-20	j	ENSECAT00000008760	COL17A1	Ensembl
ECAUB_00001195	ELOC_000145	15	6315	74	+	chr1	26287067	26395021	14563	FALSE	7.74279e-121	0.319524	1.09559e-51	j	ENSECAT00000008760	COL17A1	Ensembl
ECAUB_00001203	ELOC_000145	27	1170	14	+	chr1	26311118	26321752	2542	FALSE	0	0.452119	0.0628837	j	ENSECAT00000008760	COL17A1	Ensembl
ECAUB_00001206	ELOC_000146	69	1115	10	+	chr1	26437700	26482822	3098	FALSE	4.9738e-171	1.60473	1.32511e-18	j	rna291	OBFC1	NCBI
ECAUB_00001208	ELOC_000146	69	1115	9	+	chr1	26437700	26482822	2604	FALSE	0	0.0607794	7.19832e-132	=	ENSECAT00000025280	OBFC1	Ensembl
ECAUB_00001210	ELOC_000146	69	1115	10	+	chr1	26437700	26482822	3002	FALSE	7.18242e-144	6.51686	0.00264512	j	rna291	OBFC1	NCBI
ECAUB_00001212	ELOC_000146	69	4843	9	+	chr1	26437700	26482822	6873	FALSE	5.09785e-73	2.7493	0.000105865	j	rna291	OBFC1	NCBI
ECAUB_00001214	ELOC_000146	69	1115	9	+	chr1	26437700	26482822	2109	FALSE	0	2.64721	1.89395e-94	j	rna291	OBFC1	NCBI
ECAUB_00001216	ELOC_000146	69	1115	9	+	chr1	26437700	26482822	3374	FALSE	5.94294e-143	2.80785	1.93985e-23	j	rna291	OBFC1	NCBI
ECAUB_00001218	ELOC_000146	69	1115	10	+	chr1	26437700	26482822	2325	FALSE	0	0.738036	1.3605e-140	j	rna291	OBFC1	NCBI
ECAUB_00001220	ELOC_000146	69	1115	11	+	chr1	26437700	26482822	2504	FALSE	0	2.83684	1.95325e-25	j	rna291	OBFC1	NCBI
ECAUB_00001222	ELOC_000146	69	1115	9	+	chr1	26437700	26482822	2607	FALSE	0	1.32215	2.61482e-100	j	rna291	OBFC1	NCBI
ECAUB_00001224	ELOC_000146	69	4843	8	+	chr1	26437700	26482822	7152	FALSE	3.4184e-54	3.62132	1.23817e-09	j	rna291	OBFC1	NCBI
ECAUB_00001226	ELOC_000146	69	4840	9	+	chr1	26437700	26482822	6955	FALSE	8.07156e-148	0.366703	4.16451e-32	j	rna291	OBFC1	NCBI
ECAUB_00001228	ELOC_000146	69	4843	9	+	chr1	26437700	26482822	6780	FALSE	2.8377e-38	5.92189	0.734936	j	rna291	OBFC1	NCBI
ECAUB_00001227	ELOC_000146	69	1115	8	+	chr1	26437700	26482822	2481	FALSE	0	0.530306	2.38083e-112	j	rna291	OBFC1	NCBI
ECAUB_00001225	ELOC_000146	69	4222	10	+	chr1	26437700	26482822	6375	FALSE	1.59319e-122	1.74723	7.94483e-18	j	rna291	OBFC1	NCBI
ECAUB_00001223	ELOC_000146	69	4840	9	+	chr1	26437700	26482822	6956	FALSE	4.90503e-124	1.49694	2.37841e-24	j	rna291	OBFC1	NCBI
ECAUB_00001221	ELOC_000146	69	1114	10	+	chr1	26437700	26482822	2234	FALSE	0	0.357906	9.46284e-166	j	rna291	OBFC1	NCBI
ECAUB_00001219	ELOC_000146	69	4840	9	+	chr1	26437700	26482822	6777	FALSE	1.49799e-34	7.04085	1.16567	j	rna291	OBFC1	NCBI
ECAUB_00001217	ELOC_000146	69	4219	10	+	chr1	26437700	26482822	6279	FALSE	2.29112e-61	1.46427	1.7462e-08	j	rna291	OBFC1	NCBI
ECAUB_00001215	ELOC_000146	69	4219	10	+	chr1	26437700	26482822	6278	FALSE	2.9574e-102	0.554072	1.79195e-36	j	rna291	OBFC1	NCBI
ECAUB_00001213	ELOC_000146	69	4843	8	+	chr1	26437700	26482822	7151	FALSE	1.1661e-60	0.993384	1.90498e-17	j	rna291	OBFC1	NCBI
ECAUB_00001211	ELOC_000146	69	4840	9	+	chr1	26437700	26482822	6870	FALSE	3.27714e-56	3.85555	0.000238576	j	rna291	OBFC1	NCBI
ECAUB_00001209	ELOC_000146	73	4840	7	+	chr1	26437700	26482822	7080	FALSE	1.17081e-66	2.82944	1.42854e-17	j	rna291	OBFC1	NCBI
ECAUB_00001207	ELOC_000146	69	1115	10	+	chr1	26437700	26482822	3004	FALSE	8.50148e-131	0.0822974	3.06439e-37	j	rna291	OBFC1	NCBI
ECAUB_00001205	ELOC_000146	69	1115	10	+	chr1	26437700	26482822	3005	FALSE	1.1983e-104	6.23304	0.0140703	j	rna291	OBFC1	NCBI
ECAUB_00001204	ELOC_000146	69	4219	9	+	chr1	26437700	26482822	6651	FALSE	5.35163e-72	1.98787	1.07981e-17	j	rna291	OBFC1	NCBI
ECAUB_00001231	ELOC_000146	69	4222	9	+	chr1	26437710	26482822	6644	FALSE	3.05113e-91	0.913643	9.82498e-18	j	rna291	OBFC1	NCBI
ECAUB_00001232	ELOC_000146	69	1115	11	+	chr1	26437710	26482822	2587	FALSE	6.70369e-304	1.5077	6.16434e-40	j	rna291	OBFC1	NCBI
ECAUB_00001230	ELOC_000146	69	1115	10	+	chr1	26437710	26482822	3085	FALSE	2.42187e-146	4.78965	1.40773e-13	j	rna291	OBFC1	NCBI
ECAUB_00001229	ELOC_000146	69	4219	10	+	chr1	26437710	26482822	6362	FALSE	2.1121e-92	1.67464	4.39036e-15	j	rna291	OBFC1	NCBI
ECAUB_00001233	ELOC_000146	69	1115	11	+	chr1	26437711	26482822	2496	FALSE	6.71805e-170	2.96329	2.78907e-19	j	rna291	OBFC1	NCBI
ECAUB_00001239	ELOC_000146	69	4840	9	+	chr1	26437713	26482822	6763	FALSE	3.10843e-47	1.28422	3.55609e-12	j	rna291	OBFC1	NCBI
ECAUB_00001240	ELOC_000146	69	1115	10	+	chr1	26437713	26482822	2866	FALSE	1.67318e-186	1.4443	5.01944e-42	j	rna291	OBFC1	NCBI
ECAUB_00001237	ELOC_000146	69	4219	10	+	chr1	26437713	26482822	6265	FALSE	1.03953e-66	2.43031	1.34443e-15	j	rna291	OBFC1	NCBI
ECAUB_00001238	ELOC_000146	69	4222	10	+	chr1	26437713	26482822	6269	FALSE	1.8847e-84	3.27779	3.19198e-07	j	rna291	OBFC1	NCBI
ECAUB_00001236	ELOC_000146	69	1115	10	+	chr1	26437713	26482822	2988	FALSE	5.89016e-155	1.16172	1.83539e-30	j	rna291	OBFC1	NCBI
ECAUB_00001235	ELOC_000146	69	4840	9	+	chr1	26437713	26482822	6758	FALSE	5.77566e-45	4.75813	1.01547e-09	j	rna291	OBFC1	NCBI
ECAUB_00001234	ELOC_000146	69	1115	9	+	chr1	26437713	26482822	3364	FALSE	6.07868e-133	3.05604	3.41258e-19	j	rna291	OBFC1	NCBI
ECAUB_00001241	ELOC_000146	69	4840	8	+	chr1	26437716	26482822	7132	FALSE	3.98809e-61	1.90553	3.17573e-14	j	rna291	OBFC1	NCBI
ECAUB_00001243	ELOC_000146	67	4219	9	+	chr1	26437717	26482822	6632	FALSE	1.32022e-88	0.642845	1.55422e-26	j	rna291	OBFC1	NCBI
ECAUB_00001242	ELOC_000146	67	4840	9	+	chr1	26437717	26482822	6758	FALSE	1.89754e-46	3.70605	2.2307e-10	j	rna291	OBFC1	NCBI
ECAUB_00001247	ELOC_000146	72	1110	9	+	chr1	26437730	26482817	2131	FALSE	0	3.46056	9.81025e-91	=	rna294	OBFC1	NCBI
ECAUB_00001245	ELOC_000146	69	1110	10	+	chr1	26437730	26482817	2197	FALSE	0	1.36932	1.7269e-100	=	rna292	OBFC1	NCBI
ECAUB_00001244	ELOC_000146	69	1110	10	+	chr1	26437730	26482817	2200	FALSE	0	4.8567	2.38546e-65	=	rna291	OBFC1	NCBI
ECAUB_00001251	ELOC_000146	69	1115	11	+	chr1	26437730	26482822	2570	FALSE	1.06309e-295	3.42468	2.16728e-34	j	rna291	OBFC1	NCBI
ECAUB_00001250	ELOC_000146	72	1115	10	+	chr1	26437730	26482822	2405	FALSE	0	2.60095	3.26197e-33	j	rna291	OBFC1	NCBI
ECAUB_00001249	ELOC_000146	73	1115	8	+	chr1	26437730	26482822	2505	FALSE	0	0.0754306	1.5541e-143	j	rna291	OBFC1	NCBI
ECAUB_00001248	ELOC_000146	69	4843	9	+	chr1	26437730	26482822	6842	FALSE	8.40939e-76	2.88192	1.60674e-11	j	rna291	OBFC1	NCBI
ECAUB_00001252	ELOC_000146	69	1110	10	+	chr1	26437826	26482817	2197	FALSE	0	8.53637	2.8224e-123	=	rna295	OBFC1	NCBI
ECAUB_00001253	ELOC_000146	9	176	10	+	chr1	26438216	26481883	1152	FALSE	6.71214e-268	1.4379	2.83666e-106	=	ENSECAT00000025256	OBFC1	Ensembl
ECAUB_00001254	ELOC_000146	69	176	9	+	chr1	26438234	26481883	1131	FALSE	0.337383	18.1331	8.09409	=	ENSECAT00000025280	OBFC1	Ensembl
ECAUB_00001257	ELOC_000147	29	6971	14	+	chr1	26510965	26754207	8473	FALSE	1.77771e-274	0.450844	7.59331e-25	=	rna298	SH3PXD2A	NCBI
ECAUB_00001256	ELOC_000147	29	6971	14	+	chr1	26510965	26754207	8434	FALSE	1.63227e-272	0.329386	1.36897e-27	=	rna297	SH3PXD2A	NCBI
ECAUB_00001260	ELOC_000147	29	9698	14	+	chr1	26510965	26756934	11161	TRUE	2.06363e-44	1.48058	1.37391e-05	=	rna297	SH3PXD2A	NCBI
ECAUB_00001259	ELOC_000147	29	9698	14	+	chr1	26510965	26756934	11200	TRUE	5.11373e-54	2.22003	0.00547577	=	rna298	SH3PXD2A	NCBI
ECAUB_00001261	ELOC_000147	29	1971	13	+	chr1	26599047	26749207	3259	FALSE	0	0.686746	7.4308e-15	=	ENSECAT00000009816	SH3PXD2A	Ensembl
ECAUB_00001262	ELOC_000147	45	6971	10	+	chr1	26680199	26754207	8049	FALSE	5.41542999986162e-314	0.303885	1.63595e-31	=	rna299	SH3PXD2A	NCBI
ECAUB_00001263	ELOC_000147	45	9698	10	+	chr1	26680199	26756934	10776	TRUE	6.72407e-76	0.988262	0.000126761	=	rna299	SH3PXD2A	NCBI
ECAUB_00001264	ELOC_000148	147	702	3	+	chr1	26759713	26764082	1002	FALSE	0	2.09379	0.17264	s	rna300	NEURL	NCBI
ECAUB_00001265	ELOC_000149	115	541	2	+	chr1	26777336	26778406	656	FALSE	0	1.32297	1.70052e-73	s	rna300	NEURL	NCBI
ECAUB_00001266	ELOC_000150	256	838	3	+	chr1	26857129	26863958	1735	FALSE	0	0.313431	0.029522	=	rna301	CALHM3	NCBI
ECAUB_00001267	ELOC_000151	5162	5162	1	+	chr1	26869159	26874320	5162	FALSE	3.1249e-115	2.2197	0.674914	-	-	-	Unknown
ECAUB_00001268	ELOC_000151	457	2589	2	+	chr1	26869834	26874306	3046	FALSE	0	1.23514	2.8362e-45	-	-	-	Unknown
ECAUB_00001270	ELOC_000151	57	3055	47	+	chr1	26869877	26949499	16546	FALSE	8.80615e-27	2.29825	0.721291	j	rna304	CALHM2	NCBI
ECAUB_00001269	ELOC_000151	61	2341	48	+	chr1	26869877	26949499	16036	FALSE	7.9353e-15	2.02597	0.828722	j	rna304	CALHM2	NCBI
ECAUB_00001272	ELOC_000151	274	1389	2	+	chr1	26874686	26878379	1663	FALSE	0	1.27872	5.07356e-10	j	rna303	CALHM1	NCBI
ECAUB_00001287	ELOC_000151	61	4997	41	+	chr1	26874686	26949499	25010	FALSE	1.69562e-110	0.483535	0.142334	j	rna304	CALHM2	NCBI
ECAUB_00001295	ELOC_000151	61	3713	46	+	chr1	26874686	26949499	21076	FALSE	4.73308e-172	0.237991	4.22933e-41	j	rna304	CALHM2	NCBI
ECAUB_00001297	ELOC_000151	57	3713	50	+	chr1	26874686	26949499	18980	FALSE	4.01976e-170	0.186454	8.74675e-54	j	rna304	CALHM2	NCBI
ECAUB_00001299	ELOC_000151	57	3713	49	+	chr1	26874686	26949499	19151	FALSE	3.3563e-74	2.11814	0.252294	j	rna304	CALHM2	NCBI
ECAUB_00001303	ELOC_000151	61	3713	47	+	chr1	26874686	26949499	21758	FALSE	5.55656e-171	0.178293	3.28089e-49	j	rna304	CALHM2	NCBI
ECAUB_00001305	ELOC_000151	61	3713	49	+	chr1	26874686	26949499	18497	FALSE	3.65546e-143	0.210849	7.06985e-43	j	rna304	CALHM2	NCBI
ECAUB_00001313	ELOC_000151	57	5744	46	+	chr1	26874686	26949499	21561	FALSE	2.17898e-128	0.0555975	1.99323e-36	j	rna304	CALHM2	NCBI
ECAUB_00001323	ELOC_000151	61	4997	44	+	chr1	26874686	26949499	23572	FALSE	1.38291e-205	0.104474	3.92697e-66	j	rna304	CALHM2	NCBI
ECAUB_00001325	ELOC_000151	61	3713	47	+	chr1	26874686	26949499	20988	FALSE	1.67243e-190	0.180053	3.40036e-59	j	rna304	CALHM2	NCBI
ECAUB_00001333	ELOC_000151	61	3713	50	+	chr1	26874686	26949499	19055	FALSE	7.85243e-60	1.15385	5.08019e-09	j	rna304	CALHM2	NCBI
ECAUB_00001332	ELOC_000151	57	4997	49	+	chr1	26874686	26949499	20072	FALSE	7.90446e-164	0.0491162	7.10889e-61	j	rna304	CALHM2	NCBI
ECAUB_00001330	ELOC_000151	61	3713	50	+	chr1	26874686	26949499	18885	FALSE	6.36238e-90	0.399014	9.24849e-25	j	rna304	CALHM2	NCBI
ECAUB_00001324	ELOC_000151	61	3713	48	+	chr1	26874686	26949499	19612	FALSE	8.53452e-113	0.691128	4.51226e-09	j	rna304	CALHM2	NCBI
ECAUB_00001314	ELOC_000151	61	3713	48	+	chr1	26874686	26949499	20078	FALSE	1.3765e-76	1.57463	1.30588e-08	j	rna304	CALHM2	NCBI
ECAUB_00001312	ELOC_000151	57	5744	47	+	chr1	26874686	26949499	21644	FALSE	2.90326e-95	0.0161221	9.5796e-29	j	rna304	CALHM2	NCBI
ECAUB_00001304	ELOC_000151	61	5744	46	+	chr1	26874686	26949499	22250	FALSE	6.57996e-77	0.529748	3.1448e-09	j	rna304	CALHM2	NCBI
ECAUB_00001298	ELOC_000151	61	3713	50	+	chr1	26874686	26949499	18311	FALSE	2.56414e-87	0.829262	1.83226e-23	j	rna304	CALHM2	NCBI
ECAUB_00001296	ELOC_000151	61	3713	48	+	chr1	26874686	26949499	20688	FALSE	7.34572e-98	0.0758046	3.07872e-35	j	rna304	CALHM2	NCBI
ECAUB_00001294	ELOC_000151	57	3713	50	+	chr1	26874686	26949499	19797	FALSE	6.35775e-70	0.461011	1.71358e-23	j	rna304	CALHM2	NCBI
ECAUB_00001276	ELOC_000151	61	4997	48	+	chr1	26874686	26949499	20161	FALSE	4.19906e-81	1.57933	7.8066e-16	j	rna304	CALHM2	NCBI
ECAUB_00001274	ELOC_000151	61	5744	46	+	chr1	26874686	26949499	20590	FALSE	4.50783e-77	1.14997	6.73533e-05	j	rna304	CALHM2	NCBI
ECAUB_00001273	ELOC_000151	57	3917	51	+	chr1	26874686	26949499	19024	FALSE	2.67783e-18	2.35985	1.09693	j	rna304	CALHM2	NCBI
ECAUB_00001336	ELOC_000151	498	3251	3	+	chr1	26874791	26881747	4274	FALSE	0	0.0553667	3.02859997842652e-316	=	rna303	CALHM1	NCBI
ECAUB_00001338	ELOC_000151	407	715	3	+	chr1	26881803	26886880	1682	FALSE	0.190991	17.6083	7.99543	=	rna305	CALHM2	NCBI
ECAUB_00001337	ELOC_000151	82	715	4	+	chr1	26881803	26886880	1764	FALSE	1.44954e-123	5.66431	0.997812	=	rna304	CALHM2	NCBI
ECAUB_00001339	ELOC_000151	509	620	2	+	chr1	26884370	26886829	1129	FALSE	2.23518e-76	18.4622	6.05528	=	ENSECAT00000021726	CALHM2	Ensembl
ECAUB_00001340	ELOC_000151	93	129	4	+	chr1	26932924	26938434	421	FALSE	23.8905	537.297	59.3546	=	rna308	USMG5	NCBI
ECAUB_00001344	ELOC_000153	28	6491	10	+	chr1	26983429	27012185	7584	FALSE	7.24658e-79	1.10274	0.187833	j	rna310	PCGF6	NCBI
ECAUB_00001345	ELOC_000153	28	6942	9	+	chr1	26983429	27012185	7948	FALSE	8.82285e-84	0.863835	9.7812e-07	j	rna310	PCGF6	NCBI
ECAUB_00001343	ELOC_000153	28	1283	10	+	chr1	26983429	27012185	2858	FALSE	1.24017e-298	0.915457	1.33165e-34	j	rna310	PCGF6	NCBI
ECAUB_00001342	ELOC_000153	28	1283	10	+	chr1	26983429	27012185	2374	FALSE	1.69365e-108	1.5793	6.04768e-14	j	rna310	PCGF6	NCBI
ECAUB_00001346	ELOC_000153	28	1132	10	+	chr1	26983472	27012034	2182	FALSE	1.6924e-103	2.89722	1.05718	=	rna310	PCGF6	NCBI
ECAUB_00001347	ELOC_000153	28	364	10	+	chr1	26983522	27010959	1057	FALSE	0	11.5898	2.66294e-99	=	rna310	PCGF6	NCBI
ECAUB_00001350	ELOC_000153	85	3712	3	+	chr1	26993932	27012185	5080	FALSE	0	0.516897	1.80857e-12	j	rna310	PCGF6	NCBI
ECAUB_00001349	ELOC_000153	3712	6942	2	+	chr1	26993932	27012185	10654	FALSE	9.20045e-137	0.46865	1.25321e-09	j	rna310	PCGF6	NCBI
ECAUB_00001348	ELOC_000153	87	3712	3	+	chr1	26993932	27012185	5082	FALSE	0	0.818878	4.60709e-10	j	rna310	PCGF6	NCBI
ECAUB_00001351	ELOC_000154	42	1876	17	+	chr1	27095684	27171562	3440	FALSE	2.0288e-207	0.30497	2.54335e-53	=	ENSECAT00000024433	NT5C2	Ensembl
ECAUB_00001353	ELOC_000154	52	1876	16	+	chr1	27095741	27171562	4519	FALSE	2.51521e-256	1.04293	1.95727e-20	j	rna312	NT5C2	NCBI
ECAUB_00001354	ELOC_000154	52	1876	16	+	chr1	27095752	27171562	4815	FALSE	3.44683e-226	1.53994	7.03482e-14	j	rna312	NT5C2	NCBI
ECAUB_00001355	ELOC_000154	42	1876	17	+	chr1	27095761	27171562	4299	FALSE	2.05766e-118	1.31714	7.46403e-06	j	rna312	NT5C2	NCBI
ECAUB_00001356	ELOC_000154	52	1876	15	+	chr1	27095763	27171562	5535	FALSE	0	1.31927	4.09537e-13	j	rna312	NT5C2	NCBI
ECAUB_00001358	ELOC_000154	52	1876	14	+	chr1	27095768	27171562	7117	FALSE	0	2.1624	0.609066	j	rna312	NT5C2	NCBI
ECAUB_00001357	ELOC_000154	24	1876	18	+	chr1	27095768	27171562	3687	FALSE	2.54583e-230	0.0762212	2.25713e-43	j	rna312	NT5C2	NCBI
ECAUB_00001369	ELOC_000154	24	1876	19	+	chr1	27095769	27171562	3745	FALSE	2.42471e-119	1.53932	1.19743e-12	j	rna312	NT5C2	NCBI
ECAUB_00001371	ELOC_000154	42	1876	17	+	chr1	27095769	27171562	3832	FALSE	1.15568e-161	0.709193	7.68185e-33	j	rna312	NT5C2	NCBI
ECAUB_00001370	ELOC_000154	24	4057	15	+	chr1	27095769	27171562	7455	FALSE	0	1.97831	0.203157	j	rna312	NT5C2	NCBI
ECAUB_00001368	ELOC_000154	52	1876	14	+	chr1	27095769	27171562	5801	FALSE	1.80089999999439e-313	0.795886	1.02962e-21	j	rna312	NT5C2	NCBI
ECAUB_00001363	ELOC_000154	42	1876	16	+	chr1	27095769	27171562	4392	FALSE	6.59472e-155	0.242336	1.14025e-34	j	rna312	NT5C2	NCBI
ECAUB_00001364	ELOC_000154	42	1876	15	+	chr1	27095769	27171562	4665	FALSE	3.36513e-223	0.269146	5.99159e-47	j	rna312	NT5C2	NCBI
ECAUB_00001367	ELOC_000154	52	2416	15	+	chr1	27095769	27171562	5537	FALSE	9.04554e-219	1.58031	2.37281e-13	j	rna312	NT5C2	NCBI
ECAUB_00001366	ELOC_000154	42	1876	16	+	chr1	27095769	27171562	4832	FALSE	1.69116e-280	2.58848	0.687492	j	rna312	NT5C2	NCBI
ECAUB_00001362	ELOC_000154	52	1876	16	+	chr1	27095769	27171562	4401	FALSE	3.5714e-257	0.752359	8.49105e-35	j	rna312	NT5C2	NCBI
ECAUB_00001360	ELOC_000154	42	1876	17	+	chr1	27095769	27171562	4452	FALSE	8.02258e-151	1.79203	0.0839966	j	rna312	NT5C2	NCBI
ECAUB_00001359	ELOC_000154	42	1876	15	+	chr1	27095769	27171562	6311	FALSE	0	1.83139	0.18066	j	rna312	NT5C2	NCBI
ECAUB_00001376	ELOC_000154	52	2755	14	+	chr1	27095770	27171562	6115	FALSE	4.41066e-199	1.23517	1.15696e-17	j	rna312	NT5C2	NCBI
ECAUB_00001377	ELOC_000154	52	2416	15	+	chr1	27095770	27171562	5843	FALSE	2.3585e-198	1.77387	1.46286e-07	j	rna312	NT5C2	NCBI
ECAUB_00001378	ELOC_000154	24	1876	17	+	chr1	27095770	27171562	4416	FALSE	2.04181e-170	0.0938179	3.96845e-38	j	rna312	NT5C2	NCBI
ECAUB_00001379	ELOC_000154	52	1876	15	+	chr1	27095770	27171562	4762	FALSE	1.1278e-249	0.377062	3.78035e-31	j	rna312	NT5C2	NCBI
ECAUB_00001374	ELOC_000154	52	1876	15	+	chr1	27095770	27171562	5438	FALSE	1.91054e-200	0.809211	3.44938e-24	j	rna312	NT5C2	NCBI
ECAUB_00001375	ELOC_000154	52	2755	14	+	chr1	27095770	27171562	5808	FALSE	2.0053e-218	0.544966	1.97796e-22	j	rna312	NT5C2	NCBI
ECAUB_00001373	ELOC_000154	42	1876	18	+	chr1	27095770	27171562	3452	FALSE	1.28171e-220	1.23674	9.27271e-32	j	rna312	NT5C2	NCBI
ECAUB_00001372	ELOC_000154	52	2416	15	+	chr1	27095770	27171562	6365	FALSE	8.56616000000024e-312	1.34258	4.18989e-09	j	rna312	NT5C2	NCBI
ECAUB_00001383	ELOC_000154	52	1876	15	+	chr1	27095774	27171562	5065	FALSE	1.25031e-222	0.55851	1.80728e-23	j	rna312	NT5C2	NCBI
ECAUB_00001384	ELOC_000154	52	1876	16	+	chr1	27095774	27171562	4702	FALSE	3.35615e-244	0.182409	3.27015e-31	j	rna312	NT5C2	NCBI
ECAUB_00001382	ELOC_000154	52	1876	15	+	chr1	27095774	27171562	4975	FALSE	1.148e-296	0.444205	7.87573e-44	j	rna312	NT5C2	NCBI
ECAUB_00001381	ELOC_000154	41	1876	17	+	chr1	27095774	27171562	3657	FALSE	5.09435e-197	0.769009	2.64146e-39	j	rna312	NT5C2	NCBI
ECAUB_00001385	ELOC_000154	24	1876	17	+	chr1	27095779	27171562	4505	FALSE	1.7892e-255	0.0242463	8.26137e-32	j	rna312	NT5C2	NCBI
ECAUB_00001386	ELOC_000154	42	295	17	+	chr1	27095782	27169981	1761	FALSE	0	8.52652	1.79705	=	ENSECAT00000024433	NT5C2	Ensembl
ECAUB_00001387	ELOC_000154	24	1089	18	+	chr1	27095782	27170775	2579	FALSE	1.62163e-05	17.647	7.31981	=	rna312	NT5C2	NCBI
ECAUB_00001391	ELOC_000154	24	1876	15	+	chr1	27095782	27171562	6361	FALSE	0	0.646187	1.30874e-20	j	rna312	NT5C2	NCBI
ECAUB_00001392	ELOC_000154	24	1876	17	+	chr1	27095782	27171562	5348	FALSE	3.64803e-138	1.36341	1.15331e-20	j	rna312	NT5C2	NCBI
ECAUB_00001393	ELOC_000154	24	2755	16	+	chr1	27095782	27171562	6025	FALSE	5.17034e-192	1.64274	1.96507e-14	j	rna312	NT5C2	NCBI
ECAUB_00001388	ELOC_000154	42	1876	17	+	chr1	27095782	27171562	3338	FALSE	3.20472e-265	0.178115	1.30692e-55	j	rna312	NT5C2	NCBI
ECAUB_00001394	ELOC_000154	52	2755	13	+	chr1	27150028	27171562	5659	FALSE	1.8761e-212	1.47094	5.50302e-17	j	rna312	NT5C2	NCBI
ECAUB_00001396	ELOC_000154	42	1876	16	+	chr1	27150040	27171562	3193	FALSE	2.90918e-173	3.45284	9.20982e-40	j	rna312	NT5C2	NCBI
ECAUB_00001397	ELOC_000155	258	2452	2	+	chr1	27357986	27361210	2710	FALSE	0	1.61952	1.34131e-68	s	rna315	C1H10orf32	NCBI
ECAUB_00001398	ELOC_000155	21	2452	5	+	chr1	27357986	27367972	2652	FALSE	6.95832e-178	2.52769	0.203035	s	rna315	C1H10orf32	NCBI
ECAUB_00001402	ELOC_000155	21	2452	5	+	chr1	27357986	27368482	2912	FALSE	3.72199e-93	2.67595	0.528428	s	rna315	C1H10orf32	NCBI
ECAUB_00001401	ELOC_000155	39	2452	5	+	chr1	27357986	27368482	2928	FALSE	8.28138e-218	1.24452	2.46224e-34	s	rna315	C1H10orf32	NCBI
ECAUB_00001400	ELOC_000155	42	2990	4	+	chr1	27357986	27368482	3427	FALSE	0	0.38929	1.19922e-08	s	rna315	C1H10orf32	NCBI
ECAUB_00001399	ELOC_000155	44	2988	4	+	chr1	27357986	27368482	3427	FALSE	0	0.506764	6.89352e-08	s	rna315	C1H10orf32	NCBI
ECAUB_00001406	ELOC_000155	26	16514	6	+	chr1	27357986	27402283	19128	FALSE	8.80811e-20	0.31145	4.20762e-05	s	rna315	C1H10orf32	NCBI
ECAUB_00001407	ELOC_000155	34	16514	5	+	chr1	27357986	27402283	19643	FALSE	9.68625e-75	0.27776	0.00331502	s	rna315	C1H10orf32	NCBI
ECAUB_00001409	ELOC_000155	21	16514	6	+	chr1	27357986	27402283	19128	FALSE	4.56572e-13	0.789051	0.0356804	s	rna315	C1H10orf32	NCBI
ECAUB_00001408	ELOC_000155	34	16514	6	+	chr1	27357986	27402283	19144	FALSE	1.66153e-29	0.288541	8.50826e-08	s	rna315	C1H10orf32	NCBI
ECAUB_00001405	ELOC_000155	27	16514	6	+	chr1	27357986	27402283	19128	FALSE	8.80811e-20	0.639854	8.18758e-05	s	rna315	C1H10orf32	NCBI
ECAUB_00001404	ELOC_000155	34	16514	6	+	chr1	27357986	27402283	19144	FALSE	8.55809e-25	0.664322	0.000640715	s	rna315	C1H10orf32	NCBI
ECAUB_00001403	ELOC_000155	34	16514	5	+	chr1	27357986	27402283	19643	FALSE	9.73553e-75	0.27776	0.00669372	s	rna315	C1H10orf32	NCBI
ECAUB_00001410	ELOC_000156	87	626	8	+	chr1	27404554	27410637	1906	FALSE	0	0.171632	0	=	ENSECAT00000011028	CYP17A1	Ensembl
ECAUB_00001411	ELOC_000156	104	626	5	+	chr1	27407155	27410637	1669	FALSE	0	1.0747	0.121221	j	ENSECAT00000011028	CYP17A1	Ensembl
ECAUB_00001412	ELOC_000157	105	6303	3	+	chr1	27414842	27431884	6570	FALSE	0	0.263411	3.00035e-122	s	rna318	WBP1L	NCBI
ECAUB_00001413	ELOC_000157	103	6303	4	+	chr1	27414842	27450308	6729	FALSE	9.60734e-238	1.28815	0.176863	s	rna318	WBP1L	NCBI
ECAUB_00001416	ELOC_000157	103	6303	4	+	chr1	27414842	27471576	6787	FALSE	1.30547e-161	1.54355	0.578402	s	rna318	WBP1L	NCBI
ECAUB_00001415	ELOC_000157	106	6303	4	+	chr1	27414842	27471576	6790	FALSE	7.14776e-246	0.778459	9.41278e-34	s	rna318	WBP1L	NCBI
ECAUB_00001414	ELOC_000157	103	6227	4	+	chr1	27414842	27471576	6711	FALSE	0	0.539626	2.13527e-101	s	rna318	WBP1L	NCBI
ECAUB_00001417	ELOC_000157	219	261	2	+	chr1	27431964	27471576	480	FALSE	0	22.2815	3.22958	x	rna317	WBP1L	NCBI
ECAUB_00001418	ELOC_000158	48	2022	4	+	chr1	27473991	27479642	2895	FALSE	1.55654e-220	0.519533	8.30292e-31	s	rna319	SFXN2	NCBI
ECAUB_00001419	ELOC_000158	25	2022	7	+	chr1	27473991	27480922	2323	FALSE	5.24778e-146	2.37757	0.00462549	s	rna319	SFXN2	NCBI
ECAUB_00001420	ELOC_000158	48	2022	12	+	chr1	27473991	27495026	3017	FALSE	1.12619e-87	1.40672	5.5438e-06	s	rna319	SFXN2	NCBI
ECAUB_00001426	ELOC_000158	1696	2800	2	+	chr1	27474317	27479642	4496	FALSE	9.17682e-172	0.672835	1.39721e-24	s	rna319	SFXN2	NCBI
ECAUB_00001428	ELOC_000158	75	2574	3	+	chr1	27474317	27479642	3088	FALSE	4.35864e-166	1.11963	1.75331e-07	s	rna319	SFXN2	NCBI
ECAUB_00001427	ELOC_000158	48	1696	3	+	chr1	27474317	27479642	2908	FALSE	1.65073e-286	0.698789	7.41707e-18	s	rna319	SFXN2	NCBI
ECAUB_00001425	ELOC_000158	50	2574	3	+	chr1	27474317	27479642	3399	FALSE	1.03972e-127	0.614437	4.87632e-15	s	rna319	SFXN2	NCBI
ECAUB_00001423	ELOC_000158	75	4601	2	+	chr1	27474317	27479642	4676	FALSE	1.91337e-196	0.853599	1.16664e-06	s	rna319	SFXN2	NCBI
ECAUB_00001424	ELOC_000158	75	2234	3	+	chr1	27474317	27479642	4005	FALSE	1.40909e-164	0.521374	2.81872e-11	s	rna319	SFXN2	NCBI
ECAUB_00001422	ELOC_000158	775	4212	2	+	chr1	27474317	27479642	4987	FALSE	5.82437e-144	0.647095	1.08793e-17	s	rna319	SFXN2	NCBI
ECAUB_00001421	ELOC_000158	50	1696	4	+	chr1	27474317	27479642	2728	FALSE	1.88051e-168	1.26344	8.34539e-23	s	rna319	SFXN2	NCBI
ECAUB_00001433	ELOC_000158	50	1696	12	+	chr1	27474317	27495026	2850	FALSE	1.16042e-62	2.42228	0.182219	s	rna319	SFXN2	NCBI
ECAUB_00001431	ELOC_000158	50	1696	11	+	chr1	27474317	27495026	4279	FALSE	3.8619e-206	0.699867	7.37318e-11	s	rna319	SFXN2	NCBI
ECAUB_00001432	ELOC_000158	50	4212	10	+	chr1	27474317	27495026	5109	FALSE	2.33939e-139	0.634269	1.25437e-05	s	rna319	SFXN2	NCBI
ECAUB_00001430	ELOC_000158	50	1845	11	+	chr1	27474317	27495026	4438	FALSE	1.79346e-110	0.602704	1.28261e-09	s	rna319	SFXN2	NCBI
ECAUB_00001429	ELOC_000158	50	2574	11	+	chr1	27474317	27495026	3521	FALSE	2.40435e-89	1.51227	0.165775	s	rna319	SFXN2	NCBI
ECAUB_00001434	ELOC_000159	51	560	5	+	chr1	27495245	27518837	1038	FALSE	8.94562e-135	1.80505	0.256553	j	rna321	ARL3	NCBI
ECAUB_00001435	ELOC_000159	51	284	6	+	chr1	27495245	27527687	949	FALSE	1.55148e-27	3.37351	2.50522e-05	j	rna321	ARL3	NCBI
ECAUB_00001436	ELOC_000159	51	279	6	+	chr1	27495270	27527681	918	FALSE	4.06607e-15	16.8118	2.01874	=	rna321	ARL3	NCBI
ECAUB_00001437	ELOC_000159	51	186	5	+	chr1	27501116	27527548	660	FALSE	6.01912e-12	9.48626	2.20619	=	ENSECAT00000000374	ARL3	Ensembl
ECAUB_00001438	ELOC_000160	32	1978	6	+	chr1	27540311	27555383	3812	FALSE	5.67936e-20	15.2202	3.51062	s	rna322	TRIM8	NCBI
ECAUB_00001442	ELOC_000160	34	1819	6	+	chr1	27540470	27555383	3653	FALSE	7.06042e-06	5.45853	0.996743	s	rna322	TRIM8	NCBI
ECAUB_00001444	ELOC_000160	34	1819	6	+	chr1	27540470	27555383	3652	FALSE	1.32156e-38	7.05938	0.000962141	s	rna322	TRIM8	NCBI
ECAUB_00001443	ELOC_000160	36	1819	6	+	chr1	27540470	27555383	3653	FALSE	7.06042e-06	6.18872	0.984532	s	rna322	TRIM8	NCBI
ECAUB_00001441	ELOC_000160	35	1819	6	+	chr1	27540470	27555383	3653	FALSE	7.06042e-06	5.45853	0.991705	s	rna322	TRIM8	NCBI
ECAUB_00001440	ELOC_000160	32	1819	5	+	chr1	27540470	27555383	4002	FALSE	4.86778e-271	1.32203	0.205918	s	rna322	TRIM8	NCBI
ECAUB_00001439	ELOC_000160	96	1819	5	+	chr1	27540470	27555383	4459	FALSE	4.76438e-60	3.12155	0.686609	s	rna322	TRIM8	NCBI
ECAUB_00001445	ELOC_000160	32	2145	5	+	chr1	27540606	27555383	3863	FALSE	8.86145e-97	3.3414	0.704155	s	rna322	TRIM8	NCBI
ECAUB_00001446	ELOC_000161	69	3546	12	+	chr1	27564646	27670908	5177	FALSE	8.40675e-91	1.3412	1.59467e-12	s	rna324	SUFU	NCBI
ECAUB_00001449	ELOC_000161	69	3429	12	+	chr1	27564763	27670908	5063	FALSE	1.75123e-71	2.41749	4.35227e-14	s	rna324	SUFU	NCBI
ECAUB_00001448	ELOC_000161	73	5971	11	+	chr1	27564763	27670908	7533	FALSE	0	0.916821	1.35261e-08	s	rna324	SUFU	NCBI
ECAUB_00001447	ELOC_000161	69	3429	12	+	chr1	27564763	27670908	5060	FALSE	5.8475e-119	3.59462	8.43931e-06	s	rna324	SUFU	NCBI
ECAUB_00001450	ELOC_000161	69	3280	12	+	chr1	27564912	27670908	4911	FALSE	1.27513e-41	4.7671	1.55565	s	rna324	SUFU	NCBI
ECAUB_00001452	ELOC_000161	69	1994	13	+	chr1	27564915	27670908	4307	FALSE	3.12794e-196	1.71812	0.193158	s	rna324	SUFU	NCBI
ECAUB_00001451	ELOC_000161	73	5819	11	+	chr1	27564915	27670908	7384	FALSE	0	1.1027	8.43658e-05	s	rna324	SUFU	NCBI
ECAUB_00001453	ELOC_000162	41	2136	10	+	chr1	27672426	27689454	3233	FALSE	3.68519e-69	1.01279	1.58879e-27	j	rna326	ACTR1A	NCBI
ECAUB_00001454	ELOC_000162	41	2136	11	+	chr1	27672439	27689454	3280	FALSE	8.25625e-75	0.426186	1.06214e-31	j	rna326	ACTR1A	NCBI
ECAUB_00001455	ELOC_000162	41	2136	11	+	chr1	27672458	27689454	3264	FALSE	5.9364e-72	0.152113	1.29966e-30	j	rna326	ACTR1A	NCBI
ECAUB_00001456	ELOC_000162	41	1823	11	+	chr1	27672490	27689141	2921	FALSE	20.0942	74.663	31.5828	=	rna326	ACTR1A	NCBI
ECAUB_00001458	ELOC_000162	43	2136	11	+	chr1	27672490	27689454	3236	FALSE	3.0209e-74	0.282563	1.0061e-30	j	rna326	ACTR1A	NCBI
ECAUB_00001457	ELOC_000162	41	2136	11	+	chr1	27672490	27689454	3231	FALSE	1.00873e-63	0.251797	4.51442e-27	j	rna326	ACTR1A	NCBI
ECAUB_00001459	ELOC_000163	83	1222	8	+	chr1	27690244	27703384	3418	FALSE	6.56642e-150	0.998831	2.14068e-40	s	rna328	TMEM180	NCBI
ECAUB_00001460	ELOC_000163	190	1585	6	+	chr1	27690263	27703384	4544	FALSE	1.34971e-108	0.769602	1.59682e-36	s	rna328	TMEM180	NCBI
ECAUB_00001461	ELOC_000163	97	1180	8	+	chr1	27690286	27703384	3329	FALSE	5.05711e-58	3.49744	1.60171e-15	s	rna328	TMEM180	NCBI
ECAUB_00001462	ELOC_000163	172	1178	4	+	chr1	27690288	27703384	1734	FALSE	1.08588998594939e-316	3.92558	2.91374e-55	s	rna327	TMEM180	NCBI
ECAUB_00001463	ELOC_000163	172	1135	5	+	chr1	27690331	27703384	1934	FALSE	1.1247e-224	3.81721	0.233022	s	rna327	TMEM180	NCBI
ECAUB_00001465	ELOC_000163	83	1077	7	+	chr1	27690389	27696288	1941	FALSE	3.02921e-176	4.8186	2.0534e-08	s	rna328	TMEM180	NCBI
ECAUB_00001464	ELOC_000163	84	1077	8	+	chr1	27690389	27696288	2394	FALSE	1.40005e-134	5.86648	1.93354e-20	s	rna328	TMEM180	NCBI
ECAUB_00001469	ELOC_000163	172	1129	7	+	chr1	27690389	27703384	3866	FALSE	1.16035e-82	2.35298	6.37816e-11	s	rna328	TMEM180	NCBI
ECAUB_00001470	ELOC_000163	97	1835	7	+	chr1	27690389	27703384	3689	FALSE	4.63016e-46	2.98356	2.12929e-05	s	rna327	TMEM180	NCBI
ECAUB_00001468	ELOC_000163	83	1077	9	+	chr1	27690389	27703384	2633	FALSE	4.47466e-88	8.06632	2.5879	s	rna328	TMEM180	NCBI
ECAUB_00001466	ELOC_000163	97	1077	8	+	chr1	27690389	27703384	3096	FALSE	2.02034e-123	1.00652	2.64206e-36	s	rna328	TMEM180	NCBI
ECAUB_00001471	ELOC_000163	83	1032	8	+	chr1	27690434	27703384	2491	FALSE	2.72903e-98	2.71877	9.1415e-18	s	rna328	TMEM180	NCBI
ECAUB_00001472	ELOC_000163	124	1129	7	+	chr1	27690495	27703384	3023	FALSE	1.05875e-34	7.68135	2.8205	s	rna328	TMEM180	NCBI
ECAUB_00001473	ELOC_000163	83	966	8	+	chr1	27690500	27703384	3074	FALSE	1.09198e-128	1.31785	1.66539e-23	s	rna328	TMEM180	NCBI
ECAUB_00001474	ELOC_000163	83	1585	7	+	chr1	27690520	27703384	3694	FALSE	3.83342e-77	3.43192	0.00791483	s	rna328	TMEM180	NCBI
ECAUB_00001481	ELOC_000163	124	1835	6	+	chr1	27690533	27703384	3448	FALSE	7.46471e-31	3.54211	0.309209	s	rna327	TMEM180	NCBI
ECAUB_00001478	ELOC_000163	83	933	6	+	chr1	27690533	27703384	1815	FALSE	1.22831e-168	5.4197	0.396906	s	rna328	TMEM180	NCBI
ECAUB_00001479	ELOC_000163	124	1129	7	+	chr1	27690533	27703384	3634	FALSE	6.95309e-111	2.59081	4.08712e-10	s	rna328	TMEM180	NCBI
ECAUB_00001480	ELOC_000163	124	933	7	+	chr1	27690533	27703384	2309	FALSE	5.2098e-127	3.20974	3.04962e-23	s	rna327	TMEM180	NCBI
ECAUB_00001477	ELOC_000163	124	933	7	+	chr1	27690533	27703384	2855	FALSE	4.70463e-145	5.28614	8.09151e-33	s	rna328	TMEM180	NCBI
ECAUB_00001476	ELOC_000163	190	1835	5	+	chr1	27690533	27703384	4737	FALSE	2.59528e-49	2.75447	1.3329e-06	s	rna327	TMEM180	NCBI
ECAUB_00001482	ELOC_000163	190	836	2	+	chr1	27690630	27703384	1026	FALSE	3.53271e-148	41.6624	2.05204e-16	x	rna327	TMEM180	NCBI
ECAUB_00001483	ELOC_000164	23	6748	2	+	chr1	27710008	27717402	6771	FALSE	0	2.53358	0.10695	x	ENSECAT00000027616	eca-mir-146b	Ensembl
ECAUB_00001486	ELOC_000165	61	775	13	+	chr1	27726723	27737587	3404	FALSE	2.29531e-170	1.37899	8.65899e-15	j	ENSECAT00000019449	CUEDC2	Ensembl
ECAUB_00001485	ELOC_000165	61	983	11	+	chr1	27726723	27737587	3818	FALSE	3.60448e-81	1.15315	2.4364e-13	j	ENSECAT00000019449	CUEDC2	Ensembl
ECAUB_00001484	ELOC_000165	61	1305	11	+	chr1	27726723	27737587	3668	FALSE	4.24384e-157	0.233229	3.69272e-23	j	ENSECAT00000019449	CUEDC2	Ensembl
ECAUB_00001487	ELOC_000165	62	983	8	+	chr1	27726880	27737587	4177	FALSE	9.01184e-54	3.06667	0.586125	j	ENSECAT00000019449	CUEDC2	Ensembl
ECAUB_00001488	ELOC_000165	62	335	7	+	chr1	27726920	27734549	1115	FALSE	2.38232e-83	4.44287	0.539516	j	ENSECAT00000019449	CUEDC2	Ensembl
ECAUB_00001489	ELOC_000165	61	2221	11	+	chr1	27726920	27737587	3992	FALSE	6.48413e-44	0.670177	1.00829e-09	j	ENSECAT00000019449	CUEDC2	Ensembl
ECAUB_00001490	ELOC_000165	61	327	9	+	chr1	27726932	27734541	1195	FALSE	1.86526e-62	5.26146	6.59418e-08	=	ENSECAT00000019449	CUEDC2	Ensembl
ECAUB_00001491	ELOC_000165	62	335	7	+	chr1	27726932	27734549	1102	FALSE	2.94615e-108	2.21047	3.39242e-08	j	ENSECAT00000019449	CUEDC2	Ensembl
ECAUB_00001496	ELOC_000165	61	2221	11	+	chr1	27726932	27737587	3979	FALSE	5.50094e-47	0.463265	3.93223e-10	j	ENSECAT00000019449	CUEDC2	Ensembl
ECAUB_00001495	ELOC_000165	61	2221	11	+	chr1	27726932	27737587	3978	FALSE	7.24668e-45	0.459295	3.52133e-10	j	ENSECAT00000019449	CUEDC2	Ensembl
ECAUB_00001494	ELOC_000165	61	2220	11	+	chr1	27726932	27737587	3976	FALSE	8.36409e-55	0.385173	8.99174e-14	j	ENSECAT00000019449	CUEDC2	Ensembl
ECAUB_00001493	ELOC_000165	61	2221	11	+	chr1	27726932	27737587	3979	FALSE	3.52235e-49	0.237974	2.68438e-11	j	ENSECAT00000019449	CUEDC2	Ensembl
ECAUB_00001492	ELOC_000165	61	2221	11	+	chr1	27726932	27737587	3977	FALSE	4.98937e-49	0.720291	5.35739e-11	j	ENSECAT00000019449	CUEDC2	Ensembl
ECAUB_00001497	ELOC_000165	61	327	9	+	chr1	27726972	27734541	1158	FALSE	8.75435	49.9051	16.4539	=	rna333	CUEDC2	NCBI
ECAUB_00001498	ELOC_000165	154	1303	3	+	chr1	27734660	27737587	2440	FALSE	1.97679e-101	1.36621	0.170436	s	ENSECAT00000000522	FBXL15	Ensembl
ECAUB_00001500	ELOC_000166	30	1167	38	+	chr1	27738083	27760836	7102	FALSE	2.32292e-173	8.57653	4.80552e-59	j	rna336	PSD	NCBI
ECAUB_00001505	ELOC_000166	30	770	39	+	chr1	27738083	27762734	6728	FALSE	0	0.265898	2.55149e-141	j	rna336	PSD	NCBI
ECAUB_00001507	ELOC_000166	30	1164	40	+	chr1	27738083	27762734	7613	FALSE	6.45691e-24	1.18518	1.30562e-10	j	rna336	PSD	NCBI
ECAUB_00001509	ELOC_000166	30	1164	40	+	chr1	27738083	27762734	7614	FALSE	0.00118297	6.00588	1.49085	j	rna336	PSD	NCBI
ECAUB_00001513	ELOC_000166	30	1377	37	+	chr1	27738083	27762734	7674	FALSE	6.25029e-142	0.92557	3.42579e-07	j	rna336	PSD	NCBI
ECAUB_00001515	ELOC_000166	30	2002	36	+	chr1	27738083	27762734	8536	FALSE	1.35493e-67	3.8417	0.556776	j	rna336	PSD	NCBI
ECAUB_00001516	ELOC_000166	30	1792	39	+	chr1	27738083	27762734	8098	FALSE	5.09373e-64	3.12802	0.210685	j	rna336	PSD	NCBI
ECAUB_00001512	ELOC_000166	30	1167	39	+	chr1	27738083	27762734	7691	FALSE	7.0065e-297	0.0863715	1.2002e-114	j	rna336	PSD	NCBI
ECAUB_00001510	ELOC_000166	30	1792	39	+	chr1	27738083	27762734	8098	FALSE	2.02243e-93	1.88455	0.00146027	j	rna336	PSD	NCBI
ECAUB_00001508	ELOC_000166	30	1167	38	+	chr1	27738083	27762734	7959	FALSE	0.0783753	6.74547	0.822885	j	rna336	PSD	NCBI
ECAUB_00001506	ELOC_000166	30	1167	40	+	chr1	27738083	27762734	7617	FALSE	4.74293e-66	4.68672	0.74889	j	rna336	PSD	NCBI
ECAUB_00001503	ELOC_000166	30	1164	40	+	chr1	27738083	27762734	7613	FALSE	1.62112e-11	3.04685	8.00141e-05	j	rna336	PSD	NCBI
ECAUB_00001501	ELOC_000166	30	2002	37	+	chr1	27738083	27762734	8282	FALSE	1.5981e-154	1.97206	1.78718e-10	j	rna336	PSD	NCBI
ECAUB_00001518	ELOC_000166	17	1172	7	+	chr1	27750533	27765640	1939	FALSE	0	1.06242	0.0594703	j	rna336	PSD	NCBI
ECAUB_00001519	ELOC_000166	41	770	22	+	chr1	27754240	27762734	3784	FALSE	13.0675	139.839	30.649	s	rna337	NFKB	NCBI
ECAUB_00001520	ELOC_000167	55	1303	40	+	chr1	27767037	27880550	6864	FALSE	3.9686e-90	1.03493	6.33648e-24	s	rna338	GBF1	NCBI
ECAUB_00001524	ELOC_000167	55	1268	39	+	chr1	27767072	27880550	7133	FALSE	9.46172e-217	1.04991	8.23267e-21	s	rna338	GBF1	NCBI
ECAUB_00001523	ELOC_000167	55	1268	40	+	chr1	27767072	27880550	6838	FALSE	2.05475e-102	1.12275	1.18371e-19	s	rna338	GBF1	NCBI
ECAUB_00001522	ELOC_000167	55	1268	40	+	chr1	27767072	27880550	6837	FALSE	3.15346e-112	0.614859	5.8743e-23	s	rna338	GBF1	NCBI
ECAUB_00001521	ELOC_000167	55	1268	40	+	chr1	27767072	27880550	6841	FALSE	1.50565e-109	1.71662	1.74428e-20	s	rna338	GBF1	NCBI
ECAUB_00001532	ELOC_000167	55	1223	39	+	chr1	27767117	27880550	7367	FALSE	1.3809e-192	1.61451	0.245921	s	rna338	GBF1	NCBI
ECAUB_00001531	ELOC_000167	55	1223	39	+	chr1	27767117	27880550	7076	FALSE	7.81849e-148	0.662103	5.46414e-15	s	rna338	GBF1	NCBI
ECAUB_00001528	ELOC_000167	55	1223	39	+	chr1	27767117	27880550	7079	FALSE	1.2065e-161	1.88489	4.47901e-18	s	rna338	GBF1	NCBI
ECAUB_00001529	ELOC_000167	55	1223	40	+	chr1	27767117	27880550	6775	FALSE	1.82672e-100	1.33552	5.42833e-25	s	rna338	GBF1	NCBI
ECAUB_00001530	ELOC_000167	55	1223	40	+	chr1	27767117	27880550	6769	FALSE	3.54028e-79	1.47578	3.77398e-21	s	rna338	GBF1	NCBI
ECAUB_00001527	ELOC_000167	55	1223	40	+	chr1	27767117	27880550	6781	FALSE	2.75205e-62	0.980917	6.39108e-18	s	rna338	GBF1	NCBI
ECAUB_00001526	ELOC_000167	55	1223	39	+	chr1	27767117	27880550	7048	FALSE	2.3088e-161	1.78563	0.239138	s	rna338	GBF1	NCBI
ECAUB_00001525	ELOC_000167	55	1223	40	+	chr1	27767117	27880550	6637	FALSE	1.2868e-116	1.37275	6.3833e-21	s	rna338	GBF1	NCBI
ECAUB_00001536	ELOC_000167	55	1019	40	+	chr1	27767321	27880550	6578	FALSE	1.23328e-51	3.00103	5.55262e-12	s	rna338	GBF1	NCBI
ECAUB_00001537	ELOC_000167	55	1019	39	+	chr1	27767321	27880550	7089	FALSE	2.02319e-148	1.66847	0.0567538	s	rna338	GBF1	NCBI
ECAUB_00001535	ELOC_000167	55	1019	39	+	chr1	27767321	27880550	7106	FALSE	7.11788e-159	2.29319	0.405924	s	rna338	GBF1	NCBI
ECAUB_00001534	ELOC_000167	55	1019	38	+	chr1	27767321	27880550	7119	FALSE	5.7185e-210	1.17514	1.05973e-49	s	rna338	GBF1	NCBI
ECAUB_00001533	ELOC_000167	55	1019	40	+	chr1	27767321	27880550	6578	FALSE	5.11618e-53	5.16799	0.340389	s	rna338	GBF1	NCBI
ECAUB_00001538	ELOC_000167	55	1015	39	+	chr1	27767325	27880550	7030	FALSE	1.30627e-164	1.38174	0.105161	s	rna338	GBF1	NCBI
ECAUB_00001539	ELOC_000167	55	935	39	+	chr1	27767405	27880550	6779	FALSE	4.5928e-174	1.63065	7.63733e-09	s	rna338	GBF1	NCBI
ECAUB_00001543	ELOC_000167	55	927	39	+	chr1	27767413	27880550	6757	FALSE	7.92978e-137	1.26145	8.71341e-20	s	rna338	GBF1	NCBI
ECAUB_00001542	ELOC_000167	55	927	40	+	chr1	27767413	27880550	6483	FALSE	3.08754e-13	7.25535	3.42386	s	rna338	GBF1	NCBI
ECAUB_00001541	ELOC_000167	55	927	39	+	chr1	27767413	27880550	6768	FALSE	1.37019e-153	1.66115	1.13686e-07	s	rna338	GBF1	NCBI
ECAUB_00001540	ELOC_000167	55	927	38	+	chr1	27767413	27880550	7063	FALSE	5.02253e-244	1.67624	0.103274	s	rna338	GBF1	NCBI
ECAUB_00001544	ELOC_000168	90	671	4	+	chr1	27884054	27894787	1094	FALSE	0	1.88916	3.3166e-129	=	rna339	PITX3	NCBI
ECAUB_00001545	ELOC_000168	130	671	4	+	chr1	27891169	27894787	1567	FALSE	0	0.336618	0	=	rna340	PITX3	NCBI
ECAUB_00001546	ELOC_000168	130	1726	3	+	chr1	27891169	27895097	2419	FALSE	0	0.61987	0.100909	j	rna340	PITX3	NCBI
ECAUB_00001547	ELOC_000168	130	918	3	+	chr1	27893070	27895034	1251	FALSE	0	3.02582	0.802271	=	ENSECAT00000023815	PITX3	Ensembl
ECAUB_00001549	ELOC_000169	56	4808	13	+	chr1	27943183	27957318	7288	FALSE	9.39002e-38	5.0259	0.00175001	s	rna345	NOLC1	NCBI
ECAUB_00001548	ELOC_000169	56	4808	13	+	chr1	27943183	27957318	7291	FALSE	7.1489e-38	6.26135	0.753127	s	rna345	NOLC1	NCBI
ECAUB_00001550	ELOC_000169	56	4495	13	+	chr1	27943496	27957318	6976	FALSE	2.99178e-16	5.55672	0.0425226	s	rna345	NOLC1	NCBI
ECAUB_00001553	ELOC_000169	56	4489	13	+	chr1	27943502	27957318	6966	FALSE	3.40686e-31	6.30913	0.00454296	s	rna345	NOLC1	NCBI
ECAUB_00001554	ELOC_000169	56	4489	13	+	chr1	27943502	27957318	6969	FALSE	4.86789e-17	6.94137	1.28226	s	rna345	NOLC1	NCBI
ECAUB_00001552	ELOC_000169	56	4489	13	+	chr1	27943502	27957318	6968	FALSE	3.96394e-50	7.72007	1.42401	s	rna345	NOLC1	NCBI
ECAUB_00001551	ELOC_000169	56	4489	13	+	chr1	27943502	27957318	6967	FALSE	1.3072e-31	3.5004	0.00102666	s	rna345	NOLC1	NCBI
ECAUB_00001556	ELOC_000170	54	2902	12	+	chr1	27958039	27973727	6672	FALSE	0	0.804419	5.90614e-27	s	rna349	PPRC1	NCBI
ECAUB_00001555	ELOC_000170	54	2902	13	+	chr1	27958039	27973727	6092	FALSE	0	0.726373	7.01763e-29	s	rna349	PPRC1	NCBI
ECAUB_00001557	ELOC_000170	54	2902	13	+	chr1	27958043	27973727	6097	FALSE	0	1.58102	4.22837e-25	s	rna349	PPRC1	NCBI
ECAUB_00001558	ELOC_000170	54	2902	13	+	chr1	27958061	27973727	6800	FALSE	6.84976e-78	2.27081	1.99902e-12	s	rna349	PPRC1	NCBI
ECAUB_00001559	ELOC_000170	54	2902	14	+	chr1	27958062	27973727	5822	FALSE	4.08161e-150	1.94775	4.81954e-22	s	rna349	PPRC1	NCBI
ECAUB_00001560	ELOC_000170	54	2902	13	+	chr1	27958074	27973727	6808	FALSE	1.78235e-145	0.999781	5.45715e-18	s	rna349	PPRC1	NCBI
ECAUB_00001561	ELOC_000170	54	2902	14	+	chr1	27958111	27973727	5782	FALSE	3.08123e-143	3.92597	1.38072e-09	s	rna349	PPRC1	NCBI
ECAUB_00001562	ELOC_000170	54	2902	14	+	chr1	27958113	27973727	5783	FALSE	9.46863e-142	4.87949	5.21203e-06	s	rna349	PPRC1	NCBI
ECAUB_00001563	ELOC_000170	54	2902	13	+	chr1	27958124	27973727	6013	FALSE	0	0.762645	1.57056e-14	s	rna349	PPRC1	NCBI
ECAUB_00001566	ELOC_000170	54	2902	12	+	chr1	27958126	27973727	7306	FALSE	1.15569e-161	1.04288	1.10072e-05	s	rna349	PPRC1	NCBI
ECAUB_00001567	ELOC_000170	54	2902	12	+	chr1	27958126	27973727	7097	FALSE	1.56961e-156	0.755546	7.18263e-12	s	rna349	PPRC1	NCBI
ECAUB_00001565	ELOC_000170	54	2902	12	+	chr1	27958126	27973727	7106	FALSE	1.69584e-159	0.828534	5.15666e-07	s	rna349	PPRC1	NCBI
ECAUB_00001564	ELOC_000170	54	2902	13	+	chr1	27958126	27973727	6726	FALSE	3.19339e-58	2.62772	8.13707e-06	s	rna349	PPRC1	NCBI
ECAUB_00001569	ELOC_000170	67	721	6	+	chr1	27958153	27963144	2528	FALSE	0	5.07975	7.04587e-11	s	rna347	PPRC1	NCBI
ECAUB_00001568	ELOC_000170	66	721	7	+	chr1	27958153	27963144	2283	FALSE	0	19.6164	1.94187e-42	s	rna347	PPRC1	NCBI
ECAUB_00001587	ELOC_000170	54	2902	12	+	chr1	27958153	27973727	7512	FALSE	1.86914e-170	1.44505	7.79501e-08	s	rna349	PPRC1	NCBI
ECAUB_00001589	ELOC_000170	54	2902	9	+	chr1	27958153	27973727	7988	FALSE	1.66153e-302	1.29061	4.23215e-37	s	rna349	PPRC1	NCBI
ECAUB_00001591	ELOC_000170	54	2902	13	+	chr1	27958153	27973727	6703	FALSE	9.30632e-79	1.8173	3.20235e-17	s	rna349	PPRC1	NCBI
ECAUB_00001593	ELOC_000170	54	2902	12	+	chr1	27958153	27973727	6555	FALSE	0	1.16714	1.16527e-12	s	rna349	PPRC1	NCBI
ECAUB_00001595	ELOC_000170	54	3734	10	+	chr1	27958153	27973727	8721	FALSE	0	0.605609	1.05384e-12	s	rna349	PPRC1	NCBI
ECAUB_00001597	ELOC_000170	54	2902	13	+	chr1	27958153	27973727	6028	FALSE	5.1377e-167	1.55238	1.42373e-06	s	rna349	PPRC1	NCBI
ECAUB_00001599	ELOC_000170	54	2902	13	+	chr1	27958153	27973727	6696	FALSE	4.35514e-55	3.21942	0.0521083	s	rna349	PPRC1	NCBI
ECAUB_00001601	ELOC_000170	54	2902	13	+	chr1	27958153	27973727	6720	FALSE	1.42843e-132	2.12682	2.77269e-08	s	rna349	PPRC1	NCBI
ECAUB_00001603	ELOC_000170	67	2902	12	+	chr1	27958153	27973727	7379	FALSE	6.61462e-306	1.19899	4.8607e-23	s	rna349	PPRC1	NCBI
ECAUB_00001605	ELOC_000170	54	2902	12	+	chr1	27958153	27973727	6961	FALSE	0	1.03974	3.34902e-17	s	rna349	PPRC1	NCBI
ECAUB_00001607	ELOC_000170	67	2902	12	+	chr1	27958153	27973727	6837	FALSE	0	1.48093	6.57344e-22	s	rna349	PPRC1	NCBI
ECAUB_00001609	ELOC_000170	54	2902	14	+	chr1	27958153	27973727	5734	FALSE	2.93447e-133	5.55542	0.382312	s	rna349	PPRC1	NCBI
ECAUB_00001611	ELOC_000170	54	2902	11	+	chr1	27958153	27973727	7520	FALSE	0	0.844838	3.88879e-10	s	rna349	PPRC1	NCBI
ECAUB_00001613	ELOC_000170	54	2902	13	+	chr1	27958153	27973727	6305	FALSE	7.51856e-228	1.48377	5.16999e-05	s	rna349	PPRC1	NCBI
ECAUB_00001615	ELOC_000170	67	3535	11	+	chr1	27958153	27973727	8374	FALSE	1.00894e-277	3.40871	0.00255193	s	rna349	PPRC1	NCBI
ECAUB_00001617	ELOC_000170	54	2902	13	+	chr1	27958153	27973727	6726	FALSE	1.27761e-134	1.96694	4.04548e-07	s	rna349	PPRC1	NCBI
ECAUB_00001619	ELOC_000170	67	2902	11	+	chr1	27958153	27973727	8344	FALSE	1.8172e-258	1.11487	1.77681e-19	s	rna349	PPRC1	NCBI
ECAUB_00001621	ELOC_000170	54	2902	12	+	chr1	27958153	27973727	7491	FALSE	9.21141e-129	0.831303	4.00288e-24	s	rna349	PPRC1	NCBI
ECAUB_00001623	ELOC_000170	54	2902	13	+	chr1	27958153	27973727	6526	FALSE	4.25998e-184	1.24207	1.09723e-28	s	rna349	PPRC1	NCBI
ECAUB_00001622	ELOC_000170	54	2902	12	+	chr1	27958153	27973727	6950	FALSE	0	0.913888	1.09118e-20	s	rna349	PPRC1	NCBI
ECAUB_00001620	ELOC_000170	67	2902	12	+	chr1	27958153	27973727	7567	FALSE	1.01607e-253	1.17409	1.12962e-09	s	rna349	PPRC1	NCBI
ECAUB_00001618	ELOC_000170	54	2902	12	+	chr1	27958153	27973727	7694	FALSE	8.8322e-65	2.90802	0.00201269	s	rna349	PPRC1	NCBI
ECAUB_00001616	ELOC_000170	54	2902	11	+	chr1	27958153	27973727	7050	FALSE	0	2.56896	0.151126	s	rna349	PPRC1	NCBI
ECAUB_00001614	ELOC_000170	54	2902	12	+	chr1	27958153	27973727	7276	FALSE	1.20054e-157	1.94553	0.0217188	s	rna349	PPRC1	NCBI
ECAUB_00001612	ELOC_000170	54	3734	9	+	chr1	27958153	27973727	9133	FALSE	1.1178e-223	0.576483	4.08141e-20	s	rna349	PPRC1	NCBI
ECAUB_00001610	ELOC_000170	67	2902	12	+	chr1	27958153	27973727	6846	FALSE	0	0.636456	1.34085e-18	s	rna349	PPRC1	NCBI
ECAUB_00001608	ELOC_000170	54	2902	13	+	chr1	27958153	27973727	6717	FALSE	2.72074e-133	1.62431	2.38431e-10	s	rna349	PPRC1	NCBI
ECAUB_00001606	ELOC_000170	67	2902	12	+	chr1	27958153	27973727	7173	FALSE	0	0.769531	7.04474e-15	s	rna349	PPRC1	NCBI
ECAUB_00001604	ELOC_000170	67	2902	13	+	chr1	27958153	27973727	6605	FALSE	2.55814e-289	2.01014	2.09205e-08	s	rna349	PPRC1	NCBI
ECAUB_00001602	ELOC_000170	54	2902	11	+	chr1	27958153	27973727	8062	FALSE	5.69194e-185	0.40346	7.09519e-26	s	rna349	PPRC1	NCBI
ECAUB_00001600	ELOC_000170	54	2902	11	+	chr1	27958153	27973727	7929	FALSE	2.08843999999941e-312	1.64935	3.42684e-13	s	rna349	PPRC1	NCBI
ECAUB_00001598	ELOC_000170	102	4827	8	+	chr1	27958153	27973727	10020	FALSE	2.05566e-276	2.61492	0.0780346	s	rna349	PPRC1	NCBI
ECAUB_00001596	ELOC_000170	54	2902	12	+	chr1	27958153	27973727	7691	FALSE	2.44049e-65	2.45868	8.90654e-05	s	rna349	PPRC1	NCBI
ECAUB_00001594	ELOC_000170	54	2902	12	+	chr1	27958153	27973727	6949	FALSE	0	2.69413	3.39836e-07	s	rna349	PPRC1	NCBI
ECAUB_00001592	ELOC_000170	93	4827	9	+	chr1	27958153	27973727	9440	FALSE	3.28487e-253	2.12674	0.131244	s	rna349	PPRC1	NCBI
ECAUB_00001590	ELOC_000170	54	2902	11	+	chr1	27958153	27973727	7747	FALSE	0	1.44645	6.52831e-18	s	rna349	PPRC1	NCBI
ECAUB_00001588	ELOC_000170	54	2902	13	+	chr1	27958153	27973727	6019	FALSE	2.56873e-140	1.66993	1.90217e-11	s	rna349	PPRC1	NCBI
ECAUB_00001586	ELOC_000170	54	2902	13	+	chr1	27958153	27973727	6114	FALSE	2.10333e-188	1.53594	0.0389738	s	rna349	PPRC1	NCBI
ECAUB_00001576	ELOC_000170	54	2902	12	+	chr1	27958153	27973727	6964	FALSE	0	1.46206	1.31446e-15	s	rna349	PPRC1	NCBI
ECAUB_00001577	ELOC_000170	54	2902	13	+	chr1	27958153	27973727	5970	FALSE	0	1.03225	1.11761e-31	s	rna349	PPRC1	NCBI
ECAUB_00001579	ELOC_000170	54	2902	13	+	chr1	27958153	27973727	6517	FALSE	1.00063e-182	0.334539	5.51504e-31	s	rna349	PPRC1	NCBI
ECAUB_00001580	ELOC_000170	54	2902	10	+	chr1	27958153	27973727	8106	FALSE	0	0.615897	9.51241e-37	s	rna349	PPRC1	NCBI
ECAUB_00001581	ELOC_000170	54	2902	12	+	chr1	27958153	27973727	6971	FALSE	0	1.58458	5.31039e-29	s	rna349	PPRC1	NCBI
ECAUB_00001583	ELOC_000170	54	2902	14	+	chr1	27958153	27973727	5742	FALSE	0	2.28061	3.63895e-13	s	rna349	PPRC1	NCBI
ECAUB_00001584	ELOC_000170	54	2902	12	+	chr1	27958153	27973727	6269	FALSE	1.09962e-226	1.707	1.24308e-09	s	rna349	PPRC1	NCBI
ECAUB_00001585	ELOC_000170	54	2902	12	+	chr1	27958153	27973727	6952	FALSE	0	3.27311	0.00235371	s	rna349	PPRC1	NCBI
ECAUB_00001582	ELOC_000170	54	2902	13	+	chr1	27958153	27973727	5972	FALSE	0	1.74059	4.58756e-20	s	rna349	PPRC1	NCBI
ECAUB_00001578	ELOC_000170	54	2902	13	+	chr1	27958153	27973727	5982	FALSE	0	1.36508	7.51715e-29	s	rna349	PPRC1	NCBI
ECAUB_00001573	ELOC_000170	54	2902	11	+	chr1	27958153	27973727	7938	FALSE	1.57442999997713e-313	1.23957	3.73503e-10	s	rna349	PPRC1	NCBI
ECAUB_00001574	ELOC_000170	67	2902	11	+	chr1	27958153	27973727	7814	FALSE	0	0.725833	1.46009e-12	s	rna349	PPRC1	NCBI
ECAUB_00001575	ELOC_000170	54	2902	12	+	chr1	27958153	27973727	6943	FALSE	0	1.11572	1.10883e-07	s	rna349	PPRC1	NCBI
ECAUB_00001572	ELOC_000170	54	2902	11	+	chr1	27958153	27973727	7514	FALSE	0	1.71285	2.37367e-10	s	rna349	PPRC1	NCBI
ECAUB_00001571	ELOC_000170	54	2902	13	+	chr1	27958153	27973727	5975	FALSE	0	1.57204	1.5598e-13	s	rna349	PPRC1	NCBI
ECAUB_00001570	ELOC_000170	54	2902	12	+	chr1	27958153	27973727	7692	FALSE	1.59592e-64	1.81797	1.48088e-18	s	rna349	PPRC1	NCBI
ECAUB_00001626	ELOC_000171	45	2043	11	+	chr1	27983288	27997642	3905	FALSE	0	0.223895	1.22245e-122	j	rna351	LDB1	NCBI
ECAUB_00001628	ELOC_000171	45	2042	11	+	chr1	27983288	27997642	3910	FALSE	0	0.11262	3.57219e-146	j	rna351	LDB1	NCBI
ECAUB_00001629	ELOC_000171	45	3249	9	+	chr1	27983288	27997642	4844	FALSE	4.34383e-27	5.29981	1.82331	j	rna351	LDB1	NCBI
ECAUB_00001625	ELOC_000171	45	2043	11	+	chr1	27983288	27997642	3911	FALSE	0	0.233433	1.02019e-98	j	rna351	LDB1	NCBI
ECAUB_00001624	ELOC_000171	45	2919	10	+	chr1	27983288	27997642	4637	FALSE	5.67107e-28	17.6509	4.98323	j	rna351	LDB1	NCBI
ECAUB_00001630	ELOC_000171	25	1838	11	+	chr1	27984151	27997436	2843	FALSE	0.001194	46.6594	22.8805	=	rna350	LDB1	NCBI
ECAUB_00001640	ELOC_000171	45	7804	9	+	chr1	27984702	27997642	10809	FALSE	0	0.480831	0.000468649	j	rna351	LDB1	NCBI
ECAUB_00001639	ELOC_000171	45	4888	9	+	chr1	27984702	27997642	8465	FALSE	0	0.22132	1.40829e-80	j	rna351	LDB1	NCBI
ECAUB_00001636	ELOC_000171	45	7804	10	+	chr1	27984702	27997642	10724	FALSE	0	0.0701985	2.23265e-155	j	rna351	LDB1	NCBI
ECAUB_00001635	ELOC_000171	45	7804	9	+	chr1	27984702	27997642	11451	FALSE	0	0.0587321	2.31604e-84	j	rna351	LDB1	NCBI
ECAUB_00001633	ELOC_000171	45	4888	10	+	chr1	27984702	27997642	8638	FALSE	0	0.0451708	1.62654e-111	j	rna351	LDB1	NCBI
ECAUB_00001641	ELOC_000171	45	750	11	+	chr1	27989051	27996348	2269	FALSE	0	6.73637	9.32371e-42	=	ENSECAT00000013736	LDB1	Ensembl
ECAUB_00001642	ELOC_000171	45	1838	11	+	chr1	27989527	27997436	2881	FALSE	1.27559e-26	7.0706	8.76449e-05	=	rna351	LDB1	NCBI
ECAUB_00001643	ELOC_000171	45	1838	10	+	chr1	27992344	27997436	2871	FALSE	1.09412e-28	32.1053	8.22659	=	rna352	LDB1	NCBI
ECAUB_00001646	ELOC_000172	44	16041	47	+	chr1	28028217	28249483	32409	FALSE	7.83108e-292	0.0578105	8.56658e-54	j	rna354	C1H10orf76	NCBI
ECAUB_00001652	ELOC_000172	44	16954	46	+	chr1	28028217	28249483	32805	FALSE	1.75337e-291	0.085762	3.32011e-37	j	rna354	C1H10orf76	NCBI
ECAUB_00001654	ELOC_000172	44	16954	44	+	chr1	28028217	28249483	34737	FALSE	1.95393e-194	0.623712	9.22361e-10	j	rna354	C1H10orf76	NCBI
ECAUB_00001658	ELOC_000172	44	16041	43	+	chr1	28028217	28249483	31646	FALSE	4.82646e-198	0.110504	2.05721e-39	j	rna354	C1H10orf76	NCBI
ECAUB_00001664	ELOC_000172	44	16954	46	+	chr1	28028217	28249483	32659	FALSE	1.00493e-273	0.24482	4.54524e-32	j	rna354	C1H10orf76	NCBI
ECAUB_00001669	ELOC_000172	44	5685	44	+	chr1	28028217	28249483	22270	FALSE	7.26033e-237	0.0793409	1.45328e-76	j	rna354	C1H10orf76	NCBI
ECAUB_00001663	ELOC_000172	2	16044	46	+	chr1	28028217	28249483	30231	FALSE	9.65263e-303	0.0660103	2.45936e-53	j	rna354	C1H10orf76	NCBI
ECAUB_00001661	ELOC_000172	2	16045	48	+	chr1	28028217	28249483	33189	FALSE	1.47606e-293	0.0305759	6.3687e-57	j	rna354	C1H10orf76	NCBI
ECAUB_00001659	ELOC_000172	44	16954	45	+	chr1	28028217	28249483	30381	FALSE	3.87573e-272	0.5717	4.77737e-18	j	rna354	C1H10orf76	NCBI
ECAUB_00001657	ELOC_000172	44	16954	46	+	chr1	28028217	28249483	30164	FALSE	0	2.11842	2.05542e-16	j	rna354	C1H10orf76	NCBI
ECAUB_00001645	ELOC_000172	44	16954	45	+	chr1	28028217	28249483	31198	FALSE	4.88147e-298	0.0116393	2.68675e-26	j	rna354	C1H10orf76	NCBI
ECAUB_00001671	ELOC_000172	44	1724	26	+	chr1	28028252	28200561	3776	FALSE	2.08635e-20	5.86871	0.00114923	=	rna354	C1H10orf76	NCBI
ECAUB_00001673	ELOC_000172	31	1724	26	+	chr1	28030395	28200561	3743	FALSE	1.48939e-26	11.1234	2.15016	=	rna355	C1H10orf76	NCBI
ECAUB_00001674	ELOC_000172	31	12842	44	+	chr1	28030395	28249483	30078	FALSE	2.12704e-294	0.0975561	5.88998e-70	j	rna354	C1H10orf76	NCBI
ECAUB_00001677	ELOC_000172	44	486	25	+	chr1	28041898	28199323	2475	FALSE	0	0.779208	8.06192e-138	=	ENSECAT00000021996	C10orf76	Ensembl
ECAUB_00001683	ELOC_000172	70	1735	6	+	chr1	28201224	28219684	3510	FALSE	1.61666e-74	6.67894	0.67309	=	rna361	KCNIP2	NCBI
ECAUB_00001681	ELOC_000172	63	1404	9	+	chr1	28201224	28219684	3433	FALSE	1.1279e-208	1.83379	1.72884e-23	=	rna359	KCNIP2	NCBI
ECAUB_00001682	ELOC_000172	63	1404	8	+	chr1	28201224	28219684	3370	FALSE	2.73439e-130	4.94845	1.50344e-06	=	rna360	KCNIP2	NCBI
ECAUB_00001680	ELOC_000172	70	1735	8	+	chr1	28201224	28219684	3714	FALSE	1.20088e-147	7.1076	0.755107	=	rna358	KCNIP2	NCBI
ECAUB_00001679	ELOC_000172	54	1404	10	+	chr1	28201224	28219684	3487	FALSE	9.16528e-216	1.64333	6.44619e-36	=	rna357	KCNIP2	NCBI
ECAUB_00001678	ELOC_000172	63	1404	10	+	chr1	28201224	28219684	3532	FALSE	1.15275e-224	0.398451	1.72871e-45	=	rna356	KCNIP2	NCBI
ECAUB_00001684	ELOC_000172	63	1402	8	+	chr1	28201226	28219684	3335	FALSE	1.31476e-107	7.57678	0.438781	=	rna362	KCNIP2	NCBI
ECAUB_00001687	ELOC_000172	52	6029	20	+	chr1	28201811	28249483	12950	FALSE	8.14987e-173	0.186579	2.11758e-56	j	rna366	MGEA5	NCBI
ECAUB_00001689	ELOC_000172	52	6029	19	+	chr1	28202143	28249483	15704	FALSE	3.68537e-150	0.397124	3.73076e-24	j	rna366	MGEA5	NCBI
ECAUB_00001706	ELOC_000172	52	5685	22	+	chr1	28202229	28249483	12595	FALSE	2.41887e-237	0.0472199	1.85072e-93	j	rna366	MGEA5	NCBI
ECAUB_00001710	ELOC_000172	52	5685	21	+	chr1	28202229	28249483	14108	FALSE	1.56907000199157e-315	0.239825	1.9457e-58	j	rna366	MGEA5	NCBI
ECAUB_00001712	ELOC_000172	52	6029	17	+	chr1	28202229	28249483	17447	FALSE	3.76178e-170	0.389984	7.38174e-27	j	rna366	MGEA5	NCBI
ECAUB_00001713	ELOC_000172	52	5685	20	+	chr1	28202229	28249483	15210	FALSE	9.41011000064398e-315	0.24821	2.12018e-57	j	rna366	MGEA5	NCBI
ECAUB_00001716	ELOC_000172	52	5685	20	+	chr1	28202229	28249483	15838	FALSE	4.96434e-165	0.0243997	8.95761e-49	j	rna366	MGEA5	NCBI
ECAUB_00001717	ELOC_000172	2	6154	21	+	chr1	28202229	28249483	17233	FALSE	7.20737e-63	2.6557	0.656612	j	rna366	MGEA5	NCBI
ECAUB_00001715	ELOC_000172	52	6029	19	+	chr1	28202229	28249483	13901	FALSE	2.48214e-219	0.0535126	5.31715e-81	j	rna366	MGEA5	NCBI
ECAUB_00001697	ELOC_000172	52	6029	22	+	chr1	28202229	28249483	13082	FALSE	1.00049999998041e-313	0.305007	1.87206e-72	j	rna366	MGEA5	NCBI
ECAUB_00001698	ELOC_000172	52	5685	23	+	chr1	28202229	28249483	13831	FALSE	6.38743e-300	0.0531511	1.05331e-78	j	rna366	MGEA5	NCBI
ECAUB_00001700	ELOC_000172	52	6028	20	+	chr1	28202229	28249483	15325	FALSE	1.58979e-306	0.323424	8.24092e-66	j	rna366	MGEA5	NCBI
ECAUB_00001703	ELOC_000172	52	6029	21	+	chr1	28202229	28249483	12141	FALSE	0	0.171447	4.79677e-96	j	rna366	MGEA5	NCBI
ECAUB_00001694	ELOC_000172	52	5685	19	+	chr1	28202229	28249483	12827	FALSE	2.76873e-228	0.680289	4.50644e-22	j	rna366	MGEA5	NCBI
ECAUB_00001695	ELOC_000172	52	6029	21	+	chr1	28202229	28249483	11845	FALSE	3.12265e-236	0.135004	1.27034e-86	j	rna366	MGEA5	NCBI
ECAUB_00001696	ELOC_000172	52	6029	22	+	chr1	28202229	28249483	11888	FALSE	2.46959e-190	0.262607	2.72231e-33	j	rna366	MGEA5	NCBI
ECAUB_00001692	ELOC_000172	52	5685	20	+	chr1	28202229	28249483	15813	FALSE	1.81909e-63	0.792801	1.79186e-13	j	rna366	MGEA5	NCBI
ECAUB_00001693	ELOC_000172	52	6029	21	+	chr1	28202229	28249483	11455	FALSE	4.03644e-212	0.197376	3.48217e-39	j	rna366	MGEA5	NCBI
ECAUB_00001691	ELOC_000172	52	6029	22	+	chr1	28202229	28249483	15312	FALSE	5.17838999999978e-312	0.118563	2.09494e-75	j	rna366	MGEA5	NCBI
ECAUB_00001718	ELOC_000172	2	125	11	+	chr1	28202555	28218341	813	FALSE	0	0.64969	0	=	ENSECAT00000010709	KCNIP2	Ensembl
ECAUB_00001719	ELOC_000172	63	3702	8	+	chr1	28202634	28219684	5635	FALSE	0	4.58954	0.526984	=	rna363	KCNIP2	NCBI
ECAUB_00001720	ELOC_000172	63	5434	8	+	chr1	28206246	28219684	7367	FALSE	7.4257e-304	4.33282	0.676715	=	rna364	KCNIP2	NCBI
ECAUB_00001721	ELOC_000172	52	6029	19	+	chr1	28215986	28249483	11910	FALSE	1.2459e-147	0.568895	2.19698e-08	j	rna366	MGEA5	NCBI
ECAUB_00001734	ELOC_000172	52	6029	19	+	chr1	28215988	28249483	15414	FALSE	2.04086e-197	0.451768	1.02732e-35	j	rna366	MGEA5	NCBI
ECAUB_00001735	ELOC_000172	52	6029	19	+	chr1	28215988	28249483	12636	FALSE	1.64708e-179	0.12785	9.917e-36	j	rna366	MGEA5	NCBI
ECAUB_00001737	ELOC_000172	52	5685	19	+	chr1	28215988	28249483	15791	FALSE	2.69641e-40	2.49484	0.567691	j	rna366	MGEA5	NCBI
ECAUB_00001738	ELOC_000172	52	6029	19	+	chr1	28215988	28249483	15098	FALSE	6.28637e-122	0.41761	7.33047e-32	j	rna366	MGEA5	NCBI
ECAUB_00001739	ELOC_000172	52	5685	18	+	chr1	28215988	28249483	15953	FALSE	2.45698e-101	0.834365	1.76294e-13	j	rna366	MGEA5	NCBI
ECAUB_00001729	ELOC_000172	52	5685	18	+	chr1	28215988	28249483	16291	FALSE	2.30899e-123	0.630932	3.94095e-29	j	rna366	MGEA5	NCBI
ECAUB_00001730	ELOC_000172	52	6029	20	+	chr1	28215988	28249483	15037	FALSE	2.00929e-204	0.100733	3.40902e-52	j	rna366	MGEA5	NCBI
ECAUB_00001731	ELOC_000172	52	6029	17	+	chr1	28215988	28249483	17942	FALSE	9.68843e-40	1.19042	0.0152357	j	rna366	MGEA5	NCBI
ECAUB_00001732	ELOC_000172	52	6029	20	+	chr1	28215988	28249483	11879	FALSE	1.9359e-191	0.220141	5.33081e-58	j	rna366	MGEA5	NCBI
ECAUB_00001733	ELOC_000172	52	5685	19	+	chr1	28215988	28249483	12635	FALSE	3.16068e-199	0.294557	8.73362e-28	j	rna366	MGEA5	NCBI
ECAUB_00001726	ELOC_000172	52	6029	19	+	chr1	28215988	28249483	15260	FALSE	1.11091e-226	0.13361	4.1032e-53	j	rna366	MGEA5	NCBI
ECAUB_00001727	ELOC_000172	52	6028	19	+	chr1	28215988	28249483	11818	FALSE	1.11817e-156	0.518107	7.26198e-05	j	rna366	MGEA5	NCBI
ECAUB_00001724	ELOC_000172	52	5685	18	+	chr1	28215988	28249483	16892	FALSE	4.44882e-50	1.19196	2.80344e-07	j	rna366	MGEA5	NCBI
ECAUB_00001740	ELOC_000172	52	6029	20	+	chr1	28216709	28249483	13813	FALSE	7.94204e-272	0.105818	1.02043e-64	j	rna366	MGEA5	NCBI
ECAUB_00001741	ELOC_000172	52	2082	15	+	chr1	28223338	28249346	4979	FALSE	1.80395e-41	10.2626	3.80296e-06	=	rna365	MGEA5	NCBI
ECAUB_00001742	ELOC_000172	52	2082	16	+	chr1	28223339	28249346	5137	FALSE	1.56508	21.7895	14.5039	=	rna366	MGEA5	NCBI
ECAUB_00001743	ELOC_000173	86	391	6	+	chr1	28250122	28252400	1158	FALSE	6.2575e-211	0.759724	4.85498e-44	j	rna367	NPM3	NCBI
ECAUB_00001744	ELOC_000173	94	561	4	+	chr1	28250368	28252400	1246	FALSE	2.94622e-282	1.6225	1.77368e-15	j	rna367	NPM3	NCBI
ECAUB_00001747	ELOC_000173	86	343	6	+	chr1	28250370	28252400	911	FALSE	1.00467	141.557	13.9624	=	rna367	NPM3	NCBI
ECAUB_00001746	ELOC_000173	86	343	6	+	chr1	28250370	28252400	910	FALSE	1.37118e-60	3.30475	2.22198e-11	j	rna367	NPM3	NCBI
ECAUB_00001745	ELOC_000173	86	1033	4	+	chr1	28250370	28252400	1382	FALSE	1.11747e-161	4.07048	0.437964	j	rna367	NPM3	NCBI
ECAUB_00001748	ELOC_000174	37	286	6	+	chr1	28257967	28263566	759	FALSE	0	0.213529	0	=	ENSECAT00000010671	FGF8	Ensembl
ECAUB_00001753	ELOC_000175	66	9319	10	+	chr1	28317335	28413181	19561	FALSE	4.04185e-111	0.507204	1.98577e-15	j	rna369	FBXW4	NCBI
ECAUB_00001755	ELOC_000175	66	15459	10	+	chr1	28317335	28413181	17949	FALSE	1.44195e-146	0.714921	1.38941e-13	j	rna369	FBXW4	NCBI
ECAUB_00001754	ELOC_000175	66	2853	11	+	chr1	28317335	28413181	7316	FALSE	0	0.116146	1.39456e-143	j	rna369	FBXW4	NCBI
ECAUB_00001752	ELOC_000175	66	9319	11	+	chr1	28317335	28413181	17605	FALSE	1.38825e-116	0.741885	1.38518e-10	j	rna369	FBXW4	NCBI
ECAUB_00001750	ELOC_000175	66	15459	10	+	chr1	28317335	28413181	17952	FALSE	1.14147e-144	0.823526	4.93868e-13	=	rna369	FBXW4	NCBI
ECAUB_00001749	ELOC_000175	66	5793	12	+	chr1	28317335	28413181	10477	FALSE	1.5443e-304	0.78111	1.6641e-16	j	rna369	FBXW4	NCBI
ECAUB_00001759	ELOC_000175	66	1754	19	+	chr1	28317335	28422799	6413	FALSE	0	0.263043	1.49242e-106	j	rna369	FBXW4	NCBI
ECAUB_00001760	ELOC_000175	66	2098	18	+	chr1	28317335	28422799	7213	FALSE	0	0.528244	1.15074e-29	j	rna369	FBXW4	NCBI
ECAUB_00001758	ELOC_000175	66	1754	19	+	chr1	28317335	28422799	7024	FALSE	0	0.287217	9.82534e-87	j	rna369	FBXW4	NCBI
ECAUB_00001757	ELOC_000175	66	1754	20	+	chr1	28317335	28422799	6582	FALSE	0	0.10374	1.62486e-97	j	rna369	FBXW4	NCBI
ECAUB_00001761	ELOC_000175	19	1754	20	+	chr1	28317335	28480337	6879	FALSE	0	0.177552	1.52083e-141	j	rna369	FBXW4	NCBI
ECAUB_00001763	ELOC_000175	66	18531	8	+	chr1	28317375	28413181	20011	FALSE	1.79417e-147	0.472238	3.9207e-32	j	rna369	FBXW4	NCBI
ECAUB_00001762	ELOC_000175	66	2853	11	+	chr1	28317375	28413181	6886	FALSE	0	0.272712	1.11476e-103	j	rna369	FBXW4	NCBI
ECAUB_00001764	ELOC_000175	66	2098	17	+	chr1	28317375	28422799	7090	FALSE	0	0.954483	2.71077e-11	j	rna369	FBXW4	NCBI
ECAUB_00001771	ELOC_000175	95	705	6	+	chr1	28317386	28352531	1608	FALSE	0	0.702099	7.71856e-179	j	rna369	FBXW4	NCBI
ECAUB_00001773	ELOC_000175	95	1532	6	+	chr1	28317386	28352531	2747	FALSE	0	0.627913	3.25273e-51	j	rna369	FBXW4	NCBI
ECAUB_00001772	ELOC_000175	95	705	7	+	chr1	28317386	28352531	1799	FALSE	0	1.81489	1.74519e-06	j	rna369	FBXW4	NCBI
ECAUB_00001768	ELOC_000175	96	7740	6	+	chr1	28317386	28352531	9251	FALSE	3.96683e-87	0.605699	3.13085e-18	j	rna369	FBXW4	NCBI
ECAUB_00001769	ELOC_000175	96	9085	5	+	chr1	28317386	28352531	10205	FALSE	2.80223e-97	0.865614	2.99775e-14	j	rna369	FBXW4	NCBI
ECAUB_00001770	ELOC_000175	96	7777	6	+	chr1	28317386	28352531	9290	FALSE	4.58748e-91	0.928446	1.19033e-18	j	rna369	FBXW4	NCBI
ECAUB_00001767	ELOC_000175	95	1536	6	+	chr1	28317386	28352531	2751	FALSE	0	0.998414	6.2884e-36	j	rna369	FBXW4	NCBI
ECAUB_00001766	ELOC_000175	96	705	6	+	chr1	28317386	28352531	1704	FALSE	0	0.838062	3.14931e-99	j	rna369	FBXW4	NCBI
ECAUB_00001765	ELOC_000175	95	705	7	+	chr1	28317386	28352531	1797	FALSE	0	0.704507	1.48932e-52	j	rna369	FBXW4	NCBI
ECAUB_00001774	ELOC_000175	66	1670	10	+	chr1	28317386	28399392	4112	FALSE	1.11524e-101	2.10925	0.424202	=	rna369	FBXW4	NCBI
ECAUB_00001777	ELOC_000175	66	6265	11	+	chr1	28317386	28413181	11560	FALSE	3.42157e-152	0.469272	2.81735e-17	j	rna369	FBXW4	NCBI
ECAUB_00001784	ELOC_000175	81	1754	19	+	chr1	28317386	28422799	6238	FALSE	0	0.611066	0.0807775	j	rna369	FBXW4	NCBI
ECAUB_00001785	ELOC_000175	66	1754	17	+	chr1	28317386	28422799	7720	FALSE	0	0.0645443	4.01381e-134	j	rna369	FBXW4	NCBI
ECAUB_00001782	ELOC_000175	66	1754	20	+	chr1	28317386	28422799	6530	FALSE	0	0.0400457	6.87266e-95	j	rna369	FBXW4	NCBI
ECAUB_00001783	ELOC_000175	66	1754	19	+	chr1	28317386	28422799	6669	FALSE	0	0.0657698	2.12343e-182	j	rna369	FBXW4	NCBI
ECAUB_00001781	ELOC_000175	66	1754	20	+	chr1	28317386	28422799	6530	FALSE	0	0.175428	1.68707e-101	j	rna369	FBXW4	NCBI
ECAUB_00001780	ELOC_000175	66	1754	21	+	chr1	28317386	28422799	5967	FALSE	0	0.19035	3.53023e-117	j	rna369	FBXW4	NCBI
ECAUB_00001786	ELOC_000175	66	1754	20	+	chr1	28317386	28426408	7800	FALSE	0.480649	2.00349	1.08711	j	rna369	FBXW4	NCBI
ECAUB_00001787	ELOC_000175	66	347	9	+	chr1	28317811	28394997	1486	FALSE	0.630248	7.94837	4.54662	=	ENSECAT00000021901	FBXW4	Ensembl
ECAUB_00001790	ELOC_000175	95	3011	5	+	chr1	28332075	28352531	4961	FALSE	6.13189e-187	0.559697	1.15361e-24	j	rna369	FBXW4	NCBI
ECAUB_00001789	ELOC_000175	95	3011	6	+	chr1	28332075	28352531	4009	FALSE	2.40591e-192	1.70493	1.47352e-12	j	rna369	FBXW4	NCBI
ECAUB_00001788	ELOC_000175	133	7740	5	+	chr1	28332075	28352531	11463	FALSE	2.31864e-72	0.713608	5.44787e-12	j	rna369	FBXW4	NCBI
ECAUB_00001791	ELOC_000175	66	9209	9	+	chr1	28332075	28413181	15819	FALSE	1.88216e-153	0.697162	0.0349658	j	rna369	FBXW4	NCBI
ECAUB_00001793	ELOC_000175	66	3011	17	+	chr1	28332075	28422799	9385	FALSE	3.6142e-251	0.60211	1.58039e-12	j	rna369	FBXW4	NCBI
ECAUB_00001796	ELOC_000175	66	9337	8	+	chr1	28332243	28413181	15701	FALSE	8.64348e-205	0.0175294	6.18976e-40	j	rna369	FBXW4	NCBI
ECAUB_00001795	ELOC_000175	66	9319	8	+	chr1	28332243	28413181	15463	FALSE	8.47129e-159	0.400358	1.52978e-23	j	rna369	FBXW4	NCBI
ECAUB_00001794	ELOC_000175	66	6265	9	+	chr1	28332243	28413181	13507	FALSE	5.96658e-127	0.87493	3.79997e-10	j	rna369	FBXW4	NCBI
ECAUB_00001798	ELOC_000175	66	2843	19	+	chr1	28332243	28422799	8452	FALSE	0	0.265665	2.82462e-74	j	rna369	FBXW4	NCBI
ECAUB_00001797	ELOC_000175	66	2843	18	+	chr1	28332243	28422799	9054	FALSE	0	0.165673	6.88376e-77	j	rna369	FBXW4	NCBI
ECAUB_00001799	ELOC_000175	66	9800	9	+	chr1	28333030	28413181	14861	FALSE	7.57018e-224	0.383494	1.3396e-51	j	rna369	FBXW4	NCBI
ECAUB_00001800	ELOC_000175	129	318	9	+	chr1	28415169	28422793	1759	FALSE	0	2.716	0.322366	=	rna371	POLL	NCBI
ECAUB_00001801	ELOC_000175	129	318	8	+	chr1	28416166	28422799	1610	FALSE	0	3.96963	7.51362e-05	=	ENSECAT00000016223	POLL	Ensembl
ECAUB_00001802	ELOC_000175	221	414	2	+	chr1	28421723	28422799	635	FALSE	0	1.78655	0.294276	j	rna371	POLL	NCBI
ECAUB_00001804	ELOC_000176	78	4987	14	+	chr1	28444333	28557161	6796	FALSE	5.68421e-77	2.91377	0.00749354	s	rna372	BTRC	NCBI
ECAUB_00001803	ELOC_000176	78	4983	14	+	chr1	28444333	28557161	6792	FALSE	6.58937e-31	3.05935	1.37491	s	rna372	BTRC	NCBI
ECAUB_00001806	ELOC_000178	373	1580	2	+	chr1	28713047	28715698	1953	FALSE	0	0.0565548	0	=	rna374	LBX1	NCBI
ECAUB_00001807	ELOC_000178	325	521	2	+	chr1	28713095	28714639	846	FALSE	0	0.217367	0	=	rna374	LBX1	NCBI
ECAUB_00001810	ELOC_000180	148	3131	5	+	chr1	28843006	28849740	4968	FALSE	3.65366e-21	0.416081	0.0021591	s	rna377	KAZALD1	NCBI
ECAUB_00001811	ELOC_000180	148	1188	5	+	chr1	28843006	28853366	2865	FALSE	5.67975e-79	1.55536	0.29121	s	rna377	KAZALD1	NCBI
ECAUB_00001812	ELOC_000180	793	3131	2	+	chr1	28845431	28849740	3924	FALSE	4.66556e-54	0.339311	1.16152e-06	s	rna377	KAZALD1	NCBI
ECAUB_00001815	ELOC_000181	48	1727	10	+	chr1	28866129	28873618	3036	FALSE	6.86108e-207	2.99854	0.0176643	s	rna379	SFXN3	NCBI
ECAUB_00001814	ELOC_000181	48	1727	10	+	chr1	28866129	28873618	3034	FALSE	2.85555e-206	3.94987	0.102326	s	rna379	SFXN3	NCBI
ECAUB_00001813	ELOC_000181	48	1727	11	+	chr1	28866129	28873618	2669	FALSE	3.46114e-49	13.542	0.51505	s	rna379	SFXN3	NCBI
ECAUB_00001818	ELOC_000181	48	1718	10	+	chr1	28866138	28873618	2532	FALSE	1.48031e-45	12.2957	0.951369	s	rna379	SFXN3	NCBI
ECAUB_00001817	ELOC_000181	48	1718	10	+	chr1	28866138	28873618	3487	FALSE	3.96177e-38	3.65775	1.19349	s	rna379	SFXN3	NCBI
ECAUB_00001816	ELOC_000181	48	1718	11	+	chr1	28866138	28873618	2660	FALSE	2.12815e-69	4.60748	4.54039e-09	s	rna379	SFXN3	NCBI
ECAUB_00001822	ELOC_000181	50	1666	10	+	chr1	28866190	28873618	3087	FALSE	2.84862e-251	1.93337	0.454042	s	rna379	SFXN3	NCBI
ECAUB_00001821	ELOC_000181	48	1666	10	+	chr1	28866190	28873618	2532	FALSE	1.091e-05	18.4764	7.93588	s	rna379	SFXN3	NCBI
ECAUB_00001820	ELOC_000181	50	1666	10	+	chr1	28866190	28873618	3085	FALSE	0	0.700258	2.27439e-31	s	rna379	SFXN3	NCBI
ECAUB_00001819	ELOC_000181	48	1666	10	+	chr1	28866190	28873618	2437	FALSE	2.70534e-28	15.6884	4.44957	s	rna380	SFXN3	NCBI
ECAUB_00001823	ELOC_000181	50	1850	9	+	chr1	28866324	28873618	3111	FALSE	8.44135e-240	4.29914	0.842813	s	rna379	SFXN3	NCBI
ECAUB_00001826	ELOC_000182	51	4568	17	+	chr1	28873811	28900384	11385	FALSE	0	0.163723	1.31238e-89	j	gene232	LOC100070266	NCBI
ECAUB_00001828	ELOC_000182	51	2565	19	+	chr1	28873811	28900384	10086	FALSE	0	0.204403	1.23018e-98	j	gene232	LOC100070266	NCBI
ECAUB_00001830	ELOC_000182	51	3371	18	+	chr1	28873811	28900384	10851	FALSE	0	0.0785162	3.28887e-112	j	gene232	LOC100070266	NCBI
ECAUB_00001832	ELOC_000182	51	3371	18	+	chr1	28873811	28900384	10836	FALSE	0	0.130143	1.175e-112	j	gene232	LOC100070266	NCBI
ECAUB_00001831	ELOC_000182	51	2565	19	+	chr1	28873811	28900384	10071	FALSE	0	0.100289	8.20937e-97	j	gene232	LOC100070266	NCBI
ECAUB_00001829	ELOC_000182	51	2565	18	+	chr1	28873811	28900384	10620	FALSE	0	0.199323	5.1492e-66	j	gene232	LOC100070266	NCBI
ECAUB_00001827	ELOC_000182	51	2565	18	+	chr1	28873811	28900384	10623	FALSE	0	0.116201	1.67817e-121	j	gene232	LOC100070266	NCBI
ECAUB_00001825	ELOC_000182	51	2565	19	+	chr1	28873811	28900384	10090	FALSE	0	0.214848	8.81714e-97	j	gene232	LOC100070266	NCBI
ECAUB_00001824	ELOC_000182	51	2565	19	+	chr1	28873811	28900384	10073	FALSE	0	0.111436	2.1024e-99	j	gene232	LOC100070266	NCBI
ECAUB_00001837	ELOC_000182	51	2348	19	+	chr1	28873811	28904240	9039	FALSE	0	0.330363	1.79963e-45	j	gene232	LOC100070266	NCBI
ECAUB_00001838	ELOC_000182	51	2348	19	+	chr1	28873811	28904240	7838	FALSE	0	0.242453	3.24212e-159	j	gene232	LOC100070266	NCBI
ECAUB_00001835	ELOC_000182	51	2348	20	+	chr1	28873811	28904240	8501	FALSE	0	0.375832	1.59185e-90	j	gene232	LOC100070266	NCBI
ECAUB_00001836	ELOC_000182	51	2348	19	+	chr1	28873811	28904240	9035	FALSE	0	0.285651	8.02586e-46	j	gene232	LOC100070266	NCBI
ECAUB_00001834	ELOC_000182	51	4568	18	+	chr1	28873811	28904240	9800	FALSE	0	0.296553	8.06526e-81	j	gene232	LOC100070266	NCBI
ECAUB_00001833	ELOC_000182	51	2348	20	+	chr1	28873811	28904240	8486	FALSE	0	0.364608	3.80153e-89	j	gene232	LOC100070266	NCBI
ECAUB_00001839	ELOC_000182	51	1009	17	+	chr1	28874800	28893628	3991	FALSE	0	0.414975	5.13932e-154	=	gene232	LOC100070266	NCBI
ECAUB_00001840	ELOC_000182	51	610	13	+	chr1	28880524	28892893	2919	FALSE	0	0.319368	6.46515e-202	=	ENSECAT00000012616	PDZD7	Ensembl
ECAUB_00001841	ELOC_000183	107	2470	8	+	chr1	28905972	28915033	7107	FALSE	0	0.587518	1.68359e-16	j	ENSECAT00000021363	MRPL43	Ensembl
ECAUB_00001842	ELOC_000183	107	2161	6	+	chr1	28906085	28913154	5567	FALSE	1.59662e-37	4.81171	1.64755	j	ENSECAT00000021363	MRPL43	Ensembl
ECAUB_00001843	ELOC_000183	32	2359	9	+	chr1	28906173	29079617	5917	FALSE	0	0.874454	0.233326	j	ENSECAT00000021363	MRPL43	Ensembl
ECAUB_00001844	ELOC_000183	107	1129	3	+	chr1	28910913	28913154	2035	FALSE	4.69193	46.2645	9.11208	=	gene235	LOC102148910	NCBI
ECAUB_00001845	ELOC_000183	32	619	6	+	chr1	28911515	29079617	1245	FALSE	0	0.325624	0	=	ENSECAT00000021363	MRPL43	Ensembl
ECAUB_00001846	ELOC_000184	69	484	2	+	chr1	28923535	28927035	553	FALSE	0	1.97187	0.261504	s	rna387	SEMA4G	NCBI
ECAUB_00001847	ELOC_000185	69	3542	3	+	chr1	28931335	28939496	3723	FALSE	1.99553e-106	1.80149	1.50499e-25	s	rna390	FAM178A	NCBI
ECAUB_00001848	ELOC_000185	112	5587	2	+	chr1	28931519	28939496	5699	FALSE	4.33752e-53	3.51143	0.761612	s	rna390	FAM178A	NCBI
ECAUB_00001850	ELOC_000185	69	3296	3	+	chr1	28931583	28939496	3477	FALSE	1.03322e-26	10.5025	2.35293	s	rna390	FAM178A	NCBI
ECAUB_00001849	ELOC_000185	69	3297	3	+	chr1	28931583	28939496	3478	FALSE	1.78926e-27	7.94466	0.655981	s	rna390	FAM178A	NCBI
ECAUB_00001851	ELOC_000185	69	3294	3	+	chr1	28931583	28941727	3456	FALSE	3.31796e-35	21.1973	5.77998	s	rna390	FAM178A	NCBI
ECAUB_00001852	ELOC_000186	44	995	15	+	chr1	28943457	28972679	3490	FALSE	0	0.71612	2.60896e-63	s	rna390	FAM178A	NCBI
ECAUB_00001856	ELOC_000186	41	992	15	+	chr1	28943599	28973798	3694	FALSE	1.57634e-91	6.63452	2.68539e-20	s	rna390	FAM178A	NCBI
ECAUB_00001857	ELOC_000186	44	995	15	+	chr1	28943599	28973798	3698	FALSE	4.02505e-102	4.56014	1.31509e-26	s	rna390	FAM178A	NCBI
ECAUB_00001855	ELOC_000186	44	992	15	+	chr1	28943599	28973798	3697	FALSE	3.66048e-49	5.30379	3.05974e-11	s	rna390	FAM178A	NCBI
ECAUB_00001854	ELOC_000186	44	995	15	+	chr1	28943599	28973798	3697	FALSE	6.56788e-69	6.3972	1.2705e-11	s	rna390	FAM178A	NCBI
ECAUB_00001853	ELOC_000186	44	995	15	+	chr1	28943599	28973798	3700	FALSE	6.30196e-53	7.65936	2.00042	s	rna390	FAM178A	NCBI
ECAUB_00001859	ELOC_000186	44	2188	13	+	chr1	28943834	28973798	5213	FALSE	1.09549e-293	1.26696	6.97584e-18	s	rna390	FAM178A	NCBI
ECAUB_00001858	ELOC_000186	44	2188	13	+	chr1	28943834	28973798	5216	FALSE	7.61671e-289	1.91614	0.0524099	s	rna390	FAM178A	NCBI
ECAUB_00001860	ELOC_000186	44	995	15	+	chr1	28943835	28972679	3114	FALSE	6.59641e-304	9.00142	3.5503	s	rna390	FAM178A	NCBI
ECAUB_00001862	ELOC_000186	44	1468	14	+	chr1	28943852	28973798	4637	FALSE	3.11123e-140	2.18762	4.73417e-09	s	rna390	FAM178A	NCBI
ECAUB_00001861	ELOC_000186	44	1468	14	+	chr1	28943852	28973798	4640	FALSE	1.29498e-140	3.21113	0.888003	s	rna390	FAM178A	NCBI
ECAUB_00001865	ELOC_000187	107	15844	7	+	chr1	29272175	29296469	17182	FALSE	2.77008e-64	0.637072	0.0638483	s	ENSECAT00000009355	HIF1AN	Ensembl
ECAUB_00001867	ELOC_000187	61	15844	8	+	chr1	29272175	29296469	16953	FALSE	0.0019557	1.49922	0.708706	s	ENSECAT00000009355	HIF1AN	Ensembl
ECAUB_00001866	ELOC_000187	64	15844	7	+	chr1	29272175	29296469	16842	FALSE	4.96111e-94	0.815539	0.00101673	s	ENSECAT00000009355	HIF1AN	Ensembl
ECAUB_00001864	ELOC_000187	63	15844	8	+	chr1	29272175	29296469	16953	FALSE	0.0052772	3.52995	0.722521	s	ENSECAT00000009355	HIF1AN	Ensembl
ECAUB_00001868	ELOC_000188	100	181	5	+	chr1	29302223	29306843	698	FALSE	12.4763	162.291	32.2003	=	rna393	NDUFB8	NCBI
ECAUB_00001872	ELOC_000188	100	2497	4	+	chr1	29302223	29307027	2858	FALSE	2.23507e-07	3.075	1.30209	j	rna393	NDUFB8	NCBI
ECAUB_00001873	ELOC_000188	76	365	5	+	chr1	29302223	29307027	802	FALSE	8.92207e-275	3.66427	4.77317e-36	j	rna393	NDUFB8	NCBI
ECAUB_00001871	ELOC_000188	134	1516	4	+	chr1	29302223	29307027	2171	FALSE	1.19102e-61	1.52885	1.09044e-14	j	rna393	NDUFB8	NCBI
ECAUB_00001870	ELOC_000188	134	2497	3	+	chr1	29302223	29307027	4147	FALSE	4.17296e-17	2.55997	0.000800731	j	rna393	NDUFB8	NCBI
ECAUB_00001869	ELOC_000188	99	365	5	+	chr1	29302223	29307027	881	FALSE	5.99055e-146	1.09762	2.09359e-31	j	rna393	NDUFB8	NCBI
ECAUB_00001874	ELOC_000189	75	231	21	+	chr1	29309295	29336561	2844	FALSE	0	0.18209	1.29328e-165	=	rna400	SEC31B	NCBI
ECAUB_00001880	ELOC_000189	59	1086	25	+	chr1	29309295	29339780	4433	FALSE	0	0.148847	2.98946e-07	=	rna399	SEC31B	NCBI
ECAUB_00001879	ELOC_000189	59	1086	25	+	chr1	29309295	29339780	4436	FALSE	0	0.219682	2.8198e-07	=	rna398	SEC31B	NCBI
ECAUB_00001877	ELOC_000189	59	1086	26	+	chr1	29309295	29339780	4487	FALSE	0	0.18593	1.01398e-07	=	rna396	SEC31B	NCBI
ECAUB_00001876	ELOC_000189	59	1086	25	+	chr1	29309295	29339780	4385	FALSE	0	0.270036	2.8318e-08	=	rna395	SEC31B	NCBI
ECAUB_00001881	ELOC_000189	59	415	25	+	chr1	29311915	29339109	3825	FALSE	0	0.116307	9.23222e-53	=	ENSECAT00000018449	SEC31B	Ensembl
ECAUB_00001882	ELOC_000190	131	4898	6	+	chr1	29432102	29448140	6344	FALSE	3.10961e-06	2.22001	0.469115	s	rna402	SCD	NCBI
ECAUB_00001883	ELOC_000191	77	436	16	+	chr1	29473132	29523141	2610	FALSE	0	0.0991283	7.73573e-14	=	ENSECAT00000025466	PKD2L1	Ensembl
ECAUB_00001884	ELOC_000191	114	4340	10	+	chr1	29473132	29523421	6200	FALSE	1.52831e-23	0.439345	0.156961	j	ENSECAT00000025466	PKD2L1	Ensembl
ECAUB_00001885	ELOC_000191	72	588	15	+	chr1	29473496	29523068	2718	FALSE	0	0.274815	8.34322e-08	=	rna403	PKD2L1	NCBI
ECAUB_00001886	ELOC_000191	722	2151	2	+	chr1	29518737	29523421	2873	FALSE	1.17953e-08	1.08857	0.213521	o	ENSECAT00000025466	PKD2L1	Ensembl
ECAUB_00001889	ELOC_000192	117	2875	3	+	chr1	29524067	29531079	3556	FALSE	8.16288e-114	1.3103	0.260247	j	rna405	BLOC1S2	NCBI
ECAUB_00001890	ELOC_000192	105	576	5	+	chr1	29524067	29531079	1482	FALSE	0	0.533291	8.77405e-41	j	rna405	BLOC1S2	NCBI
ECAUB_00001888	ELOC_000192	117	931	4	+	chr1	29524067	29531079	2190	FALSE	0	0.850064	1.24232e-17	j	rna405	BLOC1S2	NCBI
ECAUB_00001887	ELOC_000192	117	2049	4	+	chr1	29524067	29531079	2850	FALSE	2.44767e-84	1.22744	5.13295e-06	j	rna405	BLOC1S2	NCBI
ECAUB_00001892	ELOC_000192	97	477	5	+	chr1	29524534	29530981	916	FALSE	2.40721e-61	11.4073	2.8189e-09	=	rna406	BLOC1S2	NCBI
ECAUB_00001891	ELOC_000192	97	480	5	+	chr1	29524534	29530981	919	FALSE	2.06898e-05	21.9032	7.85863	=	rna405	BLOC1S2	NCBI
ECAUB_00001894	ELOC_000192	97	1762	5	+	chr1	29524534	29531079	2662	FALSE	0	1.36464	0.176345	j	rna405	BLOC1S2	NCBI
ECAUB_00001893	ELOC_000192	120	2049	3	+	chr1	29524534	29531079	2746	FALSE	1.73985e-67	0.938696	1.18861e-09	j	rna405	BLOC1S2	NCBI
ECAUB_00001895	ELOC_000192	105	578	4	+	chr1	29524849	29531079	1065	FALSE	0	2.01952	8.221e-41	=	ENSECAT00000014026	BLOC1S2	Ensembl
ECAUB_00001896	ELOC_000192	105	1627	4	+	chr1	29525129	29530981	2332	FALSE	0	1.64292	0.258865	=	rna407	BLOC1S2	NCBI
ECAUB_00001901	ELOC_000193	79	3702	13	+	chr1	29533388	29560758	5272	FALSE	3.3431e-124	0.7893	9.89982e-44	j	rna409	CWF19L1	NCBI
ECAUB_00001903	ELOC_000193	79	5291	11	+	chr1	29533388	29560758	6531	FALSE	2.1882e-76	0.555192	1.65356e-22	j	rna409	CWF19L1	NCBI
ECAUB_00001905	ELOC_000193	79	1059	13	+	chr1	29533388	29560758	3191	FALSE	1.589e-136	1.43944	2.36418e-40	j	rna409	CWF19L1	NCBI
ECAUB_00001907	ELOC_000193	79	5131	12	+	chr1	29533388	29560758	7448	FALSE	6.2669e-79	0.963425	3.9641e-14	j	rna409	CWF19L1	NCBI
ECAUB_00001909	ELOC_000193	79	5693	11	+	chr1	29533388	29560758	7912	FALSE	4.61878e-55	1.18074	1.60505e-10	j	rna409	CWF19L1	NCBI
ECAUB_00001911	ELOC_000193	79	4216	12	+	chr1	29533388	29560758	6533	FALSE	4.40345e-98	0.559641	1.61558e-23	j	rna409	CWF19L1	NCBI
ECAUB_00001913	ELOC_000193	79	9297	10	+	chr1	29533388	29560758	10457	FALSE	8.84083e-72	1.14228	7.24296e-17	j	rna409	CWF19L1	NCBI
ECAUB_00001916	ELOC_000193	79	4216	12	+	chr1	29533388	29560758	9198	FALSE	5.96434e-93	0.259461	9.04627e-28	j	rna409	CWF19L1	NCBI
ECAUB_00001914	ELOC_000193	79	3702	12	+	chr1	29533388	29560758	6067	FALSE	1.29139e-127	0.566856	9.69973e-39	j	rna409	CWF19L1	NCBI
ECAUB_00001912	ELOC_000193	79	2618	13	+	chr1	29533388	29560758	4750	FALSE	1.03609e-296	0.705115	1.01907e-60	j	rna409	CWF19L1	NCBI
ECAUB_00001910	ELOC_000193	79	1687	12	+	chr1	29533388	29560758	3924	FALSE	1.65879e-116	0.58119	2.13323e-36	j	rna409	CWF19L1	NCBI
ECAUB_00001908	ELOC_000193	79	1125	13	+	chr1	29533388	29560758	3522	FALSE	2.85305e-90	1.6493	1.08042e-20	j	rna409	CWF19L1	NCBI
ECAUB_00001906	ELOC_000193	79	4216	13	+	chr1	29533388	29560758	6653	FALSE	1.89186e-77	1.36338	2.77454e-14	j	rna409	CWF19L1	NCBI
ECAUB_00001900	ELOC_000193	79	1687	12	+	chr1	29533388	29560758	3986	FALSE	1.06486e-91	0.723605	1.99568e-15	j	rna409	CWF19L1	NCBI
ECAUB_00001899	ELOC_000193	79	3702	12	+	chr1	29533388	29560758	5152	FALSE	7.59544e-153	0.754023	6.85421e-55	j	rna409	CWF19L1	NCBI
ECAUB_00001898	ELOC_000193	79	5131	11	+	chr1	29533388	29560758	9993	FALSE	7.011e-98	0.292424	1.33516e-25	j	rna409	CWF19L1	NCBI
ECAUB_00001917	ELOC_000193	63	5291	11	+	chr1	29533417	29560758	6486	FALSE	1.88832e-76	0.50638	3.93929e-26	j	rna409	CWF19L1	NCBI
ECAUB_00001918	ELOC_000193	79	1059	13	+	chr1	29533431	29560758	3120	FALSE	2.80839e-162	2.08459	3.64048e-43	j	rna409	CWF19L1	NCBI
ECAUB_00001942	ELOC_000193	79	1059	13	+	chr1	29533477	29560758	2518	FALSE	2.81514e-121	3.87732	2.73674e-10	=	rna408	CWF19L1	NCBI
ECAUB_00001927	ELOC_000193	63	1059	14	+	chr1	29533477	29560758	2622	FALSE	8.52885e-100	5.57082	1.86256e-13	j	rna409	CWF19L1	NCBI
ECAUB_00001929	ELOC_000193	79	1687	12	+	chr1	29533477	29560758	3896	FALSE	9.21254e-79	2.41089	3.38855e-10	j	rna409	CWF19L1	NCBI
ECAUB_00001930	ELOC_000193	79	4286	12	+	chr1	29533477	29560758	5619	FALSE	8.21904e-111	0.839597	3.45916e-35	j	rna409	CWF19L1	NCBI
ECAUB_00001931	ELOC_000193	63	1059	14	+	chr1	29533477	29560758	2626	FALSE	2.59462e-177	3.28326	1.26138e-38	j	rna409	CWF19L1	NCBI
ECAUB_00001933	ELOC_000193	79	3702	13	+	chr1	29533477	29560758	5121	FALSE	2.56282e-156	0.556919	1.24833e-46	j	rna409	CWF19L1	NCBI
ECAUB_00001934	ELOC_000193	63	4216	12	+	chr1	29533477	29560758	9093	FALSE	5.06465e-91	0.45391	1.07953e-24	j	rna409	CWF19L1	NCBI
ECAUB_00001935	ELOC_000193	79	5291	11	+	chr1	29533477	29560758	6414	FALSE	7.86556e-70	0.923716	1.63098e-19	j	rna409	CWF19L1	NCBI
ECAUB_00001937	ELOC_000193	79	5131	11	+	chr1	29533477	29560758	9876	FALSE	2.07943e-94	0.878245	2.63017e-23	j	rna409	CWF19L1	NCBI
ECAUB_00001938	ELOC_000193	79	4216	11	+	chr1	29533477	29560758	6813	FALSE	2.38422e-101	1.11591	1.09416e-10	j	rna409	CWF19L1	NCBI
ECAUB_00001939	ELOC_000193	79	1687	12	+	chr1	29533477	29560758	3890	FALSE	6.88391e-78	2.6168	9.59273e-05	j	rna409	CWF19L1	NCBI
ECAUB_00001941	ELOC_000193	63	5693	11	+	chr1	29533477	29560758	7807	FALSE	2.60336e-65	2.20225	2.58158e-06	j	rna409	CWF19L1	NCBI
ECAUB_00001940	ELOC_000193	79	5693	11	+	chr1	29533477	29560758	7795	FALSE	4.09582e-51	1.60463	4.67276e-07	j	rna409	CWF19L1	NCBI
ECAUB_00001936	ELOC_000193	63	9297	10	+	chr1	29533477	29560758	10352	FALSE	6.18174e-67	1.06877	3.30581e-15	j	rna409	CWF19L1	NCBI
ECAUB_00001932	ELOC_000193	79	4216	13	+	chr1	29533477	29560758	6563	FALSE	4.69726e-74	1.95765	2.20755e-10	j	rna409	CWF19L1	NCBI
ECAUB_00001928	ELOC_000193	63	1687	12	+	chr1	29533477	29560758	3881	FALSE	1.47153e-125	2.39834	2.43046e-05	j	rna409	CWF19L1	NCBI
ECAUB_00001923	ELOC_000193	63	3702	12	+	chr1	29533477	29560758	5962	FALSE	5.00372e-136	0.923132	2.95819e-34	j	rna409	CWF19L1	NCBI
ECAUB_00001924	ELOC_000193	63	3702	13	+	chr1	29533477	29560758	5139	FALSE	1.11679e-166	0.535145	2.35199e-45	j	rna409	CWF19L1	NCBI
ECAUB_00001925	ELOC_000193	80	1059	13	+	chr1	29533477	29560758	3102	FALSE	3.38596e-131	1.26657	5.44885e-35	j	rna409	CWF19L1	NCBI
ECAUB_00001926	ELOC_000193	63	4216	12	+	chr1	29533477	29560758	7012	FALSE	1.56757e-84	0.997259	2.38669e-18	j	rna409	CWF19L1	NCBI
ECAUB_00001921	ELOC_000193	63	4216	13	+	chr1	29533477	29560758	6548	FALSE	1.24988e-82	2.09304	1.8267e-09	j	rna409	CWF19L1	NCBI
ECAUB_00001922	ELOC_000193	85	5693	8	+	chr1	29533477	29560758	7427	FALSE	5.44431e-109	1.13805	5.45221e-24	j	rna409	CWF19L1	NCBI
ECAUB_00001920	ELOC_000193	79	4286	12	+	chr1	29533477	29560758	5643	FALSE	2.10747e-106	0.256562	4.46663e-33	j	rna409	CWF19L1	NCBI
ECAUB_00001919	ELOC_000193	79	5291	11	+	chr1	29533477	29560758	6380	FALSE	1.08758e-90	1.57961	1.24286e-25	j	rna409	CWF19L1	NCBI
ECAUB_00001943	ELOC_000193	79	1059	14	+	chr1	29533478	29560758	2637	FALSE	2.15951e-31	5.31608	2.72443	=	rna409	CWF19L1	NCBI
ECAUB_00001944	ELOC_000193	146	146	1	+	chr1	29556125	29556270	146	FALSE	0	54.5585	0	=	ENSECAT00000028540	SNORA12	Ensembl
ECAUB_00001947	ELOC_000194	46	3161	18	+	chr1	29567416	29599994	6195	FALSE	1.21616e-160	1.11844	1.89858e-12	j	ENSECAT00000007996	CHUK	Ensembl
ECAUB_00001949	ELOC_000194	50	1289	20	+	chr1	29567416	29599994	3421	FALSE	5.40612e-64	6.13556	1.09835e-08	j	ENSECAT00000007996	CHUK	Ensembl
ECAUB_00001951	ELOC_000194	50	1723	20	+	chr1	29567416	29599994	5043	FALSE	2.69346e-202	1.50211	6.83888e-17	j	ENSECAT00000007996	CHUK	Ensembl
ECAUB_00001953	ELOC_000194	62	3161	17	+	chr1	29567416	29599994	6893	FALSE	7.86281e-147	0.972995	0.104726	j	ENSECAT00000007996	CHUK	Ensembl
ECAUB_00001955	ELOC_000194	50	1289	19	+	chr1	29567416	29599994	3713	FALSE	4.05647e-145	2.60841	1.75058e-07	j	ENSECAT00000007996	CHUK	Ensembl
ECAUB_00001957	ELOC_000194	50	2459	19	+	chr1	29567416	29599994	5645	FALSE	7.16863e-65	0.939126	4.79887e-14	j	ENSECAT00000007996	CHUK	Ensembl
ECAUB_00001959	ELOC_000194	50	1289	20	+	chr1	29567416	29599994	3420	FALSE	1.22473e-63	6.72705	1.87799e-08	j	ENSECAT00000007996	CHUK	Ensembl
ECAUB_00001958	ELOC_000194	62	6803	18	+	chr1	29567416	29599994	12301	FALSE	6.1588e-30	1.93732	0.638495	j	ENSECAT00000007996	CHUK	Ensembl
ECAUB_00001956	ELOC_000194	50	1289	20	+	chr1	29567416	29599994	3420	FALSE	1.87331e-38	8.80466	4.22243	=	ENSECAT00000007996	CHUK	Ensembl
ECAUB_00001954	ELOC_000194	50	1289	20	+	chr1	29567416	29599994	3403	FALSE	1.65437e-68	6.88839	0.00182651	j	ENSECAT00000007996	CHUK	Ensembl
ECAUB_00001952	ELOC_000194	45	2459	19	+	chr1	29567416	29599994	5542	FALSE	2.61925e-127	0.896212	2.8922e-24	j	ENSECAT00000007996	CHUK	Ensembl
ECAUB_00001950	ELOC_000194	62	2459	18	+	chr1	29567416	29599994	6339	FALSE	4.26172e-164	0.897539	9.10038e-07	j	ENSECAT00000007996	CHUK	Ensembl
ECAUB_00001948	ELOC_000194	50	1723	19	+	chr1	29567416	29599994	5336	FALSE	1.07859e-196	0.698148	5.16631e-25	j	ENSECAT00000007996	CHUK	Ensembl
ECAUB_00001946	ELOC_000194	50	2459	19	+	chr1	29567416	29599994	5643	FALSE	2.06552e-85	0.571963	4.34987e-21	j	ENSECAT00000007996	CHUK	Ensembl
ECAUB_00001945	ELOC_000194	45	1289	20	+	chr1	29567416	29599994	3317	FALSE	1.49223e-120	1.58794	1.73474e-16	j	ENSECAT00000007996	CHUK	Ensembl
ECAUB_00001960	ELOC_000194	50	195	20	+	chr1	29567441	29598859	2260	FALSE	0	1.77609	3.87907e-45	=	ENSECAT00000007996	CHUK	Ensembl
ECAUB_00001961	ELOC_000194	50	730	19	+	chr1	29567461	29596968	2716	FALSE	0	0.279317	6.45627e-102	=	rna410	CHUK	NCBI
ECAUB_00001962	ELOC_000195	47	1505	12	+	chr1	29603066	29636745	2447	FALSE	6.20428e-73	2.39984	0.345781	=	rna411	ERLIN1	NCBI
ECAUB_00001965	ELOC_000195	47	4589	11	+	chr1	29603066	29637529	5451	FALSE	1.20287e-15	1.27576	0.277914	j	rna411	ERLIN1	NCBI
ECAUB_00001964	ELOC_000195	47	1639	13	+	chr1	29603066	29637529	3196	FALSE	2.33328e-40	2.47261	0.319757	j	rna411	ERLIN1	NCBI
ECAUB_00001963	ELOC_000195	47	1639	13	+	chr1	29603066	29637529	3196	FALSE	7.04041e-31	1.94834	0.000425613	j	rna411	ERLIN1	NCBI
ECAUB_00001966	ELOC_000195	47	615	12	+	chr1	29603190	29636173	1854	FALSE	5.57034e-84	2.13249	0.000386713	=	ENSECAT00000019497	ERLIN1	Ensembl
ECAUB_00001967	ELOC_000195	294	2289	2	+	chr1	29632727	29637529	2583	FALSE	5.71326e-16	5.12625	1.46108	j	rna411	ERLIN1	NCBI
ECAUB_00001968	ELOC_000196	142	221	9	+	chr1	29645242	29671142	1527	FALSE	0	0.0996022	0	=	gene250	LOC100070400	NCBI
ECAUB_00001969	ELOC_000197	100	282	9	+	chr1	29693535	29718034	1457	FALSE	0	0.0776302	0	=	rna412	CPN1	NCBI
ECAUB_00001970	ELOC_000197	14	202	11	+	chr1	29693654	29714971	1152	FALSE	0	0.138268	0	=	ENSECAT00000025993	CPN1	Ensembl
ECAUB_00001973	ELOC_000198	18	1992	15	+	chr1	29761888	29829246	6597	FALSE	2.333e-95	1.05615	1.00358e-08	j	rna413	DNMBP	NCBI
ECAUB_00001975	ELOC_000198	18	1992	15	+	chr1	29761888	29829246	7377	FALSE	3.81358e-275	0.99319	4.91639e-22	j	rna413	DNMBP	NCBI
ECAUB_00001977	ELOC_000198	18	2171	14	+	chr1	29761888	29829246	8082	FALSE	7.18309e-120	1.34606	0.439132	j	rna413	DNMBP	NCBI
ECAUB_00001976	ELOC_000198	18	2171	14	+	chr1	29761888	29829246	7751	FALSE	7.51336e-250	0.633378	6.29851e-18	j	rna413	DNMBP	NCBI
ECAUB_00001974	ELOC_000198	18	1992	16	+	chr1	29761888	29829246	6219	FALSE	4.87639e-34	6.65415	1.14068e-05	j	rna413	DNMBP	NCBI
ECAUB_00001972	ELOC_000198	18	1992	15	+	chr1	29761888	29829246	6597	FALSE	2.333e-95	1.91276	0.00784393	j	rna413	DNMBP	NCBI
ECAUB_00001971	ELOC_000198	18	1992	15	+	chr1	29761888	29829246	7376	FALSE	5.7123e-264	0.766786	6.32463e-16	j	rna413	DNMBP	NCBI
ECAUB_00001978	ELOC_000198	18	1992	15	+	chr1	29761896	29829246	6593	FALSE	7.86484e-97	1.69465	4.27139e-05	j	rna413	DNMBP	NCBI
ECAUB_00001979	ELOC_000198	18	1992	16	+	chr1	29761897	29829246	6208	FALSE	3.561e-26	6.52898	0.00203159	j	rna413	DNMBP	NCBI
ECAUB_00001980	ELOC_000198	18	1992	16	+	chr1	29761898	29828213	5179	FALSE	1.54938e-126	5.8396	7.28403e-23	=	ENSECAT00000011272	DNMBP	Ensembl
ECAUB_00001981	ELOC_000198	18	1992	15	+	chr1	29761898	29829246	6582	FALSE	3.39395e-96	2.18711	2.30781e-05	j	rna413	DNMBP	NCBI
ECAUB_00001982	ELOC_000198	18	1992	16	+	chr1	29761904	29829232	6192	FALSE	1.56906e-13	20.1414	3.44165	=	rna413	DNMBP	NCBI
ECAUB_00001985	ELOC_000198	180	1655	6	+	chr1	29819223	29829246	3400	FALSE	1.2473e-222	11.4214	0.0892415	j	rna413	DNMBP	NCBI
ECAUB_00001984	ELOC_000198	199	1655	5	+	chr1	29819223	29829246	3775	FALSE	2.60931e-207	1.68174	1.13676e-06	j	rna413	DNMBP	NCBI
ECAUB_00001983	ELOC_000198	180	1655	6	+	chr1	29819223	29829246	3397	FALSE	1.0856e-224	1.82091	9.55871e-16	j	rna413	DNMBP	NCBI
ECAUB_00001986	ELOC_000198	180	1931	5	+	chr1	29819264	29829246	4513	FALSE	0	2.26275	0.222238	j	rna413	DNMBP	NCBI
ECAUB_00001987	ELOC_000198	199	1658	5	+	chr1	29819279	29829246	3722	FALSE	8.63223e-220	3.08434	3.84708e-16	j	rna413	DNMBP	NCBI
ECAUB_00001988	ELOC_000198	545	1655	3	+	chr1	29822941	29829246	2748	FALSE	3.59441e-254	14.4299	0.992653	j	rna413	DNMBP	NCBI
ECAUB_00001990	ELOC_000200	2133	2133	1	+	chr1	29862055	29864187	2133	FALSE	0	0.112107	0	=	ENSECAT00000001118	ENSECAG00000001297	Ensembl
ECAUB_00001993	ELOC_000201	430	2138	3	+	chr1	29917968	29924438	4542	FALSE	0	0.194018	7.46887e-47	s	rna415	CUTC	NCBI
ECAUB_00001994	ELOC_000201	430	5254	2	+	chr1	29917968	29924438	5684	FALSE	0	0.619996	4.91438e-44	s	rna415	CUTC	NCBI
ECAUB_00001992	ELOC_000201	117	2138	4	+	chr1	29917968	29924438	3111	FALSE	0	1.70768	0.183115	s	rna415	CUTC	NCBI
ECAUB_00001991	ELOC_000201	426	3397	3	+	chr1	29917968	29924438	4253	FALSE	0	0.531091	1.83618e-28	s	rna415	CUTC	NCBI
ECAUB_00002001	ELOC_000201	28	10181	16	+	chr1	29917968	29979809	19643	FALSE	1.13525e-47	0.802306	1.70556e-07	j	rna417	COX15	NCBI
ECAUB_00002003	ELOC_000201	28	10181	16	+	chr1	29917968	29979809	18569	FALSE	8.18239e-61	0.81981	3.71792e-09	j	rna417	COX15	NCBI
ECAUB_00002005	ELOC_000201	28	10181	16	+	chr1	29917968	29979809	19354	FALSE	3.40399e-57	1.28023	0.000920596	j	rna417	COX15	NCBI
ECAUB_00002007	ELOC_000201	28	10181	17	+	chr1	29917968	29979809	16058	FALSE	6.15417e-137	1.22203	3.58684e-16	j	rna417	COX15	NCBI
ECAUB_00002009	ELOC_000201	37	10181	17	+	chr1	29917968	29979809	18212	FALSE	2.35583e-13	1.804	0.00892625	j	rna417	COX15	NCBI
ECAUB_00002011	ELOC_000201	36	10181	16	+	chr1	29917968	29979809	16669	FALSE	3.06646e-82	0.933328	6.59902e-09	j	rna417	COX15	NCBI
ECAUB_00002013	ELOC_000201	28	10181	17	+	chr1	29917968	29979809	17135	FALSE	4.15333e-84	0.903146	8.11473e-06	j	rna417	COX15	NCBI
ECAUB_00002015	ELOC_000201	51	10179	16	+	chr1	29917968	29979809	19792	FALSE	1.13006e-152	0.303183	1.31673e-28	j	rna417	COX15	NCBI
ECAUB_00002016	ELOC_000201	28	10181	18	+	chr1	29917968	29979809	16411	FALSE	1.10153e-95	0.268436	1.0783e-12	j	rna417	COX15	NCBI
ECAUB_00002014	ELOC_000201	60	10181	15	+	chr1	29917968	29979809	14664	FALSE	4.00612e-103	2.41769	0.0344656	j	rna417	COX15	NCBI
ECAUB_00002012	ELOC_000201	28	10181	17	+	chr1	29917968	29979809	18212	FALSE	1.47043e-15	2.58534	0.775115	j	rna417	COX15	NCBI
ECAUB_00002010	ELOC_000201	28	10181	16	+	chr1	29917968	29979809	17701	FALSE	2.42056e-59	0.403192	3.08532e-11	j	rna417	COX15	NCBI
ECAUB_00002008	ELOC_000201	28	10181	18	+	chr1	29917968	29979809	18677	FALSE	1.21363e-135	0.282279	4.75911e-33	j	rna417	COX15	NCBI
ECAUB_00002006	ELOC_000201	28	10181	17	+	chr1	29917968	29979809	17553	FALSE	2.80886e-141	0.629505	2.61738e-14	j	rna417	COX15	NCBI
ECAUB_00002004	ELOC_000201	60	10181	14	+	chr1	29917968	29979809	20757	FALSE	4.51017e-51	1.01176	1.85785e-07	j	rna417	COX15	NCBI
ECAUB_00002002	ELOC_000201	28	10181	19	+	chr1	29917968	29979809	14980	FALSE	2.13806e-89	2.57556	0.0969637	j	rna417	COX15	NCBI
ECAUB_00002000	ELOC_000201	28	10181	16	+	chr1	29917968	29979809	17346	FALSE	1.16308e-57	0.700466	9.9958e-08	j	rna417	COX15	NCBI
ECAUB_00001997	ELOC_000201	28	10181	14	+	chr1	29917968	29979809	21071	FALSE	3.03593e-70	1.00004	2.01609e-07	j	rna417	COX15	NCBI
ECAUB_00001999	ELOC_000201	28	10181	16	+	chr1	29917968	29979809	17713	FALSE	7.77255e-55	1.079	9.4787e-05	j	rna417	COX15	NCBI
ECAUB_00001998	ELOC_000201	28	10181	17	+	chr1	29917968	29979809	17525	FALSE	4.23678e-142	0.552674	2.78193e-16	j	rna417	COX15	NCBI
ECAUB_00001996	ELOC_000201	36	10181	17	+	chr1	29917968	29979809	16383	FALSE	3.83034e-96	0.764074	4.87367e-10	j	rna417	COX15	NCBI
ECAUB_00001995	ELOC_000201	60	10181	13	+	chr1	29917968	29979809	21043	FALSE	3.56364e-53	1.00643	5.01959e-06	j	rna417	COX15	NCBI
ECAUB_00002018	ELOC_000201	82	387	9	+	chr1	29955274	29970015	1588	FALSE	0	4.71631	1.76541	=	rna418	COX15	NCBI
ECAUB_00002017	ELOC_000201	51	387	10	+	chr1	29955274	29970015	1639	FALSE	0	2.69534	2.63914e-46	=	rna417	COX15	NCBI
ECAUB_00002019	ELOC_000201	82	255	9	+	chr1	29955313	29969883	1406	FALSE	0	3.62434	5.46774e-38	=	ENSECAT00000014816	COX15	Ensembl
ECAUB_00002022	ELOC_000202	58	1382	9	+	chr1	29980863	30017348	2898	FALSE	0	0.961932	1.4078e-162	s	rna419	ENTPD7	NCBI
ECAUB_00002024	ELOC_000202	57	1382	11	+	chr1	29980863	30017348	3261	FALSE	0	0.977944	3.53865e-06	s	rna419	ENTPD7	NCBI
ECAUB_00002023	ELOC_000202	57	1382	10	+	chr1	29980863	30017348	3507	FALSE	0	0.855308	4.92991e-40	s	rna419	ENTPD7	NCBI
ECAUB_00002021	ELOC_000202	58	1382	11	+	chr1	29980863	30017348	3255	FALSE	0	0.725246	2.27535e-73	s	rna419	ENTPD7	NCBI
ECAUB_00002020	ELOC_000202	57	1382	11	+	chr1	29980863	30017348	3255	FALSE	0	1.28595	0.187544	s	rna419	ENTPD7	NCBI
ECAUB_00002025	ELOC_000202	57	443	12	+	chr1	29981133	30017348	2391	FALSE	3.42529e-266	2.97603	1.07996	s	rna419	ENTPD7	NCBI
ECAUB_00002026	ELOC_000202	57	798	11	+	chr1	29981174	30017348	2602	FALSE	0	2.48879	1.63603e-31	s	rna419	ENTPD7	NCBI
ECAUB_00002027	ELOC_000203	1141	5588	3	+	chr1	30037153	30046968	8641	FALSE	9.86425e-94	14.6171	0.429495	j	rna421	SLC25A28	NCBI
ECAUB_00002028	ELOC_000203	301	1379	3	+	chr1	30037160	30046968	2821	FALSE	5.11027e-109	2.12686	4.21196e-26	j	rna421	SLC25A28	NCBI
ECAUB_00002030	ELOC_000203	57	822	4	+	chr1	30037175	30046649	1394	FALSE	1.07251e-21	6.52059	2.31063e-05	=	rna421	SLC25A28	NCBI
ECAUB_00002037	ELOC_000203	57	4379	4	+	chr1	30037175	30046968	7467	FALSE	3.76597e-109	1.87717	9.22821e-22	j	rna421	SLC25A28	NCBI
ECAUB_00002039	ELOC_000203	57	1141	4	+	chr1	30037175	30046968	1676	FALSE	0	0.56976	8.34661e-167	j	rna421	SLC25A28	NCBI
ECAUB_00002038	ELOC_000203	57	4438	4	+	chr1	30037175	30046968	7526	FALSE	4.56793e-112	0.382431	1.82821e-19	j	rna421	SLC25A28	NCBI
ECAUB_00002033	ELOC_000203	75	1141	4	+	chr1	30037175	30046968	1731	FALSE	0	0.575104	1.0936e-162	j	rna421	SLC25A28	NCBI
ECAUB_00002035	ELOC_000203	54	1141	4	+	chr1	30037175	30046968	1710	FALSE	0	0.372315	1.91506e-168	j	rna421	SLC25A28	NCBI
ECAUB_00002034	ELOC_000203	286	6214	3	+	chr1	30037175	30046968	7641	FALSE	3.69195e-74	8.1671	1.17335	j	rna421	SLC25A28	NCBI
ECAUB_00002032	ELOC_000203	1141	1379	3	+	chr1	30037175	30046968	3887	FALSE	6.8625e-42	5.8784	9.97157e-09	j	rna421	SLC25A28	NCBI
ECAUB_00002031	ELOC_000203	57	1367	4	+	chr1	30037175	30046968	2794	FALSE	3.68158e-158	0.626002	8.63297e-68	j	rna421	SLC25A28	NCBI
ECAUB_00002040	ELOC_000203	57	831	4	+	chr1	30037193	30046658	1385	FALSE	3.35409	62.141	13.0489	=	ENSECAT00000009644	SLC25A28	Ensembl
ECAUB_00002041	ELOC_000204	105	1110	10	+	chr1	30196400	30228498	2615	FALSE	3.01446e-36	0.626575	8.99337e-14	j	rna423	GOT1	NCBI
ECAUB_00002042	ELOC_000204	105	1110	8	+	chr1	30198010	30228498	3135	FALSE	6.63402e-58	0.555427	1.79642e-15	j	rna423	GOT1	NCBI
ECAUB_00002044	ELOC_000204	105	1110	9	+	chr1	30198052	30228498	2343	FALSE	2.33669e-13	13.9144	0.000246033	j	rna423	GOT1	NCBI
ECAUB_00002043	ELOC_000204	105	1110	8	+	chr1	30198052	30228498	2181	FALSE	1.78204e-23	6.30647	0.00100572	j	rna423	GOT1	NCBI
ECAUB_00002045	ELOC_000204	105	567	9	+	chr1	30198067	30227955	1789	FALSE	3.19047	14.5733	8.79381	=	rna423	GOT1	NCBI
ECAUB_00002048	ELOC_000205	48	1083	10	+	chr1	30360552	30967984	2430	FALSE	0	0.0534709	0	=	rna427	HPSE2	NCBI
ECAUB_00002047	ELOC_000205	48	1083	11	+	chr1	30360552	30967984	2592	FALSE	0	0.0257824	0	=	rna426	HPSE2	NCBI
ECAUB_00002050	ELOC_000205	48	193	9	+	chr1	30713590	30967094	1197	FALSE	0	0.149358	0	=	ENSECAT00000000292	HPSE2	Ensembl
ECAUB_00002049	ELOC_000206	912	912	1	+	chr1	30498786	30499697	912	FALSE	0	0.288565	0	=	ENSECAT00000001000	ENSECAG00000001182	Ensembl
ECAUB_00002051	ELOC_000207	2	9651	36	+	chr1	30981757	31041031	14777	FALSE	0	0.0382488	1.7805e-279	j	ENSECAT00000003497	HPS1	Ensembl
ECAUB_00002052	ELOC_000207	9	9651	33	+	chr1	30981766	31041031	14663	FALSE	0	0.0893686	1.2189e-267	j	ENSECAT00000003497	HPS1	Ensembl
ECAUB_00002053	ELOC_000207	2	3464	23	+	chr1	30981770	31010266	6934	FALSE	1.2631e-110	3.65707	0.392935	j	ENSECAT00000003497	HPS1	Ensembl
ECAUB_00002057	ELOC_000207	9	3464	22	+	chr1	30981772	31010266	8245	FALSE	2.09577e-86	1.41491	1.46509e-12	j	ENSECAT00000003497	HPS1	Ensembl
ECAUB_00002056	ELOC_000207	9	3464	22	+	chr1	30981772	31010266	7361	FALSE	9.16525e-94	2.31735	7.58315e-13	j	ENSECAT00000003497	HPS1	Ensembl
ECAUB_00002058	ELOC_000207	9	9651	35	+	chr1	30981772	31037529	15669	FALSE	0	0.128563	0.010998	j	ENSECAT00000003497	HPS1	Ensembl
ECAUB_00002064	ELOC_000207	9	9651	34	+	chr1	30981772	31041031	16010	FALSE	0	0.0271135	1.80129e-263	j	ENSECAT00000003497	HPS1	Ensembl
ECAUB_00002062	ELOC_000207	9	9651	36	+	chr1	30981772	31041031	16289	FALSE	2.13873e-35	1.3486	0.0678	j	ENSECAT00000003497	HPS1	Ensembl
ECAUB_00002059	ELOC_000207	9	9651	35	+	chr1	30981772	31041031	17225	FALSE	3.55836e-66	0.802931	1.18605e-11	j	ENSECAT00000003497	HPS1	Ensembl
ECAUB_00002071	ELOC_000207	2	9651	36	+	chr1	30981774	31041031	14769	FALSE	0	0.0560838	1.77625e-280	j	ENSECAT00000003497	HPS1	Ensembl
ECAUB_00002070	ELOC_000207	2	2453	39	+	chr1	30981774	31041031	6748	FALSE	0	0.0329113	4.96795e-71	j	ENSECAT00000003497	HPS1	Ensembl
ECAUB_00002073	ELOC_000207	2	9651	37	+	chr1	30981775	31041031	14589	FALSE	0	0.0204985	2.88407e-299	j	ENSECAT00000003497	HPS1	Ensembl
ECAUB_00002077	ELOC_000207	3	2157	21	+	chr1	30981782	31008959	4684	FALSE	4.78347e-50	6.59269	1.42409	=	rna428	HPS1	NCBI
ECAUB_00002082	ELOC_000207	2	3464	22	+	chr1	30981782	31010266	7613	FALSE	7.80965e-63	4.74219	0.283334	j	ENSECAT00000003497	HPS1	Ensembl
ECAUB_00002080	ELOC_000207	2	3464	22	+	chr1	30981782	31010266	6992	FALSE	4.22529e-35	10.0982	2.4942	j	ENSECAT00000003497	HPS1	Ensembl
ECAUB_00002081	ELOC_000207	9	3462	21	+	chr1	30981782	31010266	7358	FALSE	6.69477e-112	3.63434	4.3818e-32	j	ENSECAT00000003497	HPS1	Ensembl
ECAUB_00002079	ELOC_000207	9	3464	21	+	chr1	30981782	31010266	7055	FALSE	6.55276e-06	7.11895	2.40653	j	ENSECAT00000003497	HPS1	Ensembl
ECAUB_00002078	ELOC_000207	3	3464	22	+	chr1	30981782	31010266	6380	FALSE	6.28743e-153	0.847805	4.95499e-28	j	ENSECAT00000003497	HPS1	Ensembl
ECAUB_00002119	ELOC_000207	9	9651	35	+	chr1	30981782	31041031	13753	FALSE	0	0.0755801	1.84946999999999e-310	j	ENSECAT00000003497	HPS1	Ensembl
ECAUB_00002125	ELOC_000207	2	9651	35	+	chr1	30981782	31041031	14992	FALSE	0	0.082428	1.71823e-278	j	ENSECAT00000003497	HPS1	Ensembl
ECAUB_00002122	ELOC_000207	2	9651	35	+	chr1	30981782	31041031	14516	FALSE	0	0.0979049	4.81241e-276	j	ENSECAT00000003497	HPS1	Ensembl
ECAUB_00002116	ELOC_000207	2	9651	36	+	chr1	30981782	31041031	14976	FALSE	0	0.0285485	4.92358e-274	j	ENSECAT00000003497	HPS1	Ensembl
ECAUB_00002095	ELOC_000207	2	9651	36	+	chr1	30981782	31041031	14846	FALSE	0	0.0152211	8.56392e-280	j	ENSECAT00000003497	HPS1	Ensembl
ECAUB_00002105	ELOC_000207	9	9651	35	+	chr1	30981782	31041031	15675	FALSE	6.01305e-43	1.4014	0.000346603	j	ENSECAT00000003497	HPS1	Ensembl
ECAUB_00002107	ELOC_000207	9	9651	35	+	chr1	30981782	31041031	16318	FALSE	0	0.0353381	2.83616e-261	j	ENSECAT00000003497	HPS1	Ensembl
ECAUB_00002109	ELOC_000207	9	9651	35	+	chr1	30981782	31041031	14964	FALSE	0	0.288707	0.0232261	j	ENSECAT00000003497	HPS1	Ensembl
ECAUB_00002115	ELOC_000207	9	9651	33	+	chr1	30981782	31041031	17138	FALSE	2.35525e-45	0.795231	4.68183e-09	j	ENSECAT00000003497	HPS1	Ensembl
ECAUB_00002094	ELOC_000207	9	9651	36	+	chr1	30981782	31041031	16154	FALSE	2.99392e-50	1.24141	0.00359256	j	ENSECAT00000003497	HPS1	Ensembl
ECAUB_00002088	ELOC_000207	2	2666	38	+	chr1	30981782	31041031	9171	FALSE	0	0.0437718	3.70127e-243	j	ENSECAT00000003497	HPS1	Ensembl
ECAUB_00002089	ELOC_000207	2	2453	38	+	chr1	30981782	31041031	7886	FALSE	5.36835e-292	1.5984	3.00818e-25	j	ENSECAT00000003497	HPS1	Ensembl
ECAUB_00002093	ELOC_000207	2	9651	37	+	chr1	30981782	31041031	14582	FALSE	0	0.0213716	5.23158e-298	j	ENSECAT00000003497	HPS1	Ensembl
ECAUB_00002086	ELOC_000207	9	2453	35	+	chr1	30981782	31041031	9091	FALSE	7.63637e-214	1.1711	4.24283e-29	j	ENSECAT00000003497	HPS1	Ensembl
ECAUB_00002087	ELOC_000207	2	7005	38	+	chr1	30981782	31041031	11146	FALSE	0	0.0595379	4.00447e-258	j	ENSECAT00000003497	HPS1	Ensembl
ECAUB_00002084	ELOC_000207	2	9651	35	+	chr1	30981782	31041031	15113	FALSE	0	0.0117243	4.23892e-292	j	ENSECAT00000003497	HPS1	Ensembl
ECAUB_00002083	ELOC_000207	9	9651	33	+	chr1	30981782	31041031	15720	FALSE	1.38711e-45	1.61458	0.00098461	j	ENSECAT00000003497	HPS1	Ensembl
ECAUB_00002129	ELOC_000207	3	2157	21	+	chr1	30981807	31008959	4263	FALSE	3.66543e-36	16.9198	3.19362	=	rna429	HPS1	NCBI
ECAUB_00002133	ELOC_000207	3	2157	21	+	chr1	30981810	31008959	4871	FALSE	2.76873e-56	3.55478	0.39952	=	rna433	HPS1	NCBI
ECAUB_00002134	ELOC_000207	3	2157	21	+	chr1	30981810	31008959	4746	FALSE	1.92031e-57	5.38233	0.685888	=	rna434	HPS1	NCBI
ECAUB_00002135	ELOC_000207	3	2157	21	+	chr1	30981810	31008959	4350	FALSE	3.86117e-66	8.67627	1.30122	=	rna435	HPS1	NCBI
ECAUB_00002132	ELOC_000207	3	2157	21	+	chr1	30981810	31008959	5540	FALSE	1.86963e-14	11.6508	3.10095	=	rna432	HPS1	NCBI
ECAUB_00002131	ELOC_000207	3	2157	21	+	chr1	30981810	31008959	5535	FALSE	1.89784e-31	11.0882	0.00147475	=	rna431	HPS1	NCBI
ECAUB_00002130	ELOC_000207	3	2157	21	+	chr1	30981810	31008959	5544	FALSE	2.98403e-13	17.7202	1.61706	=	rna430	HPS1	NCBI
ECAUB_00002138	ELOC_000207	2	180	20	+	chr1	30983417	31006965	2101	FALSE	0	58.661	1.10445e-32	=	ENSECAT00000003511	HPS1	Ensembl
ECAUB_00002137	ELOC_000207	2	180	22	+	chr1	30983417	31006965	2209	FALSE	0	1.86696	7.77433e-37	=	ENSECAT00000003497	HPS1	Ensembl
ECAUB_00002136	ELOC_000207	2	180	21	+	chr1	30983417	31006965	2233	FALSE	0	1.43694	4.01743e-44	=	ENSECAT00000003219	HPS1	Ensembl
ECAUB_00002139	ELOC_000207	3	9651	22	+	chr1	30999717	31041031	12953	FALSE	0	0.0647651	1.38352e-309	j	ENSECAT00000003497	HPS1	Ensembl
ECAUB_00002140	ELOC_000207	20	219	17	+	chr1	31009037	31041031	2031	FALSE	0	0.529946	0	=	rna436	PYROXD2	NCBI
ECAUB_00002141	ELOC_000207	20	157	16	+	chr1	31009110	31036999	1848	FALSE	0	0.527808	0	=	ENSECAT00000005449	PYROXD2	Ensembl
ECAUB_00002142	ELOC_000207	48	3146	17	+	chr1	31012304	31041031	5119	FALSE	0	0.266179	0	j	rna436	PYROXD2	NCBI
ECAUB_00002143	ELOC_000207	91	91	1	+	chr1	31026532	31026622	91	FALSE	0	755.661	0	=	ENSECAT00000028136	ENSECAG00000026124	Ensembl
ECAUB_00002144	ELOC_000208	71	1826	8	+	chr1	31087421	31261258	2809	FALSE	1.5766e-48	3.09276	1.19905	o	rna440	LOXL4	NCBI
ECAUB_00002150	ELOC_000208	39	12208	17	+	chr1	31142618	31261258	16330	FALSE	5.52992e-31	0.578854	3.9487e-05	j	rna440	LOXL4	NCBI
ECAUB_00002149	ELOC_000208	39	4877	22	+	chr1	31142618	31261258	9769	FALSE	3.93419e-221	0.0683465	3.69885e-48	j	rna440	LOXL4	NCBI
ECAUB_00002148	ELOC_000208	39	5292	18	+	chr1	31142618	31261258	14290	FALSE	3.49691e-69	0.590743	6.39e-11	j	rna440	LOXL4	NCBI
ECAUB_00002154	ELOC_000208	39	13437	16	+	chr1	31142618	31261650	17460	FALSE	1.05479e-37	0.687819	0.00409223	j	rna440	LOXL4	NCBI
ECAUB_00002156	ELOC_000208	39	4879	22	+	chr1	31142618	31261650	9839	FALSE	6.13364e-200	0.15638	2.99958e-34	j	rna440	LOXL4	NCBI
ECAUB_00002155	ELOC_000208	39	4878	22	+	chr1	31142618	31261650	9838	FALSE	1.76746e-200	0.152016	6.47512e-37	j	rna440	LOXL4	NCBI
ECAUB_00002153	ELOC_000208	39	4876	18	+	chr1	31142618	31261650	13773	FALSE	5.61716e-121	0.160381	4.51555e-20	j	rna440	LOXL4	NCBI
ECAUB_00002152	ELOC_000208	39	12208	16	+	chr1	31142618	31261650	16905	FALSE	3.07854e-65	0.547681	0.0498481	j	rna440	LOXL4	NCBI
ECAUB_00002151	ELOC_000208	39	12208	17	+	chr1	31142618	31261650	16399	FALSE	6.99545e-24	0.850488	0.187974	j	rna440	LOXL4	NCBI
ECAUB_00002158	ELOC_000208	71	7028	11	+	chr1	31151424	31261650	15912	FALSE	4.27153e-75	0.628344	0.06721	j	rna440	LOXL4	NCBI
ECAUB_00002159	ELOC_000209	38	228	16	+	chr1	31320930	31494966	2205	FALSE	0	0.0725162	0	=	ENSECAT00000007808	CRTAC1	Ensembl
ECAUB_00002160	ELOC_000209	43	355	15	+	chr1	31345765	31481143	2260	FALSE	0	0.11588	0	=	rna445	CRTAC1	NCBI
ECAUB_00002162	ELOC_000209	43	218	15	+	chr1	31345765	31481432	2123	FALSE	0	0.294058	0	=	rna444	CRTAC1	NCBI
ECAUB_00002161	ELOC_000209	18	218	16	+	chr1	31345765	31481432	2141	FALSE	0	0.0121421	0	=	rna443	CRTAC1	NCBI
ECAUB_00002163	ELOC_000209	167	3448	2	+	chr1	31492879	31496579	3615	FALSE	0	0.649933	2.68877e-06	o	ENSECAT00000007808	CRTAC1	Ensembl
ECAUB_00002164	ELOC_000210	127	354	2	+	chr1	31500097	31508092	481	FALSE	0	2.51493	0	o	ENSECAT00000029035	SFRP5	Ensembl
ECAUB_00002165	ELOC_000211	28	344	3	+	chr1	31504155	31572619	450	FALSE	0	1.05482	0	=	ENSECAT00000029035	SFRP5	Ensembl
ECAUB_00002166	ELOC_000211	43	2258	3	+	chr1	31558603	31574533	2538	FALSE	0	0.787478	0.106503	=	rna447	SFRP5	NCBI
ECAUB_00002169	ELOC_000212	47	2033	11	+	chr1	31579395	31600903	4356	FALSE	3.03886e-128	1.49048	7.7775e-18	s	rna448	ZFYVE27	NCBI
ECAUB_00002170	ELOC_000212	47	2033	11	+	chr1	31579395	31600903	4090	FALSE	1.59007e-67	1.45951	1.22132e-10	s	rna448	ZFYVE27	NCBI
ECAUB_00002168	ELOC_000212	47	2033	12	+	chr1	31579395	31600903	3355	FALSE	1.06837e-80	4.38611	0.0896372	s	rna448	ZFYVE27	NCBI
ECAUB_00002167	ELOC_000212	47	2192	10	+	chr1	31579395	31600903	5198	FALSE	5.2565e-54	2.15165	0.0012311	s	rna448	ZFYVE27	NCBI
ECAUB_00002177	ELOC_000212	47	2070	11	+	chr1	31579567	31600903	5036	FALSE	3.49347e-26	4.55679	0.645534	s	rna448	ZFYVE27	NCBI
ECAUB_00002179	ELOC_000212	71	3900	9	+	chr1	31579567	31600903	8630	FALSE	3.48607e-39	1.1654	7.80394e-06	s	rna448	ZFYVE27	NCBI
ECAUB_00002181	ELOC_000212	71	3900	11	+	chr1	31579567	31600903	6891	FALSE	7.66527e-34	2.95969	0.984199	s	rna448	ZFYVE27	NCBI
ECAUB_00002183	ELOC_000212	47	2947	11	+	chr1	31579567	31600903	4187	FALSE	4.64285e-24	3.83554	1.49975	s	rna448	ZFYVE27	NCBI
ECAUB_00002185	ELOC_000212	47	2947	10	+	chr1	31579567	31600903	4922	FALSE	2.69846e-32	1.79632	6.61093e-05	s	rna448	ZFYVE27	NCBI
ECAUB_00002184	ELOC_000212	47	2947	10	+	chr1	31579567	31600903	6040	FALSE	7.81466e-48	0.765881	1.86841e-14	s	rna448	ZFYVE27	NCBI
ECAUB_00002182	ELOC_000212	71	3900	10	+	chr1	31579567	31600903	7626	FALSE	5.07576e-36	1.30417	0.00113089	s	rna448	ZFYVE27	NCBI
ECAUB_00002180	ELOC_000212	47	1861	11	+	chr1	31579567	31600903	3971	FALSE	1.4575e-55	3.24449	0.882437	s	rna448	ZFYVE27	NCBI
ECAUB_00002178	ELOC_000212	71	5825	10	+	chr1	31579567	31600903	8744	FALSE	9.24906e-33	2.23144	5.18799e-06	s	rna448	ZFYVE27	NCBI
ECAUB_00002176	ELOC_000212	71	5825	9	+	chr1	31579567	31600903	9748	FALSE	2.43859e-46	0.986828	3.22514e-08	s	rna448	ZFYVE27	NCBI
ECAUB_00002173	ELOC_000212	47	2070	10	+	chr1	31579567	31600903	5771	FALSE	4.06517e-22	2.42836	0.000609833	s	rna448	ZFYVE27	NCBI
ECAUB_00002175	ELOC_000212	47	2192	9	+	chr1	31579567	31600903	6879	FALSE	1.68632e-42	2.95827	0.675034	s	rna448	ZFYVE27	NCBI
ECAUB_00002174	ELOC_000212	47	2947	9	+	chr1	31579567	31600903	6775	FALSE	1.08085e-42	0.755131	2.99923e-16	s	rna448	ZFYVE27	NCBI
ECAUB_00002172	ELOC_000212	71	3900	10	+	chr1	31579567	31600903	7895	FALSE	1.40255e-39	2.83198	0.0938742	s	rna448	ZFYVE27	NCBI
ECAUB_00002171	ELOC_000212	71	5825	9	+	chr1	31579567	31600903	9479	FALSE	1.47013e-33	1.53353	6.83766e-08	s	rna448	ZFYVE27	NCBI
ECAUB_00002189	ELOC_000212	71	6243	9	+	chr1	31579646	31600903	9001	FALSE	9.31426e-44	1.41909	3.07649e-10	s	rna448	ZFYVE27	NCBI
ECAUB_00002191	ELOC_000212	71	9029	7	+	chr1	31579646	31600903	10740	FALSE	1.33745e-38	0.673189	2.04245e-09	s	rna448	ZFYVE27	NCBI
ECAUB_00002190	ELOC_000212	71	1782	11	+	chr1	31579646	31600903	3440	FALSE	4.21866e-125	1.55926	1.96727e-22	s	rna448	ZFYVE27	NCBI
ECAUB_00002188	ELOC_000212	71	4318	10	+	chr1	31579646	31600903	7148	FALSE	8.3812e-43	2.1093	0.000524681	s	rna448	ZFYVE27	NCBI
ECAUB_00002187	ELOC_000212	71	6243	8	+	chr1	31579646	31600903	9736	FALSE	1.3962e-44	1.01258	1.99942e-11	s	rna448	ZFYVE27	NCBI
ECAUB_00002186	ELOC_000212	71	4318	9	+	chr1	31579646	31600903	7883	FALSE	1.64427e-46	0.663735	1.09652e-07	s	rna448	ZFYVE27	NCBI
ECAUB_00002196	ELOC_000212	71	7076	9	+	chr1	31579674	31600903	8124	FALSE	7.10272e-34	2.96268	0.612159	s	rna448	ZFYVE27	NCBI
ECAUB_00002194	ELOC_000212	71	3223	9	+	chr1	31579674	31600903	6269	FALSE	2.13633e-93	0.418683	1.0157e-19	s	rna448	ZFYVE27	NCBI
ECAUB_00002195	ELOC_000212	71	3223	10	+	chr1	31579674	31600903	4416	FALSE	1.44994e-86	1.91695	6.19176e-10	s	rna448	ZFYVE27	NCBI
ECAUB_00002193	ELOC_000212	71	3223	8	+	chr1	31579674	31600903	7004	FALSE	2.13698e-81	0.0221312	1.19761e-21	s	rna448	ZFYVE27	NCBI
ECAUB_00002192	ELOC_000212	71	7076	8	+	chr1	31579674	31600903	8859	FALSE	3.46399e-34	0.90124	0.00103585	s	rna448	ZFYVE27	NCBI
ECAUB_00002197	ELOC_000212	71	5825	9	+	chr1	31579740	31600903	10021	FALSE	1.42732e-42	1.52187	1.96625e-06	s	rna448	ZFYVE27	NCBI
ECAUB_00002198	ELOC_000213	186	1261	3	+	chr1	31612564	31615633	2149	FALSE	4.20503e-05	5.18972	0.567846	s	rna452	LOC102150979	NCBI
ECAUB_00002199	ELOC_000213	337	834	3	+	chr1	31612775	31615633	1652	FALSE	1.23671	32.0956	8.24997	s	rna452	LOC102150979	NCBI
ECAUB_00002200	ELOC_000214	60	4294	9	+	chr1	31630268	31660251	6491	FALSE	5.40458e-167	1.28511	0.0968624	j	rna454	AVPI1	NCBI
ECAUB_00002201	ELOC_000214	4	4294	11	+	chr1	31630268	31660372	5739	FALSE	1.07762e-19	4.75542	0.56117	j	rna454	AVPI1	NCBI
ECAUB_00002202	ELOC_000214	29	4294	11	+	chr1	31630268	31662380	5764	FALSE	3.0344e-21	2.34928	0.000185472	j	rna454	AVPI1	NCBI
ECAUB_00002203	ELOC_000214	13	4294	11	+	chr1	31630268	31663244	5748	FALSE	2.97523e-20	1.03755	0.0388672	j	rna454	AVPI1	NCBI
ECAUB_00002206	ELOC_000214	60	4294	11	+	chr1	31630268	31668441	6145	FALSE	9.17125e-66	0.539946	4.13197e-17	j	rna454	AVPI1	NCBI
ECAUB_00002205	ELOC_000214	60	4294	11	+	chr1	31630268	31668441	6142	FALSE	1.14844e-127	0.4038	5.98321e-43	j	rna454	AVPI1	NCBI
ECAUB_00002204	ELOC_000214	60	4294	10	+	chr1	31630268	31668441	6515	FALSE	4.83932e-169	0.957232	3.24432e-05	j	rna454	AVPI1	NCBI
ECAUB_00002207	ELOC_000214	60	4294	11	+	chr1	31630268	31669337	6104	FALSE	1.28621e-83	0.899842	4.34178e-35	j	rna454	AVPI1	NCBI
ECAUB_00002209	ELOC_000214	60	4294	11	+	chr1	31630380	31668441	6397	FALSE	4.49312e-27	5.36215	2.03413	j	rna454	AVPI1	NCBI
ECAUB_00002208	ELOC_000214	60	4294	10	+	chr1	31630380	31668441	7150	FALSE	5.5379e-148	1.41395	5.71183e-05	j	rna454	AVPI1	NCBI
ECAUB_00002210	ELOC_000214	60	4294	11	+	chr1	31630380	31669337	6357	FALSE	5.20677e-66	1.94742	2.29234e-15	j	rna454	AVPI1	NCBI
ECAUB_00002211	ELOC_000214	102	475	3	+	chr1	31630467	31637981	874	FALSE	0	4.89212	2.88544e-36	=	rna453	AVPI1	NCBI
ECAUB_00002212	ELOC_000214	297	475	3	+	chr1	31630576	31637981	1129	FALSE	1.07865e-146	11.4174	1.13795	=	rna454	AVPI1	NCBI
ECAUB_00002213	ELOC_000214	287	521	2	+	chr1	31636246	31638027	808	FALSE	1.41224e-308	16.9967	2.35531	=	ENSECAT00000008381	AVPI1	Ensembl
ECAUB_00002214	ELOC_000215	93	982	6	+	chr1	31673417	31684808	1686	FALSE	2.87908e-45	4.84813	1.61827	=	rna458	MORN4	NCBI
ECAUB_00002215	ELOC_000215	93	695	6	+	chr1	31673417	31685845	1673	FALSE	4.96481e-172	0.985767	8.16828e-10	=	rna457	MORN4	NCBI
ECAUB_00002220	ELOC_000215	110	7927	6	+	chr1	31673417	31693077	15896	FALSE	1.30427e-138	0.32168	0.00169509	j	rna456	MORN4	NCBI
ECAUB_00002221	ELOC_000215	93	7927	6	+	chr1	31673417	31693077	9228	FALSE	4.30132e-119	0.364717	2.65898e-19	j	rna456	MORN4	NCBI
ECAUB_00002219	ELOC_000215	93	9251	6	+	chr1	31673417	31693077	9955	TRUE	3.06827e-81	0.206596	2.55985e-19	=	rna458	MORN4	NCBI
ECAUB_00002218	ELOC_000215	110	9251	6	+	chr1	31673417	31693077	10704	FALSE	5.67308e-105	0.257751	1.04861e-15	j	rna456	MORN4	NCBI
ECAUB_00002217	ELOC_000215	93	9251	6	+	chr1	31673417	31693077	15531	FALSE	3.56401e-151	0.274529	1.08164e-16	j	rna456	MORN4	NCBI
ECAUB_00002216	ELOC_000215	110	9251	5	+	chr1	31673417	31693077	11515	FALSE	9.78378e-59	0.543071	0.00751273	j	rna456	MORN4	NCBI
ECAUB_00002222	ELOC_000215	93	1863	6	+	chr1	31673417	31695067	2524	FALSE	2.70441e-71	1.83118	1.16056e-10	=	rna456	MORN4	NCBI
ECAUB_00002227	ELOC_000215	110	7585	6	+	chr1	31673417	31699214	13871	FALSE	2.1922e-76	0.325981	1.66023e-11	j	rna456	MORN4	NCBI
ECAUB_00002228	ELOC_000215	115	7585	5	+	chr1	31673417	31699214	14106	FALSE	3.31497e-65	0.178487	2.32844e-13	j	rna456	MORN4	NCBI
ECAUB_00002230	ELOC_000215	112	9260	5	+	chr1	31673417	31699214	15431	FALSE	1.58487e-46	0.360566	0.0476922	j	rna456	MORN4	NCBI
ECAUB_00002231	ELOC_000215	110	9260	5	+	chr1	31673417	31699214	15430	FALSE	1.85143e-46	0.283944	0.046145	j	rna456	MORN4	NCBI
ECAUB_00002229	ELOC_000215	93	4343	6	+	chr1	31673417	31699214	6761	FALSE	0	0.269302	4.21682e-32	j	rna456	MORN4	NCBI
ECAUB_00002225	ELOC_000215	110	4343	6	+	chr1	31673417	31699214	8086	FALSE	1.72934e-103	0.580887	0.0253792	j	rna456	MORN4	NCBI
ECAUB_00002226	ELOC_000215	93	4343	7	+	chr1	31673417	31699214	6526	FALSE	0	0.0803186	5.17588e-27	j	rna456	MORN4	NCBI
ECAUB_00002224	ELOC_000215	584	9260	4	+	chr1	31673417	31699214	15666	FALSE	5.50349e-55	0.570109	3.56921e-05	j	rna456	MORN4	NCBI
ECAUB_00002223	ELOC_000215	93	4343	7	+	chr1	31673417	31699214	6526	FALSE	0	0.123194	6.52519e-27	j	rna456	MORN4	NCBI
ECAUB_00002232	ELOC_000215	93	1366	5	+	chr1	31673575	31684808	1996	FALSE	4.36628e-38	5.25666	1.61226	=	rna459	MORN4	NCBI
ECAUB_00002233	ELOC_000215	93	1366	5	+	chr1	31677785	31684808	3039	FALSE	2.27618e-172	0.79029	0.0496399	=	rna460	MORN4	NCBI
ECAUB_00002234	ELOC_000215	67	149	4	+	chr1	31680935	31683591	441	FALSE	0	3.07571	1.95198e-46	=	ENSECAT00000008868	MORN4	Ensembl
ECAUB_00002235	ELOC_000215	110	2833	4	+	chr1	31681328	31686275	3481	FALSE	1.29816e-223	0.454034	1.37096e-29	=	rna461	MORN4	NCBI
ECAUB_00002237	ELOC_000216	99	4075	8	+	chr1	31708571	31718648	5049	FALSE	0	0.323993	3.68225e-23	s	rna472	ANKRD2	NCBI
ECAUB_00002236	ELOC_000216	99	565	9	+	chr1	31708571	31718648	1644	FALSE	0	1.64839	2.10371e-10	s	rna472	ANKRD2	NCBI
ECAUB_00002240	ELOC_000216	99	5305	5	+	chr1	31708577	31718648	8721	FALSE	0	0.376278	8.65171e-09	s	rna472	ANKRD2	NCBI
ECAUB_00002239	ELOC_000216	99	5305	4	+	chr1	31708577	31718648	9062	FALSE	0	0.224548	2.20362e-09	s	rna472	ANKRD2	NCBI
ECAUB_00002238	ELOC_000216	99	5305	5	+	chr1	31708577	31718648	7314	FALSE	0	0.2687	1.16334e-15	s	rna472	ANKRD2	NCBI
ECAUB_00002243	ELOC_000216	99	5305	6	+	chr1	31708593	31718648	7846	FALSE	0	0.195845	3.14606e-15	s	rna472	ANKRD2	NCBI
ECAUB_00002242	ELOC_000216	99	5512	4	+	chr1	31708593	31718648	7108	FALSE	0	0.354512	2.49936e-15	s	rna472	ANKRD2	NCBI
ECAUB_00002241	ELOC_000216	99	5305	4	+	chr1	31708593	31718648	8757	FALSE	0	0.39826	1.49838e-08	s	rna472	ANKRD2	NCBI
ECAUB_00002246	ELOC_000217	229	1121	3	+	chr1	31719986	31772468	1603	FALSE	2.02062e-81	3.29165	4.14725e-08	s	rna473	UBTD1	NCBI
ECAUB_00002245	ELOC_000217	228	1121	3	+	chr1	31719986	31772468	1603	FALSE	6.54095e-53	17.6111	1.85922	s	rna473	UBTD1	NCBI
ECAUB_00002244	ELOC_000217	254	1121	3	+	chr1	31719986	31772468	1775	FALSE	3.23888e-109	5.78278	1.08931	s	rna473	UBTD1	NCBI
ECAUB_00002249	ELOC_000218	46	1228	39	+	chr1	31772942	31813219	5906	FALSE	6.20849e-101	5.32939	8.17774e-23	j	ENSECAT00000010382	MMS19	Ensembl
ECAUB_00002253	ELOC_000218	29	3471	39	+	chr1	31772942	31813219	9173	FALSE	6.99006e-139	1.20945	1.27144e-26	j	ENSECAT00000010382	MMS19	Ensembl
ECAUB_00002255	ELOC_000218	31	1409	38	+	chr1	31772942	31813219	6536	FALSE	0	0.126458	3.49543e-104	j	ENSECAT00000010382	MMS19	Ensembl
ECAUB_00002257	ELOC_000218	29	1240	35	+	chr1	31772942	31813219	6972	FALSE	5.85967e-77	2.54775	0.373353	j	ENSECAT00000010382	MMS19	Ensembl
ECAUB_00002259	ELOC_000218	49	1409	36	+	chr1	31772942	31813219	6634	FALSE	0	1.26452	2.90811e-18	j	ENSECAT00000010382	MMS19	Ensembl
ECAUB_00002261	ELOC_000218	29	1228	38	+	chr1	31772942	31813219	6244	FALSE	1.00707e-155	0.365912	4.97471e-48	j	ENSECAT00000010382	MMS19	Ensembl
ECAUB_00002265	ELOC_000218	29	1228	39	+	chr1	31772942	31813219	5975	FALSE	4.94492e-87	2.79253	7.7724e-07	j	ENSECAT00000010382	MMS19	Ensembl
ECAUB_00002267	ELOC_000218	29	1228	42	+	chr1	31772942	31813219	5819	FALSE	7.97993e-76	3.38164	3.76434e-16	j	ENSECAT00000010382	MMS19	Ensembl
ECAUB_00002269	ELOC_000218	29	1228	39	+	chr1	31772942	31813219	6169	FALSE	1.32923e-95	2.27526	2.73797e-10	j	ENSECAT00000010382	MMS19	Ensembl
ECAUB_00002271	ELOC_000218	29	1228	39	+	chr1	31772942	31813219	7155	FALSE	1.99831e-165	1.11546	0.00298461	j	ENSECAT00000010382	MMS19	Ensembl
ECAUB_00002275	ELOC_000218	29	1228	41	+	chr1	31772942	31813219	6066	FALSE	3.18476e-55	3.00943	4.51301e-08	j	ENSECAT00000010382	MMS19	Ensembl
ECAUB_00002279	ELOC_000218	24	1228	40	+	chr1	31772942	31813219	6270	FALSE	3.28271e-117	1.14243	7.27049e-16	j	ENSECAT00000010382	MMS19	Ensembl
ECAUB_00002283	ELOC_000218	29	3963	39	+	chr1	31772942	31813219	9165	FALSE	1.34528e-163	0.551577	4.49738e-41	j	ENSECAT00000010382	MMS19	Ensembl
ECAUB_00002285	ELOC_000218	29	1228	41	+	chr1	31772942	31813219	5776	FALSE	1.39639e-83	2.8375	3.09715e-15	j	ENSECAT00000010382	MMS19	Ensembl
ECAUB_00002287	ELOC_000218	48	1228	38	+	chr1	31772942	31813219	6336	FALSE	4.93441e-128	1.56323	2.93709e-25	j	ENSECAT00000010382	MMS19	Ensembl
ECAUB_00002289	ELOC_000218	29	1228	40	+	chr1	31772942	31813219	6277	FALSE	5.66496e-169	0.951729	6.61445e-41	j	ENSECAT00000010382	MMS19	Ensembl
ECAUB_00002290	ELOC_000218	48	1228	37	+	chr1	31772942	31813219	6611	FALSE	2.43496e-237	0.775055	7.27343e-15	j	ENSECAT00000010382	MMS19	Ensembl
ECAUB_00002288	ELOC_000218	16	821	44	+	chr1	31772942	31813219	5549	FALSE	2.39541e-172	1.54602	1.54972e-25	j	ENSECAT00000010382	MMS19	Ensembl
ECAUB_00002286	ELOC_000218	29	1228	40	+	chr1	31772942	31813219	6018	FALSE	1.23098e-65	2.77373	6.13694e-09	j	ENSECAT00000010382	MMS19	Ensembl
ECAUB_00002282	ELOC_000218	29	1708	27	+	chr1	31772942	31813219	9654	FALSE	0.161519	2.04508	0.781046	j	ENSECAT00000010382	MMS19	Ensembl
ECAUB_00002280	ELOC_000218	29	1409	36	+	chr1	31772942	31813219	7482	FALSE	0	0.609239	0.147881	j	ENSECAT00000010382	MMS19	Ensembl
ECAUB_00002278	ELOC_000218	16	3963	37	+	chr1	31772942	31813219	9652	FALSE	1.88034e-239	0.0747657	1.03809e-64	j	ENSECAT00000010382	MMS19	Ensembl
ECAUB_00002276	ELOC_000218	29	2004	37	+	chr1	31772942	31813219	6473	FALSE	9.71104e-178	1.83258	0.326403	j	ENSECAT00000010382	MMS19	Ensembl
ECAUB_00002272	ELOC_000218	43	1228	40	+	chr1	31772942	31813219	6103	FALSE	3.52916e-60	2.74871	0.634704	j	ENSECAT00000010382	MMS19	Ensembl
ECAUB_00002268	ELOC_000218	48	1228	38	+	chr1	31772942	31813219	6626	FALSE	3.83158e-252	0.249801	2.82984e-61	j	ENSECAT00000010382	MMS19	Ensembl
ECAUB_00002266	ELOC_000218	48	1228	38	+	chr1	31772942	31813219	6338	FALSE	6.96096e-129	0.986236	1.08708e-23	j	ENSECAT00000010382	MMS19	Ensembl
ECAUB_00002262	ELOC_000218	29	1759	39	+	chr1	31772942	31813219	6436	FALSE	8.98428e-167	1.70142	0.389138	j	ENSECAT00000010382	MMS19	Ensembl
ECAUB_00002260	ELOC_000218	29	1228	41	+	chr1	31772942	31813219	6302	FALSE	4.46199e-61	1.99412	1.3959e-08	j	ENSECAT00000010382	MMS19	Ensembl
ECAUB_00002256	ELOC_000218	29	1228	34	+	chr1	31772942	31813219	7194	FALSE	1.02113e-166	0.850922	1.60846e-25	j	ENSECAT00000010382	MMS19	Ensembl
ECAUB_00002254	ELOC_000218	29	3963	40	+	chr1	31772942	31813219	9218	FALSE	7.49565e-140	0.0605542	2.49152e-37	j	ENSECAT00000010382	MMS19	Ensembl
ECAUB_00002250	ELOC_000218	29	821	40	+	chr1	31772942	31813219	5992	FALSE	2.42203e-250	0.457317	2.62016e-50	j	ENSECAT00000010382	MMS19	Ensembl
ECAUB_00002247	ELOC_000218	29	1240	38	+	chr1	31772942	31813219	6806	FALSE	3.08087e-40	2.5128	0.587013	j	ENSECAT00000010382	MMS19	Ensembl
ECAUB_00002291	ELOC_000218	49	400	31	+	chr1	31773114	31803686	3482	FALSE	3.15263e-48	6.24247	3.0365	=	rna474	MMS19	NCBI
ECAUB_00002295	ELOC_000218	16	398	32	+	chr1	31773156	31803684	3435	FALSE	6.53488e-180	1.56815	3.81074e-54	=	ENSECAT00000010498	MMS19	Ensembl
ECAUB_00002296	ELOC_000218	57	398	29	+	chr1	31773156	31803684	3144	FALSE	5.2139e-181	8.81787	2.99374e-36	=	ENSECAT00000010500	MMS19	Ensembl
ECAUB_00002294	ELOC_000218	57	398	31	+	chr1	31773156	31803684	3438	FALSE	3.47857e-64	4.2848	7.39855e-10	=	ENSECAT00000010467	MMS19	Ensembl
ECAUB_00002293	ELOC_000218	24	398	32	+	chr1	31773156	31803684	3438	FALSE	1.67783e-183	1.5237	1.66799e-56	=	ENSECAT00000010382	MMS19	Ensembl
ECAUB_00002297	ELOC_000219	34	1440	8	+	chr1	31813271	31820188	1982	FALSE	1.92608e-227	15.1556	6.71993	=	rna484	EXOSC1	NCBI
ECAUB_00002301	ELOC_000219	34	5336	10	+	chr1	31813271	31829109	9596	FALSE	2.23077e-23	2.19357	1.55691e-06	j	rna484	EXOSC1	NCBI
ECAUB_00002302	ELOC_000219	34	5758	9	+	chr1	31813271	31829109	9933	FALSE	7.0049e-123	0.359215	3.9168e-45	j	rna484	EXOSC1	NCBI
ECAUB_00002300	ELOC_000219	34	5338	10	+	chr1	31813271	31829109	9598	FALSE	1.80996e-12	11.3512	2.15238	j	rna484	EXOSC1	NCBI
ECAUB_00002299	ELOC_000219	75	5338	9	+	chr1	31813271	31829109	10101	FALSE	5.62985e-41	3.29745	0.892703	j	rna484	EXOSC1	NCBI
ECAUB_00002298	ELOC_000219	34	5338	10	+	chr1	31813271	31829109	9597	FALSE	2.03002e-14	4.61943	0.00368146	j	rna484	EXOSC1	NCBI
ECAUB_00002305	ELOC_000220	65	2987	33	+	chr1	31847182	31876876	7378	FALSE	4.40107e-55	0.946483	1.49009e-11	j	rna486	RRP12	NCBI
[truncated: 283,540 more rows]
