# Supplementary material for: The Transcriptome of Equine Peripheral Blood Mononuclear Cells
Source: PLoS One. 2015 Mar 19;10(3):e0122011. doi: 10.1371/journal.pone.0122011 (PMC4366165; doi:10.1371/journal.pone.0122011)
Supplement: S3 File — As input transcripts with class code “u” (potentially new transcripts) from S1 File were taken. Both strands (forward and reverse) were tested for coding potential. The file contains header as the first comment line. (XLSX) [file pone.0122011.s007.xlsx]

## Sheet: Unknown_transcripts_FPKM>0.01
Transcript			Coding potential								Horse specifity
Transcript_id	Strand	Length	C/NC_forward	CPC_score	Putative_protein_length[aa]	C/NC_reverse	CPC_rev_score	Putative_protein_length[aa]	C/NC_any_strand	Strong_potential	Best_BLASTN_hit	Bit_score
ECAUB_00000207	+	4412	coding	0.0346291	620	coding	3.61566	681	coding	strong	emb|EE824464|EE824464.1	725
ECAUB_00000208	+	4173	noncoding	-0.164818	401	coding	3.63787	681	coding	strong	emb|EE824464|EE824464.1	725
ECAUB_00000291	+	450	noncoding	-1.16426	26	noncoding	-1.121	54	noncoding
ECAUB_00001113	+	1438	noncoding	-1.07172	74	noncoding	-1.02068	122	noncoding		emb|HY278361|HY278361.1	62.1
ECAUB_00001267	+	5162	noncoding	-1.18282	205	noncoding	-1.01471	84	noncoding		emb|CD535375|CD535375.1	207
ECAUB_00001268	+	3046	noncoding	-1.08866	122	noncoding	-0.992264	84	noncoding		emb|DN116929|DN116929.1	137
ECAUB_00002695	+	3623	noncoding	-1.10551	68	noncoding	-1.08901	113	noncoding
ECAUB_00002696	+	2194	noncoding	-1.06843	68	noncoding	-1.03051	113	noncoding
ECAUB_00002715	+	2192	noncoding	-1.15428	89	noncoding	-1.0329	65	noncoding		emb|BM734986|BM734986.1	93.5
ECAUB_00002787	+	11061	noncoding	-0.817095	132	noncoding	-1.0903	85	noncoding		emb|AI332690|AI332690.1	215
ECAUB_00002788	+	10960	noncoding	-1.05512	66	noncoding	-1.09008	85	noncoding		emb|CF887059|CF887059.1	475
ECAUB_00002789	+	10528	noncoding	-0.815849	132	noncoding	-1.08913	85	noncoding		emb|CF887059|CF887059.1	475
ECAUB_00002790	+	10326	noncoding	-1.05433	66	noncoding	-0.405821	85	noncoding		emb|AI332690|AI332690.1	215
ECAUB_00002791	+	9866	noncoding	-0.814124	132	noncoding	-1.08743	85	noncoding		emb|AI332690|AI332690.1	215
ECAUB_00002792	+	875	noncoding	-1.01305	57	noncoding	-1.0774	47	noncoding		emb|CF887059|CF887059.1	475
ECAUB_00002829	+	2467	noncoding	-1.16576	26	coding	1.73747	418	coding	strong
ECAUB_00002830	+	9149	noncoding	-1.16146	102	coding	1.43337	418	coding	strong	emb|CD535670|CD535670.1	826
ECAUB_00002926	+	7063	noncoding	-0.328741	73	coding	2.04877	155	coding	strong	emb|CD514510|CD514510.1	252
ECAUB_00002927	+	2509	noncoding	-1.08457	59	noncoding	-1.03347	61	noncoding
ECAUB_00002928	+	519	noncoding	-0.514457	37	noncoding	-0.870062	61	noncoding
ECAUB_00002953	+	2535	noncoding	-1.08193	109	noncoding	-1.10446	49	noncoding		emb|DN510057|DN510057.1	161
ECAUB_00002955	+	6258	noncoding	-0.969349	110	noncoding	-0.881111	165	noncoding		emb|BI333130|BI333130.1	150
ECAUB_00003026	+	547	noncoding	-0.986868	35	noncoding	-1.02561	85	noncoding
ECAUB_00003352	+	3602	noncoding	-1.15347	64	noncoding	-0.867226	249	noncoding		emb|CX599197|CX599197.1	228
ECAUB_00003353	+	4875	noncoding	-1.16702	62	noncoding	-0.916255	249	noncoding		emb|CX599197|CX599197.1	272
ECAUB_00003354	+	4452	noncoding	-1.16326	62	noncoding	-0.902756	249	noncoding		emb|CX599197|CX599197.1	272
ECAUB_00003355	+	4048	noncoding	-1.15899	62	noncoding	-0.887579	249	noncoding		emb|CX599197|CX599197.1	263
ECAUB_00003356	+	3044	noncoding	-0.974732	85	noncoding	-0.834624	249	noncoding
ECAUB_00003357	+	3267	noncoding	-1.14781	64	noncoding	-0.848772	249	noncoding		emb|CX599197|CX599197.1	228
ECAUB_00003358	+	3213	noncoding	-1.23644	181	noncoding	-0.845528	249	noncoding		emb|CX599197|CX599197.1	219
ECAUB_00004059	+	1617	noncoding	-0.790834	93	noncoding	-0.830439	107	noncoding
ECAUB_00004060	+	2399	noncoding	-1.19305	33	noncoding	-1.22617	33	noncoding
ECAUB_00004061	+	1962	noncoding	-1.06132	133	noncoding	-1.2577	87	noncoding
ECAUB_00004062	+	1974	noncoding	-1.05278	137	noncoding	-1.25846	87	noncoding
ECAUB_00004063	+	1370	noncoding	-0.986976	75	noncoding	-1.18823	39	noncoding		emb|BM734688|BM734688.1	106
ECAUB_00004064	+	1382	noncoding	-0.988265	75	noncoding	-1.13975	43	noncoding		emb|BM734688|BM734688.1	106
ECAUB_00004065	+	2900	noncoding	-1.11429	69	noncoding	-0.762567	163	noncoding
ECAUB_00004066	+	626	noncoding	-0.834001	170	noncoding	-0.915822	99	noncoding
ECAUB_00004067	+	2328	noncoding	-1.14217	128	noncoding	-1.11373	72	noncoding		emb|CD535563|CD535563.1	206
ECAUB_00004068	+	5087	noncoding	-0.93711	91	noncoding	-1.1887	143	noncoding		emb|AI749673|AI749673.1	337
ECAUB_00004069	+	3971	noncoding	-1.01141	145	noncoding	-1.16526	143	noncoding		emb|AI749673|AI749673.1	337
ECAUB_00004070	+	7130	noncoding	-0.863674	162	noncoding	-0.76801	179	noncoding
ECAUB_00004071	+	4593	noncoding	-0.826122	162	noncoding	-0.741716	179	noncoding
ECAUB_00004348	+	3552	noncoding	-0.867549	149	noncoding	-1.03479	112	noncoding		emb|BM735375|BM735375.1	215
ECAUB_00004476	+	4982	noncoding	-0.939615	78	noncoding	-0.731373	205	noncoding		emb|DN511265|DN511265.1	248
ECAUB_00004477	+	2763	noncoding	-0.960043	94	noncoding	-1.03326	74	noncoding		emb|BG189643|BG189643.1	198
ECAUB_00004478	+	858	noncoding	-1.07574	54	noncoding	-0.841332	70	noncoding
ECAUB_00004490	+	2449	noncoding	-1.12176	69	noncoding	-1.15516	28	noncoding
ECAUB_00004491	+	17104	noncoding	-0.962562	145	noncoding	-0.785782	125	noncoding		emb|BE044563|BE044563.1	198
ECAUB_00004492	+	1137	noncoding	-1.02894	69	noncoding	-1.11434	28	noncoding
ECAUB_00004493	+	17364	noncoding	-0.962881	145	noncoding	-0.786101	125	noncoding		emb|BE044563|BE044563.1	198
ECAUB_00004494	+	3939	noncoding	-0.777463	130	noncoding	-0.987492	70	noncoding
ECAUB_00004555	+	2896	noncoding	-1.11142	102	noncoding	-0.827592	138	noncoding
ECAUB_00004989	+	5170	noncoding	-0.792771	96	noncoding	-0.83316	538	noncoding		emb|CB062936|CB062936.1	95.3
ECAUB_00004990	+	1682	noncoding	-0.941804	67	noncoding	-1.22329	46	noncoding
ECAUB_00005260	+	8938	noncoding	-0.979079	71	coding	0.780299	178	coding		emb|CD471621|CD471621.1	222
ECAUB_00005261	+	8249	noncoding	-0.976957	71	coding	0.785322	178	coding		emb|CD471621|CD471621.1	222
ECAUB_00005262	+	6977	noncoding	-0.896122	80	coding	0.800735	178	coding		emb|BQ954117|BQ954117.1	99
ECAUB_00005263	+	6161	noncoding	-0.89294	80	coding	0.811034	178	coding		emb|BQ954117|BQ954117.1	99
ECAUB_00005487	+	3370	noncoding	-0.854813	101	coding	1.11783	225	coding	strong	emb|DN326143|DN326143.1	233
ECAUB_00005488	+	2309	noncoding	-0.963639	57	coding	0.401949	73	coding		emb|DN326143|DN326143.1	233
ECAUB_00005489	+	2551	noncoding	-0.836804	101	coding	0.38735	73	coding		emb|DN326143|DN326143.1	233
ECAUB_00005490	+	2554	noncoding	-0.836926	101	coding	0.38724	73	coding		emb|DN326143|DN326143.1	233
ECAUB_00005509	+	10921	noncoding	-0.570684	573	noncoding	-0.559515	136	noncoding		emb|BG547738|BG547738.1	126
ECAUB_00005807	+	2063	noncoding	-1.16418	55	noncoding	-1.16016	64	noncoding
ECAUB_00006022	+	6107	noncoding	-0.822292	801	noncoding	-0.2533	564	noncoding		emb|CX602473|CX602473.1	1227
ECAUB_00006023	+	5480	noncoding	-0.647378	593	noncoding	-0.472067	413	noncoding		emb|CX602473|CX602473.1	1227
ECAUB_00006129	+	5067	noncoding	-0.807144	164	noncoding	-0.106615	89	noncoding		emb|DN507782|DN507782.1	479
ECAUB_00006334	+	3941	noncoding	-1.32157	58	noncoding	-1.20391	53	noncoding		emb|CX596667|CX596667.1	1007
ECAUB_00006335	+	3281	noncoding	-1.31245	58	noncoding	-1.19538	53	noncoding		emb|CX596667|CX596667.1	1007
ECAUB_00006336	+	2382	noncoding	-1.29307	45	noncoding	-1.17754	47	noncoding		emb|CX596667|CX596667.1	1007
ECAUB_00006516	+	1210	noncoding	-1.36459	29	noncoding	-0.918348	107	noncoding		emb|HX201983|HX201983.1	309
ECAUB_00007165	+	1758	noncoding	-0.894568	105	noncoding	-0.787058	104	noncoding
ECAUB_00007218	+	1077	noncoding	-0.845241	66	noncoding	-0.891322	71	noncoding
ECAUB_00007219	+	3668	noncoding	-0.911533	184	noncoding	-0.815312	137	noncoding		emb|DT892344|DT892344.1	568
ECAUB_00007220	+	3670	noncoding	-0.911591	184	noncoding	-0.815374	137	noncoding		emb|DT892344|DT892344.1	568
ECAUB_00007221	+	3567	noncoding	-0.909064	184	noncoding	-0.813409	137	noncoding		emb|DT892344|DT892344.1	568
ECAUB_00007222	+	3362	noncoding	-0.903729	184	noncoding	-0.809147	137	noncoding		emb|DT892344|DT892344.1	568
ECAUB_00007223	+	3302	noncoding	-0.902046	184	noncoding	-0.807758	137	noncoding		emb|DT892344|DT892344.1	568
ECAUB_00007235	+	1481	noncoding	-0.991277	96	noncoding	-0.87759	102	noncoding
ECAUB_00007713	+	874	noncoding	-1.13256	82	noncoding	-1.03547	45	noncoding
ECAUB_00007714	+	1070	noncoding	-1.24229	44	noncoding	-1.17881	45	noncoding
ECAUB_00008131	+	2024	noncoding	-0.927286	147	noncoding	-0.551718	178	noncoding
ECAUB_00008299	+	5865	noncoding	-0.441409	77	noncoding	-1.20805	83	noncoding		emb|CX602288|CX602288.1	364
ECAUB_00009839	+	4929	noncoding	-1.0926	103	noncoding	-1.11523	72	noncoding		emb|W94370|W94370.1	211
ECAUB_00009840	+	4019	noncoding	-1.08326	103	noncoding	-1.10497	72	noncoding		emb|W94370|W94370.1	211
ECAUB_00009841	+	3215	noncoding	-1.07095	103	noncoding	-1.09113	72	noncoding		emb|W94370|W94370.1	211
ECAUB_00010699	+	536	coding	2.11554	119	noncoding	-0.913687	75	coding	strong	emb|BW968924|BW968924.1	283
ECAUB_00010798	+	463	coding	1.86359	117	noncoding	-0.920256	96	coding	strong
ECAUB_00010830	+	825	coding	1.1503	130	noncoding	-1.06672	60	coding	strong	emb|CD536712|CD536712.1	348
ECAUB_00011254	+	5030	noncoding	-1.05931	108	noncoding	-0.914507	77	noncoding
ECAUB_00011399	+	872	noncoding	-1.03762	67	noncoding	-1.18173	97	noncoding		emb|DN505227|DN505227.1	388
ECAUB_00011990	+	6337	noncoding	-0.808587	121	noncoding	-0.840744	78	noncoding		emb|BM735072|BM735072.1	368
ECAUB_00011991	+	6301	noncoding	-0.808278	121	noncoding	-0.840534	78	noncoding		emb|BM735072|BM735072.1	368
ECAUB_00011992	+	713	noncoding	-0.797449	101	noncoding	-0.619695	134	noncoding
ECAUB_00011993	+	6956	noncoding	-0.986513	176	noncoding	-0.950517	114	noncoding		emb|CX602782|CX602782.1	159
ECAUB_00011994	+	1059	noncoding	-1.08417	44	noncoding	-1.05129	66	noncoding		emb|EB386984|EB386984.1	102
ECAUB_00011996	+	323	noncoding	-1.11169	25	noncoding	-0.792883	61	noncoding
ECAUB_00011997	+	1509	noncoding	-1.0723	64	noncoding	-1.07091	79	noncoding		emb|BF513965|BF513965.1	309
ECAUB_00011998	+	1275	noncoding	-1.05018	64	noncoding	-1.04463	79	noncoding		emb|BF513965|BF513965.1	309
ECAUB_00012080	+	1409	noncoding	-1.2339	41	noncoding	-1.10129	50	noncoding		emb|CX604268|CX604268.1	315
ECAUB_00012081	+	1152	noncoding	-1.19203	42	noncoding	-1.15841	63	noncoding		emb|CD465294|CD465294.1	243
ECAUB_00012395	+	10347	noncoding	-0.0316597	153	coding	1.83331	47	coding	strong	emb|CD469328|CD469328.1	337
ECAUB_00012396	+	8094	noncoding	-0.0228742	153	coding	1.89553	47	coding	strong	emb|CD469328|CD469328.1	337
ECAUB_00012399	+	1457	noncoding	-1.0688	62	noncoding	-0.964317	99	noncoding		emb|HY348455|HY348455.1	132
ECAUB_00012400	+	4641	noncoding	-0.762187	274	noncoding	-0.571165	324	noncoding		emb|HY348455|HY348455.1	132
ECAUB_00012566	+	8455	noncoding	-0.877153	181	noncoding	-0.85868	262	noncoding		emb|JZ567736|JZ567736.1	89.8
ECAUB_00012567	+	11090	noncoding	-0.892802	181	noncoding	-0.872973	262	noncoding		emb|CD535375|CD535375.1	159
ECAUB_00012568	+	10573	noncoding	-0.928455	167	noncoding	-0.870742	262	noncoding		emb|CD535375|CD535375.1	159
ECAUB_00012569	+	10491	noncoding	-1.08901	232	noncoding	-0.870349	262	noncoding		emb|CD535375|CD535375.1	159
ECAUB_00012570	+	9858	noncoding	-1.08618	232	noncoding	-0.867222	262	noncoding		emb|CD535375|CD535375.1	159
ECAUB_00012571	+	10457	noncoding	-0.889799	181	noncoding	-0.870153	262	noncoding		emb|CD535375|CD535375.1	159
ECAUB_00012582	+	582	noncoding	-0.918735	54	noncoding	-0.942288	84	noncoding
ECAUB_00012583	+	6503	coding	1.34138	68	noncoding	-0.866953	178	coding	strong	emb|CD467511|CD467511.1	294
ECAUB_00012605	+	4769	noncoding	-0.971993	91	noncoding	-1.08593	81	noncoding		emb|DN511161|DN511161.1	182
ECAUB_00012606	+	8993	noncoding	-0.999915	91	noncoding	-1.11105	81	noncoding		emb|DN511161|DN511161.1	182
ECAUB_00013751	-	1923	noncoding	-1.02708	63	noncoding	-0.821495	172	noncoding
ECAUB_00013752	-	1260	noncoding	-1.07287	97	noncoding	-1.0698	67	noncoding
ECAUB_00013905	-	4392	noncoding	-1.0089	84	noncoding	-1.08136	161	noncoding		emb|JG392699|JG392699.1	139
ECAUB_00015277	-	3428	noncoding	-1.08377	113	noncoding	-1.10222	68	noncoding
ECAUB_00015371	-	9478	noncoding	-0.400391	85	noncoding	-1.05313	66	noncoding		emb|AI332690|AI332690.1	215
ECAUB_00015372	-	10299	noncoding	-1.08849	85	noncoding	-0.815228	132	noncoding		emb|AI332690|AI332690.1	215
ECAUB_00015373	-	12469	noncoding	-1.09306	85	noncoding	-1.08312	62	noncoding		emb|CF887059|CF887059.1	529
ECAUB_00015374	-	10560	noncoding	-1.08923	85	noncoding	-0.815918	132	noncoding		emb|CF887059|CF887059.1	529
ECAUB_00015416	-	2113	coding	1.76816	418	noncoding	-1.16019	26	coding	strong
ECAUB_00015417	-	2474	coding	1.73703	418	noncoding	-1.16587	26	coding	strong
ECAUB_00015597	-	403	noncoding	-1.01826	51	noncoding	-0.902333	48	noncoding
ECAUB_00015599	-	725	noncoding	-0.982845	96	noncoding	-1.03007	35	noncoding
ECAUB_00015878	-	3268	noncoding	-0.848857	249	noncoding	-1.14781	64	noncoding		emb|CX599197|CX599197.1	228
ECAUB_00015879	-	4491	noncoding	-0.904132	249	noncoding	-1.16368	62	noncoding		emb|CX599197|CX599197.1	272
ECAUB_00015880	-	3661	noncoding	-0.870214	249	noncoding	-1.1544	64	noncoding		emb|CX599197|CX599197.1	228
ECAUB_00016653	-	1844	noncoding	-1.24965	87	noncoding	-1.18018	33	noncoding
ECAUB_00016654	-	1866	noncoding	-1.25116	87	noncoding	-1.1808	33	noncoding
ECAUB_00016655	-	1344	noncoding	-1.13707	43	noncoding	-0.984038	75	noncoding		emb|BM734688|BM734688.1	106
ECAUB_00016656	-	11647	coding	2.99335	351	coding	0.23848	248	coding	strong	emb|CK466858|CK466858.1	832
ECAUB_00016657	-	12221	coding	3.08993	351	coding	0.236358	248	coding	strong	emb|CK466858|CK466858.1	832
ECAUB_00016658	-	4535	noncoding	-0.7408	179	noncoding	-0.824751	162	noncoding
ECAUB_00016914	-	2816	noncoding	-1.06237	93	noncoding	-1.16382	78	noncoding		emb|DN509443|DN509443.1	202
ECAUB_00016915	-	2929	noncoding	-1.06613	93	noncoding	-1.08284	79	noncoding		emb|CX600877|CX600877.1	189
ECAUB_00017018	-	3404	noncoding	-0.933074	93	noncoding	-1.13149	57	noncoding		emb|BI294026|BI294026.1	71.3
ECAUB_00017023	-	10581	noncoding	-1.02264	70	noncoding	-0.840676	130	noncoding		emb|BE044563|BE044563.1	198
ECAUB_00017086	-	2253	noncoding	-0.790005	138	noncoding	-1.11441	95	noncoding
ECAUB_00017754	-	8122	coding	0.786487	178	noncoding	-0.976533	71	coding		emb|CD471621|CD471621.1	222
ECAUB_00017950	-	2637	coding	0.383563	73	noncoding	-0.839185	101	coding		emb|DN326143|DN326143.1	233
ECAUB_00017951	-	2295	coding	0.402599	73	noncoding	-0.963235	57	coding		emb|DN326143|DN326143.1	233
ECAUB_00018085	-	5610	noncoding	-0.924697	84	noncoding	-0.532753	278	noncoding		emb|BM287284|BM287284.1	63.9
ECAUB_00018086	-	6749	noncoding	-0.932636	84	noncoding	-0.547618	278	noncoding		emb|AW291695|AW291695.1	78.7
ECAUB_00018087	-	5884	noncoding	-0.560759	162	noncoding	-0.576671	348	noncoding		emb|BY028729|BY028729.1	86.1
ECAUB_00018249	-	2046	noncoding	-1.15947	64	noncoding	-1.16357	55	noncoding
ECAUB_00018513	-	5656	noncoding	-0.372059	541	noncoding	-0.369386	779	noncoding		emb|CX602473|CX602473.1	1227
ECAUB_00018514	-	995	noncoding	-0.924148	63	noncoding	-1.15091	40	noncoding		emb|CX602473|CX602473.1	715
ECAUB_00018568	-	526	noncoding	-0.778998	95	noncoding	-1.00262	84	noncoding
ECAUB_00018569	-	567	noncoding	-0.786794	95	noncoding	-1.01164	84	noncoding
ECAUB_00018785	-	3191	noncoding	-1.19403	53	noncoding	-1.3109	58	noncoding		emb|CX596667|CX596667.1	1007
ECAUB_00018786	-	2531	noncoding	-1.18066	53	noncoding	-1.29657	45	noncoding		emb|CX596667|CX596667.1	1007
ECAUB_00019699	-	3592	noncoding	-0.813899	137	noncoding	-0.909694	184	noncoding		emb|DT892344|DT892344.1	568
ECAUB_00019700	-	3538	noncoding	-0.812797	137	noncoding	-0.908378	184	noncoding		emb|DT892344|DT892344.1	568
ECAUB_00019701	-	3419	noncoding	-0.81036	137	noncoding	-0.905252	184	noncoding		emb|DT892344|DT892344.1	568
ECAUB_00019702	-	3418	noncoding	-0.81036	137	noncoding	-0.905252	184	noncoding		emb|DT892344|DT892344.1	568
ECAUB_00020156	-	668	noncoding	-1.00941	45	noncoding	-1.06685	82	noncoding
ECAUB_00020386	-	4492	noncoding	-1.18058	70	noncoding	-0.846884	163	noncoding		emb|CD528208|CD528208.1	351
ECAUB_00020387	-	2116	noncoding	-1.1447	44	noncoding	-0.760447	105	noncoding
ECAUB_00022165	-	828	noncoding	-1.01411	55	noncoding	-0.889322	153	noncoding		emb|BU656397|BU656397.1	122
ECAUB_00022929	-	413	noncoding	-0.838947	75	coding	1.77207	115	coding	strong	emb|BW968924|BW968924.1	283
ECAUB_00022962	-	705	noncoding	-1.0197	48	coding	1.41353	133	coding	strong	emb|FE016580|FE016580.1	497
ECAUB_00022971	-	398	noncoding	-0.977372	87	coding	0.926497	115	coding		emb|DN355399|DN355399.1	340
ECAUB_00022977	-	446	noncoding	-0.91823	96	coding	1.88085	117	coding	strong
ECAUB_00022987	-	454	noncoding	-0.848489	57	coding	1.27191	135	coding	strong
ECAUB_00022993	-	460	noncoding	-0.857787	64	coding	0.926488	64	coding		emb|CD536712|CD536712.1	418
ECAUB_00023405	-	2290	noncoding	-0.858847	77	noncoding	-1.01955	123	noncoding
ECAUB_00024056	-	6712	noncoding	-0.842844	78	noncoding	-0.811883	121	noncoding		emb|BM735072|BM735072.1	368
ECAUB_00024060	-	1188	noncoding	-1.03251	79	noncoding	-1.03997	64	noncoding		emb|BF513965|BF513965.1	309
ECAUB_00024179	-	1289	noncoding	-1.1684	63	noncoding	-1.19926	42	noncoding		emb|DN507519|DN507519.1	313
ECAUB_00024510	-	7326	noncoding	-0.876774	216	noncoding	-0.898491	486	noncoding		emb|BM735250|BM735250.1	158
ECAUB_00024689	-	8538	noncoding	-0.859253	262	noncoding	-0.877766	181	noncoding		emb|JZ567736|JZ567736.1	89.8
ECAUB_00024690	-	10665	noncoding	-0.871135	262	noncoding	-0.92887	167	noncoding		emb|CD535375|CD535375.1	159
ECAUB_00024691	-	10402	noncoding	-0.869892	262	noncoding	-0.889488	181	noncoding		emb|CD535375|CD535375.1	159
ECAUB_00024704	-	2071	noncoding	-0.63787	120	noncoding	-0.828757	82	noncoding		emb|HX657907|HX657907.1	71.3
ECAUB_00024730	.	1346	noncoding	-1.09631	135	noncoding	-1.05973	174	noncoding
ECAUB_00024731	.	4392	noncoding	-0.403376	305	noncoding	-0.411997	360	noncoding
ECAUB_00024732	.	2907	noncoding	-0.0769721	695	noncoding	-0.326596	462	noncoding		emb|DN393495|DN393495.1	71.3
ECAUB_00024733	.	2420	noncoding	-1.28405	32	noncoding	-1.05293	100	noncoding		emb|DN105868|DN105868.1	484
ECAUB_00024734	.	1744	noncoding	-1.24396	48	noncoding	-1.06102	190	noncoding		emb|BM735380|BM735380.1	217
ECAUB_00024735	.	951	noncoding	-0.906538	165	noncoding	-1.02495	59	noncoding		emb|CD528573|CD528573.1	204
ECAUB_00024736	.	55	noncoding	-1.25559	21	noncoding	-1.14482	12	noncoding
ECAUB_00024737	.	435	noncoding	-1.06092	69	noncoding	-1.1157	52	noncoding
ECAUB_00024738	.	1188	noncoding	-1.24891	35	noncoding	-1.12847	46	noncoding
ECAUB_00024739	.	1274	noncoding	-1.15319	43	noncoding	-0.794704	126	noncoding		emb|BM083813|BM083813.1	438
ECAUB_00024740	.	1096	noncoding	-0.985605	59	noncoding	-1.19982	73	noncoding
ECAUB_00024741	.	5188	noncoding	-0.880684	199	noncoding	-0.825627	217	noncoding		emb|BI395090|BI395090.1	207
ECAUB_00024742	.	1295	noncoding	-1.00614	89	noncoding	-1.21117	47	noncoding
ECAUB_00024743	.	1312	noncoding	-1.04177	83	noncoding	-0.932225	74	noncoding
ECAUB_00024744	.	1875	noncoding	-1.25117	51	noncoding	-1.19519	73	noncoding		emb|BU748356|BU748356.1	147
ECAUB_00024745	.	954	noncoding	-1.20861	45	noncoding	-1.09601	50	noncoding
ECAUB_00024746	.	1340	noncoding	-1.17427	60	noncoding	-0.914194	123	noncoding
ECAUB_00024747	.	1114	noncoding	-0.915726	85	noncoding	-1.24091	45	noncoding
ECAUB_00024748	.	1982	noncoding	-1.17348	35	noncoding	-1.24605	46	noncoding
ECAUB_00024749	.	1422	noncoding	-0.616727	203	noncoding	-1.05117	93	noncoding
ECAUB_00024750	.	2753	noncoding	-1.18272	42	noncoding	-1.07405	58	noncoding
ECAUB_00024751	.	1376	noncoding	-1.25615	44	noncoding	-1.25673	36	noncoding		emb|DB062651|DB062651.1	353
ECAUB_00024752	.	734	noncoding	-1.14503	34	noncoding	-1.10118	58	noncoding
ECAUB_00024753	.	2311	noncoding	-0.998448	76	noncoding	-1.18361	43	noncoding		emb|CB529931|CB529931.1	776
ECAUB_00024754	.	1250	noncoding	-1.23437	61	noncoding	-1.26087	24	noncoding
ECAUB_00024755	.	1033	noncoding	-1.0474	102	noncoding	-1.13413	50	noncoding
ECAUB_00024756	.	1894	noncoding	-1.20034	47	noncoding	-0.925123	88	noncoding
ECAUB_00024757	.	1405	noncoding	-0.848156	178	noncoding	-0.827265	143	noncoding
ECAUB_00024758	.	1177	noncoding	-1.04812	87	noncoding	-0.898875	126	noncoding		emb|CD471621|CD471621.1	132
ECAUB_00024759	.	3732	noncoding	-0.889259	114	noncoding	-1.04567	306	noncoding
ECAUB_00024760	.	706	noncoding	-1.10838	35	noncoding	-1.19135	42	noncoding
ECAUB_00024761	.	1211	noncoding	-1.16512	71	noncoding	-1.08926	67	noncoding
ECAUB_00024762	.	2869	noncoding	-1.08364	89	noncoding	-0.929388	98	noncoding
ECAUB_00024763	.	1924	noncoding	-0.797984	136	noncoding	-1.00037	78	noncoding		emb|BW969352|BW969352.1	459
ECAUB_00024764	.	802	noncoding	-1.25863	47	noncoding	-1.40331	15	noncoding		emb|CD535906|CD535906.1	902
ECAUB_00024765	.	783	noncoding	-0.814594	100	noncoding	-0.671618	122	noncoding		emb|AL699321|AL699321.1	82.4
ECAUB_00024766	.	3445	noncoding	-1.20098	66	noncoding	-1.34549	55	noncoding		emb|DB808212|DB808212.1	398
ECAUB_00024767	.	1013	noncoding	-1.36727	21	noncoding	-1.17292	34	noncoding		emb|DN506454|DN506454.1	230
ECAUB_00024768	.	1038	noncoding	-1.25212	20	noncoding	-1.08862	48	noncoding		emb|DN285571|DN285571.1	403
ECAUB_00024769	.	1375	noncoding	-0.722681	216	coding	0.517505	109	coding		emb|CX594921|CX594921.1	771
ECAUB_00024770	.	2790	noncoding	-0.0137902	133	noncoding	-0.687205	222	noncoding		emb|EW044265|EW044265.2	189
ECAUB_00024771	.	1654	noncoding	-0.960856	76	noncoding	-1.05932	103	noncoding		emb|CB242622|CB242622.1	281
ECAUB_00024772	.	1238	noncoding	-0.983362	82	noncoding	-1.14639	74	noncoding		emb|BF793369|BF793369.1	80.5
ECAUB_00024773	.	1517	noncoding	-0.949304	101	noncoding	-1.16359	65	noncoding		emb|DN507003|DN507003.1	226
ECAUB_00024774	.	611	noncoding	-1.32794	25	noncoding	-1.31674	21	noncoding		emb|CD535383|CD535383.1	230
ECAUB_00024775	.	1052	noncoding	-1.04749	59	noncoding	-0.868949	80	noncoding
ECAUB_00024776	.	1286	noncoding	-1.2306	36	noncoding	-1.14227	86	noncoding		emb|CD465670|CD465670.1	296
ECAUB_00024777	.	1123	coding	0.412806	80	noncoding	-1.00329	68	coding		emb|BF059322|BF059322.1	178
ECAUB_00024778	.	1042	coding	0.703775	73	noncoding	-0.819429	150	coding		emb|BX646328|BX646328.1	86.1
ECAUB_00024779	.	1508	noncoding	-0.743864	167	noncoding	-1.1363	47	noncoding		emb|DB349441|DB349441.1	110
ECAUB_00024780	.	1859	noncoding	-0.892795	122	noncoding	-0.912893	68	noncoding
ECAUB_00024781	.	721	noncoding	-0.74189	78	noncoding	-0.859099	86	noncoding
ECAUB_00024782	.	1976	noncoding	-0.994898	74	noncoding	-1.07197	93	noncoding		emb|BU557189|BU557189.1	684
ECAUB_00024783	.	823	noncoding	-1.16885	53	noncoding	-1.13177	53	noncoding
ECAUB_00024784	.	1098	noncoding	-0.656558	145	noncoding	-0.993497	53	noncoding
ECAUB_00024785	.	911	noncoding	-0.831151	175	noncoding	-1.13566	49	noncoding		emb|JG392697|JG392697.1	102
ECAUB_00024786	.	3987	coding	1.37273	120	noncoding	-1.00141	110	coding	strong	emb|BQ601965|BQ601965.1	628
ECAUB_00024787	.	1040	noncoding	-1.33354	17	noncoding	-1.10985	47	noncoding		emb|BM735325|BM735325.1	202
ECAUB_00024788	.	1121	noncoding	-1.06087	54	noncoding	-1.02338	76	noncoding
ECAUB_00024789	.	1765	noncoding	-1.0648	63	noncoding	-1.05505	91	noncoding		emb|AW885625|AW885625.1	86.1
ECAUB_00024790	.	1169	noncoding	-1.12792	46	noncoding	-1.0241	60	noncoding
ECAUB_00024791	.	856	coding	1.16109	98	noncoding	-0.827358	116	coding	strong	emb|DN997339|DN997339.1	267
ECAUB_00024792	.	394	noncoding	-1.40772	8	noncoding	-1.33669	20	noncoding		emb|BI961656|BI961656.1	599
ECAUB_00024793	.	1793	noncoding	-0.994372	108	noncoding	-0.789473	162	noncoding		emb|BM658959|BM658959.1	143
ECAUB_00024794	.	1386	noncoding	-1.02957	85	noncoding	-1.27791	42	noncoding
ECAUB_00024795	.	1866	noncoding	-0.972441	56	noncoding	-1.06051	45	noncoding
ECAUB_00024796	.	895	noncoding	-0.955134	62	noncoding	-1.10461	54	noncoding
ECAUB_00024797	.	1079	noncoding	-0.895532	119	noncoding	-1.21076	55	noncoding
ECAUB_00024798	.	1592	noncoding	-1.31278	24	noncoding	-1.23254	60	noncoding
ECAUB_00024799	.	1790	noncoding	-1.08636	69	noncoding	-1.20747	77	noncoding
ECAUB_00024800	.	1048	noncoding	-1.15628	84	noncoding	-1.24151	36	noncoding
ECAUB_00024801	.	1320	noncoding	-1.34918	23	noncoding	-1.25898	47	noncoding		emb|CD471544|CD471544.1	272
ECAUB_00024802	.	911	noncoding	-1.24666	50	noncoding	-1.14003	61	noncoding
ECAUB_00024803	.	1014	noncoding	-0.906876	59	noncoding	-0.767636	119	noncoding		emb|CD536832|CD536832.1	117
ECAUB_00024804	.	1158	noncoding	-1.0128	68	noncoding	-0.971814	59	noncoding
ECAUB_00024805	.	1268	noncoding	-1.32639	25	noncoding	-1.04892	46	noncoding
ECAUB_00024806	.	1177	noncoding	-1.18831	40	noncoding	-1.17693	66	noncoding
ECAUB_00024807	.	928	noncoding	-0.943179	88	noncoding	-1.03082	59	noncoding		emb|CX604684|CX604684.1	167
ECAUB_00024808	.	970	noncoding	-1.26617	45	noncoding	-1.26844	39	noncoding
ECAUB_00024809	.	1458	noncoding	-1.04749	73	noncoding	-1.11617	66	noncoding
ECAUB_00024810	.	2661	noncoding	-0.776099	98	noncoding	-1.18579	79	noncoding		emb|DB312087|DB312087.1	132
ECAUB_00024811	.	699	noncoding	-1.2866	31	noncoding	-1.07658	62	noncoding		emb|DB312087|DB312087.1	536
ECAUB_00024812	.	1442	noncoding	-1.04881	117	noncoding	-0.920792	88	noncoding
ECAUB_00024813	.	1180	noncoding	-1.21162	66	noncoding	-1.24612	46	noncoding		emb|DY496528|DY496528.1	63.9
ECAUB_00024814	.	321	noncoding	-1.12144	81	noncoding	-1.07317	38	noncoding		emb|HX624925|HX624925.1	130
ECAUB_00024815	.	1287	noncoding	-1.02917	60	noncoding	-1.1263	61	noncoding
ECAUB_00024816	.	3698	noncoding	-1.19791	50	noncoding	-1.10798	63	noncoding		emb|EE245454|EE245454.1	752
ECAUB_00024817	.	7338	noncoding	-0.984185	113	noncoding	-1.02785	82	noncoding		emb|DA426649|DA426649.1	412
ECAUB_00024818	.	2839	noncoding	-0.979584	76	noncoding	-1.01344	107	noncoding		emb|CD465699|CD465699.1	246
ECAUB_00024819	.	5724	noncoding	-1.10753	75	coding	0.759601	103	coding		emb|CX602288|CX602288.1	344
ECAUB_00024820	.	16580	noncoding	-0.765628	116	noncoding	-0.844526	110	noncoding		emb|BI395112|BI395112.1	298
ECAUB_00024821	.	1244	noncoding	-1.23599	29	noncoding	-1.1623	60	noncoding
ECAUB_00024822	.	2841	coding	0.200024	52	coding	2.76873	125	coding	strong	emb|CD465294|CD465294.1	449
ECAUB_00024823	.	3918	noncoding	-1.10195	154	noncoding	-0.958616	110	noncoding		emb|BM735072|BM735072.1	311
ECAUB_00024824	.	2410	noncoding	-1.08391	68	noncoding	-0.938124	81	noncoding
ECAUB_00024825	.	3369	noncoding	-1.0944	73	noncoding	-1.19019	76	noncoding		emb|CX596830|CX596830.1	298
ECAUB_00024826	.	1098	noncoding	-1.10238	74	noncoding	-0.953287	67	noncoding
ECAUB_00024827	.	3092	noncoding	-0.975962	428	noncoding	-0.565996	178	noncoding		emb|GW276228|GW276228.1	392
ECAUB_00024828	.	1289	noncoding	-1.01085	68	noncoding	-0.897592	103	noncoding		emb|JG392483|JG392483.1	267
ECAUB_00024829	.	1134	noncoding	-1.17934	51	noncoding	-1.09038	56	noncoding
ECAUB_00024830	.	1369	noncoding	-1.13556	38	noncoding	-1.19208	33	noncoding
ECAUB_00024831	.	3850	noncoding	-1.17827	87	noncoding	-1.0945	83	noncoding		emb|CX596830|CX596830.1	268
ECAUB_00024832	.	1109	noncoding	-0.637131	83	noncoding	-0.861365	73	noncoding
ECAUB_00024833	.	827	noncoding	-1.21991	28	noncoding	-1.18953	50	noncoding		emb|EH006310|EH006310.1	335
ECAUB_00024834	.	1742	noncoding	-1.30505	33	noncoding	-1.26316	27	noncoding		emb|ES609722|ES609722.1	987
ECAUB_00024835	.	733	noncoding	-0.0189705	173	noncoding	-1.1284	36	noncoding		emb|CX602729|CX602729.1	263
ECAUB_00024836	.	1873	noncoding	-0.747278	127	noncoding	-1.14633	32	noncoding
ECAUB_00024837	.	1626	noncoding	-0.327156	215	noncoding	-1.15054	71	noncoding
ECAUB_00024838	.	3220	noncoding	-0.828855	92	noncoding	-1.15971	130	noncoding
ECAUB_00024839	.	1221	noncoding	-1.01801	79	noncoding	-0.839058	145	noncoding
ECAUB_00024840	.	1504	noncoding	-0.671733	246	noncoding	-1.01622	61	noncoding
ECAUB_00024841	.	1628	noncoding	-1.0925	124	noncoding	-0.982911	89	noncoding
ECAUB_00024842	.	6078	noncoding	-0.908398	106	noncoding	-0.588859	261	noncoding		emb|CX604395|CX604395.1	283
ECAUB_00024843	.	1498	noncoding	-1.37487	21	noncoding	-1.26966	39	noncoding		emb|EW968361|EW968361.1	259
ECAUB_00024844	.	635	noncoding	-1.30916	27	noncoding	-1.19478	36	noncoding
ECAUB_00024845	.	1125	noncoding	-1.00634	93	noncoding	-1.29956	24	noncoding		emb|FS717657|FS717657.1	588
ECAUB_00024846	.	1785	noncoding	-0.989238	127	noncoding	-1.09746	80	noncoding
ECAUB_00024847	.	743	noncoding	-1.09852	40	noncoding	-1.13645	33	noncoding
ECAUB_00024848	.	1114	noncoding	-1.21163	80	noncoding	-0.846295	130	noncoding		emb|CJ112119|CJ112119.1	407
ECAUB_00024849	.	1148	noncoding	-1.00098	59	noncoding	-0.90017	62	noncoding
ECAUB_00024850	.	1159	noncoding	-1.05061	73	noncoding	-0.901868	127	noncoding
ECAUB_00024851	.	231	noncoding	-1.18249	19	noncoding	-1.18333	72	noncoding		emb|DN381382|DN381382.1	305
ECAUB_00024852	.	1508	noncoding	-0.940694	101	noncoding	-0.765512	101	noncoding
ECAUB_00024853	.	723	noncoding	-0.892538	87	noncoding	-1.17124	50	noncoding
ECAUB_00024854	.	2770	noncoding	-0.939779	134	noncoding	-0.687304	140	noncoding
ECAUB_00024855	.	1462	noncoding	-1.19164	46	noncoding	-1.01455	71	noncoding
ECAUB_00024856	.	1242	noncoding	-1.14357	42	noncoding	-0.988568	82	noncoding
ECAUB_00024857	.	1895	noncoding	-1.03584	136	noncoding	-1.10437	53	noncoding		emb|JG392699|JG392699.1	213
ECAUB_00024858	.	968	noncoding	-0.722969	130	noncoding	-0.986671	50	noncoding
ECAUB_00024859	.	1266	noncoding	-1.15828	61	noncoding	-1.01485	44	noncoding
ECAUB_00024860	.	894	noncoding	-1.29971	23	noncoding	-1.07252	66	noncoding
ECAUB_00024861	.	1777	coding	0.288741	53	noncoding	-0.340947	200	coding		emb|BG529863|BG529863.1	195
ECAUB_00024862	.	1026	noncoding	-1.22939	28	noncoding	-1.12272	69	noncoding		emb|DB331688|DB331688.1	178
ECAUB_00024863	.	676	noncoding	-1.08358	73	noncoding	-1.21551	36	noncoding
ECAUB_00024865	.	733	noncoding	-0.875362	76	noncoding	-1.04665	91	noncoding
ECAUB_00024866	.	1481	noncoding	-0.975057	70	noncoding	-0.917643	64	noncoding		emb|CV572124|CV572124.1	71.3
ECAUB_00024867	.	2053	noncoding	-0.832819	120	noncoding	-0.834827	72	noncoding		emb|CX605768|CX605768.1	250
ECAUB_00024868	.	7299	noncoding	-0.922778	94	coding	0.633467	120	coding		emb|FE004346|FE004346.1	431
ECAUB_00024869	.	876	noncoding	-0.939736	56	noncoding	-0.830117	127	noncoding
ECAUB_00024870	.	1383	noncoding	-1.04026	75	noncoding	-0.899706	72	noncoding
ECAUB_00024871	.	3922	noncoding	-0.882597	163	noncoding	-1.03207	114	noncoding
ECAUB_00024872	.	2294	noncoding	-1.05488	149	noncoding	-0.50727	293	noncoding
ECAUB_00024873	.	1785	noncoding	-0.799199	140	noncoding	-1.11008	59	noncoding
ECAUB_00024874	.	2266	noncoding	-0.87962	143	noncoding	-0.569967	171	noncoding		emb|BX498538|BX498538.1	211
ECAUB_00024875	.	1603	noncoding	-1.08089	231	noncoding	-1.13561	56	noncoding
ECAUB_00024876	.	1813	noncoding	-1.16863	71	noncoding	-1.05938	69	noncoding
ECAUB_00024877	.	1315	noncoding	-1.20229	51	noncoding	-1.09813	73	noncoding
ECAUB_00024878	.	1384	noncoding	-1.14437	53	noncoding	-1.308	13	noncoding
ECAUB_00024879	.	1004	noncoding	-1.23753	29	noncoding	-1.23027	55	noncoding
ECAUB_00024880	.	4271	noncoding	-0.547476	244	noncoding	-0.230662	253	noncoding		emb|CX597347|CX597347.1	159
ECAUB_00024881	.	3048	noncoding	-1.33987	42	noncoding	-0.976278	108	noncoding		emb|CD535375|CD535375.1	244
ECAUB_00024882	.	1081	noncoding	-1.12488	111	noncoding	-0.91561	200	noncoding
ECAUB_00024883	.	946	noncoding	-1.1129	120	noncoding	-1.04476	235	noncoding
ECAUB_00024884	.	1693	noncoding	-0.650936	208	noncoding	-0.476481	146	noncoding
ECAUB_00024885	.	1708	noncoding	-0.808735	117	noncoding	-0.964069	79	noncoding		emb|CD466595|CD466595.1	510
ECAUB_00024886	.	2444	noncoding	-0.162037	214	noncoding	-1.24298	32	noncoding		emb|CX597013|CX597013.1	566
ECAUB_00024887	.	4159	noncoding	-0.640618	266	noncoding	-1.14342	66	noncoding
ECAUB_00024888	.	1300	noncoding	-1.10267	49	noncoding	-0.940833	62	noncoding
ECAUB_00024889	.	3466	noncoding	-0.84134	186	noncoding	-0.913456	158	noncoding
ECAUB_00024890	.	1412	noncoding	-0.918688	106	noncoding	-1.17792	33	noncoding
ECAUB_00024891	.	1805	noncoding	-0.642086	124	noncoding	-0.95606	80	noncoding
ECAUB_00024892	.	1366	noncoding	-1.015	71	noncoding	-1.27463	55	noncoding		emb|CR770664|CR770664.1	132
ECAUB_00024893	.	701	noncoding	-1.12817	70	noncoding	-1.17608	62	noncoding
ECAUB_00024894	.	3035	noncoding	-1.08892	83	noncoding	-1.08117	97	noncoding
ECAUB_00024895	.	2353	noncoding	-1.07724	87	noncoding	-1.16877	68	noncoding
ECAUB_00024896	.	3984	noncoding	-1.15381	46	noncoding	-1.04624	72	noncoding		emb|CB241314|CB241314.1	76.8
ECAUB_00024897	.	3877	noncoding	-0.961952	115	noncoding	-0.796666	97	noncoding		emb|AW856964|AW856964.1	339
ECAUB_00024898	.	800	noncoding	-0.824389	124	noncoding	-1.3548	14	noncoding
ECAUB_00024899	.	871	noncoding	-1.01985	60	noncoding	-0.985192	95	noncoding
ECAUB_00024900	.	5617	coding	2.57001	42	noncoding	-0.239918	90	coding	strong	emb|CD465988|CD465988.1	545
ECAUB_00024901	.	8552	coding	0.377894	96	coding	1.71169	86	coding	strong	emb|BW978037|BW978037.1	427
ECAUB_00024902	.	885	noncoding	-0.978705	119	noncoding	-1.00848	120	noncoding
ECAUB_00024903	.	1228	noncoding	-1.27964	19	noncoding	-0.757071	96	noncoding
ECAUB_00024904	.	921	noncoding	-0.974424	126	noncoding	-0.910709	62	noncoding
ECAUB_00024905	.	2170	noncoding	-1.09168	68	noncoding	-0.875772	88	noncoding		emb|DY166193|DY166193.1	279
ECAUB_00024906	.	1751	noncoding	-0.954709	93	coding	0.0506823	88	coding
ECAUB_00024907	.	895	noncoding	-1.13676	91	noncoding	-1.11167	45	noncoding
ECAUB_00024908	.	193	noncoding	-1.33051	14	noncoding	-1.15565	25	noncoding
ECAUB_00024909	.	2163	noncoding	-0.829862	234	noncoding	-0.628522	140	noncoding
ECAUB_00024910	.	2383	noncoding	-1.05099	201	noncoding	-0.926519	138	noncoding
ECAUB_00024911	.	1486	noncoding	-1.22325	48	noncoding	-0.747514	130	noncoding
ECAUB_00024912	.	1062	noncoding	-0.882785	118	noncoding	-0.956627	134	noncoding
ECAUB_00024913	.	12162	noncoding	-0.990383	383	noncoding	-0.762126	245	noncoding		emb|HX236549|HX236549.1	350
ECAUB_00024914	.	1779	noncoding	-1.01742	114	noncoding	-1.13471	135	noncoding
ECAUB_00024915	.	2469	noncoding	-0.896963	179	noncoding	-0.94429	103	noncoding
ECAUB_00024916	.	575	noncoding	-0.275075	149	noncoding	-0.711059	61	noncoding		emb|CN287278|CN287278.1	494
ECAUB_00024917	.	4258	noncoding	-0.900464	134	noncoding	-0.939266	140	noncoding
ECAUB_00024918	.	992	noncoding	-0.620397	111	noncoding	-0.440485	190	noncoding
ECAUB_00024919	.	1858	noncoding	-1.20617	31	noncoding	-1.08748	84	noncoding
ECAUB_00024920	.	828	noncoding	-0.825401	74	noncoding	-1.00269	77	noncoding		emb|HX660541|HX660541.1	130
ECAUB_00024921	.	1215	noncoding	-0.829893	102	noncoding	-0.544118	142	noncoding
ECAUB_00024922	.	893	noncoding	-0.746975	143	noncoding	-1.05137	170	noncoding
ECAUB_00024923	.	1388	noncoding	-0.362247	187	noncoding	-0.747745	177	noncoding		emb|R93063|R93063.1	67.6
ECAUB_00024924	.	2075	noncoding	-0.733428	202	noncoding	-1.14453	55	noncoding
ECAUB_00024925	.	917	noncoding	-1.30363	32	noncoding	-1.31813	26	noncoding
ECAUB_00024926	.	1890	noncoding	-1.21031	55	noncoding	-1.07499	56	noncoding
ECAUB_00024927	.	1102	noncoding	-1.20438	52	noncoding	-0.815942	138	noncoding
ECAUB_00024928	.	872	noncoding	-1.06979	63	noncoding	-1.12482	33	noncoding		emb|CX604395|CX604395.1	171
ECAUB_00024929	.	1291	noncoding	-1.31179	47	noncoding	-1.19207	61	noncoding
ECAUB_00024930	.	1151	noncoding	-1.25865	24	noncoding	-1.26542	42	noncoding		emb|DN511265|DN511265.1	73.1
ECAUB_00024931	.	1075	noncoding	-1.04898	77	noncoding	-1.05432	57	noncoding
ECAUB_00024932	.	3102	noncoding	-1.18839	69	noncoding	-0.947633	97	noncoding		emb|CN159606|CN159606.1	553
ECAUB_00024933	.	1955	noncoding	-1.06001	74	noncoding	-1.13959	59	noncoding
ECAUB_00024934	.	853	noncoding	-1.15737	40	noncoding	-0.985017	61	noncoding
ECAUB_00024935	.	1605	noncoding	-1.00492	77	noncoding	-1.01635	109	noncoding		emb|DA834353|DA834353.1	176
ECAUB_00024936	.	2030	noncoding	-1.23522	36	noncoding	-0.411966	138	noncoding
ECAUB_00024937	.	2598	noncoding	-0.946269	109	noncoding	-1.05975	88	noncoding
ECAUB_00024938	.	2057	noncoding	-1.19443	67	noncoding	-1.02706	80	noncoding		emb|CD528296|CD528296.1	1192
ECAUB_00024939	.	2388	noncoding	-0.941216	90	noncoding	-0.98294	93	noncoding		emb|CX598252|CX598252.1	115
ECAUB_00024940	.	1176	noncoding	-0.973211	68	noncoding	-0.908556	82	noncoding
ECAUB_00024941	.	1850	noncoding	-0.961758	158	noncoding	-0.888053	246	noncoding
ECAUB_00024942	.	1459	noncoding	-1.29761	43	noncoding	-1.28179	23	noncoding		emb|CX605135|CX605135.1	99
ECAUB_00024943	.	1487	noncoding	-1.05709	63	noncoding	-1.21316	37	noncoding
ECAUB_00024944	.	1265	noncoding	-0.938906	90	noncoding	-1.21605	57	noncoding		emb|AA745600|AA745600.1	106
ECAUB_00024945	.	883	noncoding	-1.29754	29	noncoding	-1.09994	55	noncoding		emb|CD535563|CD535563.1	287
ECAUB_00024946	.	1073	coding	2.45924	124	coding	0.0697869	69	coding	strong	emb|CA430123|CA430123.1	453
ECAUB_00024947	.	4562	noncoding	-0.714836	165	noncoding	-0.914543	137	noncoding
ECAUB_00024948	.	465	noncoding	-1.30966	16	noncoding	-1.24862	72	noncoding		emb|CF994201|CF994201.1	294
ECAUB_00024949	.	1431	noncoding	-0.889835	85	noncoding	-1.05401	36	noncoding
ECAUB_00024950	.	1083	coding	0.192926	169	coding	0.00217611	124	coding		emb|AW008631|AW008631.1	220
ECAUB_00024951	.	9449	noncoding	-0.796265	145	noncoding	-0.856871	248	noncoding
ECAUB_00024952	.	21056	noncoding	-0.660309	318	noncoding	-0.151167	223	noncoding		emb|CX600001|CX600001.1	316
ECAUB_00024953	.	5372	noncoding	-0.792848	282	noncoding	-0.403123	330	noncoding
ECAUB_00024954	.	5915	noncoding	-1.02443	113	noncoding	-0.828139	146	noncoding		emb|CX600877|CX600877.1	370
ECAUB_00024955	.	1687	noncoding	-1.17247	56	noncoding	-0.879925	189	noncoding		emb|BQ722140|BQ722140.1	477
ECAUB_00024956	.	738	noncoding	-0.684032	87	noncoding	-0.992929	177	noncoding
ECAUB_00024957	.	2162	noncoding	-0.698744	234	coding	0.37442	181	coding
ECAUB_00024958	.	50	noncoding	-1.22224	9	noncoding	-1.20487	15	noncoding
ECAUB_00024959	.	1776	noncoding	-1.21504	49	noncoding	-1.11143	68	noncoding
ECAUB_00024960	.	1230	noncoding	-0.757354	113	noncoding	-1.17638	51	noncoding
ECAUB_00024961	.	994	noncoding	-0.961185	61	noncoding	-0.863907	110	noncoding
ECAUB_00024962	.	695	noncoding	-1.3945	15	noncoding	-1.51405	9	noncoding		emb|CD535906|CD535906.1	970
ECAUB_00024963	.	1497	noncoding	-1.06725	65	noncoding	-1.17163	46	noncoding
ECAUB_00024964	.	901	noncoding	-1.3083	29	noncoding	-1.02072	61	noncoding
ECAUB_00024965	.	3604	noncoding	-1.18586	64	noncoding	-1.28202	97	noncoding		emb|CX605155|CX605155.1	198
ECAUB_00024966	.	1328	noncoding	-1.1743	54	noncoding	-1.16946	45	noncoding		emb|CX604307|CX604307.1	998
ECAUB_00024967	.	1815	noncoding	-1.12906	41	coding	0.168892	92	coding		emb|CX605770|CX605770.1	185
ECAUB_00024968	.	793	noncoding	-1.24442	40	noncoding	-1.14055	62	noncoding		emb|CB531902|CB531902.1	436
ECAUB_00024969	.	845	noncoding	-1.04585	55	noncoding	-1.01083	45	noncoding
ECAUB_00024970	.	2545	noncoding	-1.32804	53	noncoding	-1.30844	31	noncoding
ECAUB_00024971	.	511	noncoding	-0.57724	94	noncoding	-0.926192	76	noncoding		emb|EE860283|EE860283.1	95.3
ECAUB_00024972	.	336	noncoding	-1.18032	27	noncoding	-1.11988	39	noncoding		emb|DY747825|DY747825.1	211
ECAUB_00024973	.	827	noncoding	-1.1321	55	noncoding	-1.05593	79	noncoding
ECAUB_00024974	.	1286	noncoding	-1.20736	51	noncoding	-1.26342	39	noncoding
ECAUB_00024975	.	1331	noncoding	-1.40638	13	noncoding	-1.1292	60	noncoding
ECAUB_00024976	.	9322	noncoding	-0.0514255	95	coding	2.37727	156	coding	strong	emb|JG392436|JG392436.1	597
ECAUB_00024977	.	1847	noncoding	-1.17944	56	noncoding	-1.02649	82	noncoding		emb|BM999221|BM999221.1	167
ECAUB_00024978	.	1239	coding	0.189245	380	noncoding	-0.680745	332	coding
ECAUB_00024979	.	1301	noncoding	-0.761106	130	noncoding	-1.09566	131	noncoding		emb|DA731179|DA731179.1	69.4
ECAUB_00024980	.	1497	noncoding	-0.74764	97	noncoding	-0.932649	270	noncoding		emb|CD109005|CD109005.1	355
ECAUB_00024981	.	12233	noncoding	-0.784392	300	noncoding	-0.860381	129	noncoding		emb|CR980281|CR980281.1	584
ECAUB_00024982	.	1387	noncoding	-0.812976	85	noncoding	-1.21405	34	noncoding		emb|CD536213|CD536213.1	111
ECAUB_00024983	.	866	noncoding	-0.772764	109	noncoding	-0.452257	212	noncoding
ECAUB_00024984	.	947	noncoding	-0.251678	176	noncoding	-0.695139	117	noncoding
ECAUB_00024985	.	711	noncoding	-0.890579	137	noncoding	-0.900746	90	noncoding
ECAUB_00024986	.	520	noncoding	-1.28566	20	noncoding	-0.883953	103	noncoding
ECAUB_00024987	.	10059	noncoding	-0.770468	105	noncoding	-0.236991	151	noncoding
ECAUB_00024988	.	1887	noncoding	-0.835027	120	noncoding	-0.779301	95	noncoding
ECAUB_00024989	.	952	noncoding	-0.808451	113	noncoding	-0.375633	194	noncoding
ECAUB_00024990	.	1197	noncoding	-0.607677	227	noncoding	-1.22059	60	noncoding
ECAUB_00024991	.	925	noncoding	-1.15458	47	noncoding	-0.818216	135	noncoding
ECAUB_00024992	.	317	noncoding	-1.40478	11	noncoding	-1.34641	25	noncoding		emb|DB028720|DB028720.1	189
ECAUB_00024993	.	1144	noncoding	-1.17866	39	noncoding	-1.15397	72	noncoding
ECAUB_00024994	.	2151	noncoding	-0.00818529	517	coding	0.0250164	323	coding
ECAUB_00024995	.	2891	noncoding	-0.774845	153	noncoding	-1.00103	347	noncoding		emb|DT330646|DT330646.1	113
ECAUB_00024996	.	704	noncoding	-1.2017	32	noncoding	-1.03234	142	noncoding
ECAUB_00024997	.	5342	noncoding	-0.855874	106	noncoding	-0.878482	68	noncoding
ECAUB_00024998	.	1788	noncoding	-1.15587	43	noncoding	-0.856643	143	noncoding
ECAUB_00024999	.	1823	noncoding	-0.947847	133	noncoding	-0.642179	138	noncoding
ECAUB_00025000	.	890	noncoding	-1.09411	56	noncoding	-0.893668	95	noncoding
ECAUB_00025001	.	1256	noncoding	-1.07818	56	noncoding	-0.979239	97	noncoding
ECAUB_00025002	.	3027	noncoding	-1.16611	107	noncoding	-0.978783	124	noncoding
ECAUB_00025003	.	2301	noncoding	-0.521727	152	coding	0.0365926	274	coding
ECAUB_00025004	.	4950	noncoding	-0.58309	147	noncoding	-0.736312	118	noncoding
ECAUB_00025005	.	4009	noncoding	-1.23493	41	noncoding	-1.24312	53	noncoding		emb|DN124441|DN124441.1	593
ECAUB_00025006	.	2854	noncoding	-1.02029	128	noncoding	-1.11059	44	noncoding
ECAUB_00025007	.	1970	noncoding	-1.13066	58	noncoding	-1.2995	24	noncoding
ECAUB_00025008	.	970	noncoding	-1.07394	89	noncoding	-1.19895	47	noncoding		emb|CD466700|CD466700.1	784
ECAUB_00025009	.	1484	noncoding	-1.1623	58	noncoding	-1.22791	50	noncoding
ECAUB_00025010	.	823	noncoding	-1.3518	10	noncoding	-1.22323	39	noncoding
ECAUB_00025011	.	1086	noncoding	-1.10401	66	noncoding	-0.921322	80	noncoding		emb|CB069488|CB069488.1	414
ECAUB_00025012	.	1209	noncoding	-1.07812	97	noncoding	-1.16471	97	noncoding		emb|DN509341|DN509341.1	315
ECAUB_00025013	.	3609	noncoding	-1.1312	56	noncoding	-0.0493408	61	noncoding		emb|CB457335|CB457335.1	684
ECAUB_00025014	.	1377	noncoding	-1.12952	79	noncoding	-1.13941	79	noncoding
ECAUB_00025015	.	973	noncoding	-1.23988	61	noncoding	-1.2683	29	noncoding
ECAUB_00025016	.	867	noncoding	-0.717604	120	noncoding	-1.27715	23	noncoding
ECAUB_00025017	.	1996	noncoding	-0.983073	78	noncoding	-0.794452	210	noncoding
ECAUB_00025018	.	2151	noncoding	-1.05811	181	noncoding	-0.788896	94	noncoding
ECAUB_00025019	.	1705	noncoding	-1.13908	43	noncoding	-0.916686	128	noncoding
ECAUB_00025020	.	616	noncoding	-1.20716	30	noncoding	-0.849652	83	noncoding
ECAUB_00025021	.	858	noncoding	-1.05483	85	noncoding	-0.68326	101	noncoding
ECAUB_00025022	.	948	noncoding	-1.04923	89	noncoding	-0.954594	86	noncoding
ECAUB_00025023	.	1202	noncoding	-1.01537	81	noncoding	-0.967666	62	noncoding
ECAUB_00025024	.	2682	noncoding	-0.967235	309	noncoding	-0.915269	98	noncoding		emb|BP395615|BP395615.1	337
ECAUB_00025025	.	2146	noncoding	-1.11505	121	noncoding	-1.05541	78	noncoding
ECAUB_00025026	.	1577	noncoding	-1.15265	42	noncoding	-0.993698	97	noncoding
ECAUB_00025027	.	1169	noncoding	-0.663404	138	noncoding	-1.09256	128	noncoding
ECAUB_00025028	.	1424	noncoding	-0.981403	77	noncoding	-1.02632	81	noncoding
ECAUB_00025029	.	16038	noncoding	-0.862564	156	noncoding	-0.699426	154	noncoding		emb|CV342755|CV342755.1	516
ECAUB_00025030	.	1263	noncoding	-0.918801	94	noncoding	-0.734699	148	noncoding
ECAUB_00025031	.	1119	noncoding	-0.877894	99	noncoding	-0.944459	54	noncoding		emb|BX377819|BX377819.2	1051
ECAUB_00025032	.	1468	noncoding	-1.06887	67	noncoding	-1.10977	43	noncoding		emb|AW804662|AW804662.1	165
ECAUB_00025033	.	2987	noncoding	-0.754337	93	noncoding	-0.839141	134	noncoding
ECAUB_00025034	.	769	noncoding	-1.33109	23	noncoding	-1.22119	45	noncoding		emb|BM781205|BM781205.1	603
ECAUB_00025035	.	981	noncoding	-1.2234	39	noncoding	-1.21912	35	noncoding
ECAUB_00025036	.	361	noncoding	-1.5279	2	noncoding	-1.10856	40	noncoding		emb|DC351270|DC351270.1	313
ECAUB_00025037	.	1428	noncoding	-1.07343	71	noncoding	-1.31662	25	noncoding
ECAUB_00025038	.	997	noncoding	-1.10547	52	noncoding	-0.826105	155	noncoding
ECAUB_00025039	.	881	noncoding	-1.06772	98	noncoding	-0.859493	190	noncoding		emb|CD469328|CD469328.1	351
ECAUB_00025040	.	938	noncoding	-1.05824	77	noncoding	-1.20497	50	noncoding		emb|BI961858|BI961858.1	285
ECAUB_00025041	.	1617	noncoding	-0.977338	125	noncoding	-1.14135	57	noncoding		emb|CD471621|CD471621.1	198
ECAUB_00025042	.	2201	noncoding	-1.26389	68	noncoding	-1.22002	47	noncoding		emb|BI395139|BI395139.1	207
ECAUB_00025043	.	927	noncoding	-1.25105	21	noncoding	-0.904839	73	noncoding
ECAUB_00025044	.	3228	noncoding	-1.23695	30	noncoding	-1.01073	83	noncoding		emb|BI961899|BI961899.1	268
ECAUB_00025045	.	736	noncoding	-1.04494	53	noncoding	-1.20042	39	noncoding		emb|CD469217|CD469217.1	141
ECAUB_00025046	.	2143	noncoding	-1.31751	28	noncoding	-1.11537	69	noncoding		emb|DB343879|DB343879.1	595
ECAUB_00025047	.	4364	noncoding	-1.28536	33	noncoding	-1.24732	25	noncoding		emb|DB808677|DB808677.1	553
ECAUB_00025048	.	903	noncoding	-0.780366	122	noncoding	-0.665971	127	noncoding		emb|GD262297|GD262297.1	135
ECAUB_00025049	.	258	noncoding	-0.842004	70	noncoding	-0.612244	51	noncoding		emb|GO579381|GO579381.1	235
ECAUB_00025050	.	942	noncoding	-1.22665	69	noncoding	-0.963446	80	noncoding
ECAUB_00025051	.	1718	noncoding	-1.20127	30	noncoding	-0.95763	75	noncoding		emb|CD535496|CD535496.1	211
ECAUB_00025052	.	690	noncoding	-1.28503	58	noncoding	-1.12636	51	noncoding		emb|DB319426|DB319426.1	87.9
ECAUB_00025053	.	1677	noncoding	-0.987155	76	noncoding	-0.912807	151	noncoding
ECAUB_00025054	.	892	noncoding	-1.15477	43	noncoding	-1.34597	19	noncoding		emb|CX601264|CX601264.1	1044
ECAUB_00025055	.	3889	noncoding	-1.17029	184	noncoding	-1.11052	46	noncoding		emb|AI610053|AI610053.1	254
ECAUB_00025056	.	1044	noncoding	-1.15362	63	noncoding	-1.03502	64	noncoding
ECAUB_00025057	.	748	noncoding	-0.994858	75	noncoding	-1.07371	29	noncoding
ECAUB_00025058	.	706	noncoding	-1.42929	9	noncoding	-1.38988	15	noncoding		emb|CD535906|CD535906.1	861
ECAUB_00025059	.	1527	noncoding	-1.39432	31	noncoding	-1.40209	14	noncoding		emb|CD468493|CD468493.1	1225
ECAUB_00025060	.	914	coding	5.45084	69	coding	0.603184	190	coding	strong	emb|BM734604|BM734604.1	800
ECAUB_00025061	.	1893	noncoding	-1.06426	91	noncoding	-1.25084	52	noncoding		emb|CB990559|CB990559.1	366
ECAUB_00025062	.	1724	noncoding	-0.92755	96	noncoding	-1.1869	50	noncoding
ECAUB_00025063	.	1920	noncoding	-1.3066	20	noncoding	-1.04797	63	noncoding		emb|CN267714|CN267714.1	89.8
ECAUB_00025064	.	4745	noncoding	-0.946148	107	noncoding	-0.804408	109	noncoding		emb|AA429891|AA429891.1	126
ECAUB_00025065	.	4193	noncoding	-0.718052	147	noncoding	-0.398303	65	noncoding		emb|EW049118|EW049118.2	427
ECAUB_00025066	.	1171	noncoding	-1.2941	21	noncoding	-1.22568	27	noncoding
ECAUB_00025067	.	1255	noncoding	-0.968365	60	noncoding	-0.942462	85	noncoding
ECAUB_00025068	.	502	noncoding	-1.23539	46	noncoding	-1.0412	113	noncoding		emb|DA109321|DA109321.1	424
ECAUB_00025069	.	8681	noncoding	-1.00135	41	noncoding	-1.10423	134	noncoding		emb|BQ183708|BQ183708.1	375
ECAUB_00025070	.	1511	noncoding	-0.0958635	47	noncoding	-0.819298	150	noncoding		emb|DT858634|DT858634.1	545
ECAUB_00025071	.	1310	noncoding	-1.16377	55	noncoding	-1.07694	52	noncoding		emb|CF361603|CF361603.1	512
ECAUB_00025072	.	2504	noncoding	-0.895121	98	noncoding	-1.11643	157	noncoding		emb|CK453392|CK453392.1	1033
ECAUB_00025073	.	835	coding	0.580525	93	noncoding	-0.934811	140	coding
ECAUB_00025074	.	875	noncoding	-1.10728	101	noncoding	-1.13898	41	noncoding
ECAUB_00025075	.	6100	noncoding	-1.16567	92	noncoding	-1.0813	43	noncoding		emb|BI961589|BI961589.1	122
ECAUB_00025076	.	1038	noncoding	-1.01368	96	noncoding	-0.65232	101	noncoding
ECAUB_00025077	.	4440	noncoding	-1.12616	81	noncoding	-1.0114	72	noncoding		emb|DN509524|DN509524.1	135
ECAUB_00025078	.	1513	noncoding	-1.17975	37	coding	1.93987	183	coding	strong	emb|BE892423|BE892423.1	780
ECAUB_00025079	.	5380	noncoding	-1.04113	124	noncoding	-1.11913	120	noncoding		emb|CX602147|CX602147.1	920
ECAUB_00025080	.	930	noncoding	-1.34026	19	noncoding	-0.0216831	171	noncoding		emb|DB336445|DB336445.1	545
ECAUB_00025081	.	290	noncoding	-0.95973	88	noncoding	-1.06495	33	noncoding
ECAUB_00025082	.	6766	noncoding	-1.11963	122	noncoding	-1.21336	41	noncoding		emb|CX600411|CX600411.1	959
ECAUB_00025083	.	450	noncoding	-1.26447	22	noncoding	-1.28086	22	noncoding		emb|CD536388|CD536388.1	67.6
ECAUB_00025084	.	853	coding	1.76152	172	noncoding	-0.965217	112	coding	strong	emb|CD466224|CD466224.1	547
ECAUB_00025085	.	1001	noncoding	-1.2383	42	noncoding	-1.06594	159	noncoding
ECAUB_00025086	.	7600	noncoding	-0.60043	311	noncoding	-0.958727	211	noncoding		emb|CX602288|CX602288.1	339
ECAUB_00025087	.	1917	noncoding	-0.981988	94	noncoding	-1.31086	51	noncoding
ECAUB_00025088	.	1081	noncoding	-0.991393	91	noncoding	-1.15079	34	noncoding
ECAUB_00025089	.	1160	noncoding	-0.803454	94	noncoding	-0.973964	62	noncoding
ECAUB_00025090	.	637	noncoding	-1.07219	53	noncoding	-1.14027	32	noncoding
ECAUB_00025091	.	1641	noncoding	-1.08857	54	noncoding	-0.910849	98	noncoding		emb|CF135019|CF135019.1	145
ECAUB_00025092	.	1158	noncoding	-1.16352	71	noncoding	-0.952016	80	noncoding
ECAUB_00025093	.	4167	noncoding	-0.906995	58	noncoding	-0.914671	115	noncoding		emb|DB309898|DB309898.1	71.3
ECAUB_00025094	.	986	noncoding	-1.20804	47	noncoding	-1.22418	43	noncoding
ECAUB_00025095	.	2672	coding	2.13271	378	noncoding	-0.684451	181	coding	strong	emb|BM734813|BM734813.1	643
ECAUB_00025096	.	1633	noncoding	-1.21395	50	noncoding	-1.30304	31	noncoding
ECAUB_00025097	.	478	noncoding	-1.15072	28	noncoding	-0.970508	55	noncoding
ECAUB_00025098	.	536	noncoding	-0.621225	99	noncoding	-0.644054	69	noncoding
ECAUB_00025099	.	1233	noncoding	-1.09054	65	noncoding	-1.1635	73	noncoding		emb|GE849876|GE849876.1	1177
ECAUB_00025100	.	1590	noncoding	-1.17316	42	noncoding	-1.17845	29	noncoding
ECAUB_00025101	.	1088	noncoding	-0.966157	61	noncoding	-1.04911	42	noncoding		emb|CX596830|CX596830.1	315
ECAUB_00025102	.	1015	noncoding	-1.14077	32	noncoding	-1.14259	39	noncoding
ECAUB_00025103	.	800	noncoding	-0.944107	57	noncoding	-1.28097	33	noncoding		emb|CD535800|CD535800.1	111
ECAUB_00025104	.	5145	noncoding	-1.19572	64	noncoding	-1.01211	74	noncoding		emb|AJ817230|AJ817230.1	305
ECAUB_00025105	.	4470	noncoding	-0.926816	96	noncoding	-0.993228	56	noncoding		emb|JG392483|JG392483.1	294
ECAUB_00025106	.	834	noncoding	-1.23521	37	noncoding	-1.06574	62	noncoding		emb|GH482556|GH482556.1	65.8
ECAUB_00025107	.	2642	noncoding	-0.972028	105	noncoding	-1.11129	103	noncoding		emb|CO620356|CO620356.1	169
ECAUB_00025108	.	1924	noncoding	-1.02678	100	noncoding	-0.995959	68	noncoding
ECAUB_00025109	.	1109	noncoding	-1.02693	91	noncoding	-1.0897	48	noncoding		emb|CD466595|CD466595.1	494
ECAUB_00025110	.	1322	noncoding	-1.14693	43	noncoding	-1.02351	96	noncoding		emb|CX593435|CX593435.1	340
ECAUB_00025111	.	737	noncoding	-1.03723	107	noncoding	-0.718239	201	noncoding
ECAUB_00025112	.	4538	noncoding	-0.873366	141	coding	0.721576	332	coding		emb|DN111685|DN111685.1	309
ECAUB_00025113	.	1352	noncoding	-0.921969	93	noncoding	-0.612856	174	noncoding
ECAUB_00025114	.	558	noncoding	-1.1267	44	noncoding	-0.857049	72	noncoding
ECAUB_00025115	.	2967	noncoding	-0.235717	365	noncoding	-1.08072	113	noncoding
ECAUB_00025116	.	3206	noncoding	-0.856334	153	noncoding	-0.963561	127	noncoding
ECAUB_00025117	.	9857	noncoding	-0.711472	569	noncoding	-0.532149	111	noncoding		emb|CX603016|CX603016.1	86.1
ECAUB_00025118	.	5115	noncoding	-0.408645	416	noncoding	-1.03851	126	noncoding		emb|CD535298|CD535298.1	279
ECAUB_00025119	.	1058	noncoding	-0.985946	92	noncoding	-0.981664	72	noncoding		emb|CX599197|CX599197.1	257
ECAUB_00025120	.	925	noncoding	-0.68129	130	noncoding	-0.974154	67	noncoding
ECAUB_00025121	.	962	noncoding	-1.0953	70	noncoding	-1.15045	68	noncoding
ECAUB_00025122	.	1355	noncoding	-1.10137	87	noncoding	-1.23242	44	noncoding		emb|CB308658|CB308658.1	187
ECAUB_00025123	.	1629	noncoding	-1.1547	40	noncoding	-1.16202	43	noncoding		emb|AA756998|AA756998.1	363
ECAUB_00025124	.	3552	noncoding	-1.09672	73	coding	0.486175	92	coding		emb|AW847622|AW847622.1	71.3
ECAUB_00025125	.	6733	noncoding	-1.0496	118	noncoding	-0.94368	117	noncoding		emb|CX600001|CX600001.1	246
ECAUB_00025126	.	7350	noncoding	-0.986415	126	noncoding	-0.962963	98	noncoding
ECAUB_00025127	.	1735	noncoding	-1.10656	92	noncoding	-0.951486	83	noncoding
ECAUB_00025128	.	1063	noncoding	-1.18463	80	noncoding	-1.18811	39	noncoding		emb|BF961920|BF961920.1	93.5
ECAUB_00025129	.	296	noncoding	-1.0181	36	noncoding	-1.16976	32	noncoding		emb|DN510935|DN510935.1	339
ECAUB_00025130	.	2060	noncoding	-0.811143	84	noncoding	-0.983635	51	noncoding		emb|CD535695|CD535695.1	171
ECAUB_00025131	.	1103	noncoding	-1.09217	62	noncoding	-0.880991	104	noncoding
ECAUB_00025132	.	1770	noncoding	-0.754249	69	coding	2.07234	385	coding	strong
ECAUB_00025133	.	996	noncoding	-1.02238	67	noncoding	-0.302458	232	noncoding
ECAUB_00025201	+	1934	coding	0.0449468	58	noncoding	-1.23936	56	coding		emb|CD535375|CD535375.1	243
ECAUB_00025341	+	10218	noncoding	-1.11547	91	noncoding	-0.774185	177	noncoding		emb|CX602729|CX602729.1	353
ECAUB_00025342	+	9513	noncoding	-1.11335	91	noncoding	-0.770262	177	noncoding		emb|CX602729|CX602729.1	353
ECAUB_00025343	+	9506	noncoding	-1.11335	91	noncoding	-0.770159	177	noncoding		emb|CX602729|CX602729.1	353
ECAUB_00025344	+	4156	noncoding	-1.07493	91	noncoding	-0.711143	127	noncoding		emb|BX116028|BX116028.1	305
ECAUB_00025345	+	4867	noncoding	-1.08477	91	noncoding	-1.1814	152	noncoding		emb|CX602729|CX602729.1	353
ECAUB_00026711	+	2577	noncoding	-1.14589	55	noncoding	-0.159645	93	noncoding		emb|EE387672|EE387672.1	84.2
ECAUB_00026712	+	997	noncoding	-1.04747	55	coding	0.0224691	93	coding		emb|EE387672|EE387672.1	84.2
ECAUB_00026895	+	2256	noncoding	-0.887874	218	noncoding	-0.848645	124	noncoding
ECAUB_00027055	+	737	noncoding	-0.929639	89	noncoding	-0.864859	98	noncoding		emb|CD470931|CD470931.1	872
ECAUB_00027681	+	3608	noncoding	-0.737699	147	noncoding	-0.868635	160	noncoding		emb|CD701531|CD701531.1	254
ECAUB_00027683	+	3071	noncoding	-0.724975	147	noncoding	-0.855063	160	noncoding		emb|CD701531|CD701531.1	254
ECAUB_00027684	+	3069	noncoding	-0.724917	147	noncoding	-0.855006	160	noncoding		emb|CD701531|CD701531.1	254
ECAUB_00027685	+	3060	noncoding	-0.724684	147	noncoding	-0.854721	160	noncoding		emb|CD701531|CD701531.1	254
ECAUB_00028804	+	2596	coding	0.203566	104	noncoding	-0.974073	182	coding
ECAUB_00028805	+	2558	coding	0.146744	63	noncoding	-0.971369	182	coding
ECAUB_00029288	+	2535	noncoding	-0.0584024	256	noncoding	-0.924626	150	noncoding
ECAUB_00029305	+	4201	noncoding	-0.809773	131	coding	0.29342	80	coding		emb|CK449467|CK449467.1	211
ECAUB_00029307	+	1616	noncoding	-0.886839	81	noncoding	-1.39736	32	noncoding
ECAUB_00029378	+	1791	noncoding	-1.0651	87	noncoding	-0.933872	117	noncoding		emb|BM735380|BM735380.1	211
ECAUB_00029391	+	2197	noncoding	-0.845575	253	noncoding	-1.15605	56	noncoding		emb|DC371345|DC371345.1	163
ECAUB_00029392	+	1715	noncoding	-0.909008	181	noncoding	-1.13461	56	noncoding		emb|DC371345|DC371345.1	163
ECAUB_00030747	+	18053	noncoding	-0.590525	202	coding	0.267718	210	coding		emb|CD469328|CD469328.1	420
ECAUB_00030748	+	18028	noncoding	-0.590525	202	coding	0.278177	210	coding		emb|CD469328|CD469328.1	420
ECAUB_00030749	+	18354	noncoding	-0.518032	164	coding	0.16441	236	coding		emb|CD469328|CD469328.1	420
ECAUB_00030750	+	18337	noncoding	-0.590943	202	coding	0.27622	210	coding		emb|CD469328|CD469328.1	420
ECAUB_00030751	+	16377	noncoding	-0.514644	164	coding	0.428051	341	coding		emb|CD535375|CD535375.1	235
ECAUB_00030752	+	6592	noncoding	-0.613355	374	noncoding	-1.12336	78	noncoding		emb|CD535375|CD535375.1	235
ECAUB_00030901	+	8261	coding	0.929406	183	coding	4.55586	110	coding	strong	emb|JG392699|JG392699.1	1847
ECAUB_00030902	+	7593	coding	1.26929	256	coding	4.5457	120	coding	strong	emb|JG392699|JG392699.1	1847
ECAUB_00030905	+	7768	coding	0.925178	72	coding	4.57099	110	coding	strong	emb|JG392699|JG392699.1	1847
ECAUB_00030906	+	7073	coding	1.00416	80	coding	4.65953	172	coding	strong	emb|JG392699|JG392699.1	1847
ECAUB_00031044	+	7580	coding	2.64478	324	noncoding	-0.126298	740	coding	strong
ECAUB_00031045	+	7577	coding	2.64656	324	noncoding	-0.126219	740	coding	strong
ECAUB_00031063	+	12023	noncoding	-1.08233	87	noncoding	-0.16059	94	noncoding		emb|CD535496|CD535496.1	226
ECAUB_00031064	+	2061	noncoding	-1.19221	134	noncoding	-1.23972	54	noncoding		emb|DN510948|DN510948.1	113
ECAUB_00031221	+	922	noncoding	-1.10806	48	coding	0.264312	66	coding
ECAUB_00031349	+	4904	coding	0.516807	70	noncoding	-0.748745	180	coding		emb|CD528573|CD528573.1	366
ECAUB_00031525	+	1524	noncoding	-1.07814	76	noncoding	-0.91294	87	noncoding		emb|CD466300|CD466300.1	209
ECAUB_00031835	+	13250	coding	2.26607	90	coding	0.107561	82	coding	strong	emb|CX602729|CX602729.1	370
ECAUB_00031836	+	13823	coding	2.26235	90	coding	0.104369	82	coding	strong	emb|CX602729|CX602729.1	370
ECAUB_00032135	+	749	noncoding	-1.15407	66	noncoding	-0.820486	64	noncoding
ECAUB_00032136	+	4748	noncoding	-0.998956	111	noncoding	-1.10826	88	noncoding		emb|CD470935|CD470935.1	150
ECAUB_00032137	+	1016	noncoding	-1.14642	43	noncoding	-1.19444	30	noncoding
ECAUB_00032184	+	901	noncoding	-1.21253	46	coding	0.306389	105	coding		emb|DN866164|DN866164.1	952
ECAUB_00032557	+	1375	noncoding	-0.933979	62	noncoding	-1.14195	69	noncoding
ECAUB_00032558	+	1301	noncoding	-0.929455	62	noncoding	-1.11803	109	noncoding
ECAUB_00032559	+	620	noncoding	-1.11551	23	noncoding	-1.25272	24	noncoding
ECAUB_00032560	+	1289	noncoding	-0.928698	62	noncoding	-1.1033	98	noncoding
ECAUB_00032642	+	3432	noncoding	-1.19126	59	noncoding	-1.21053	43	noncoding		emb|BF198926|BF198926.1	488
ECAUB_00032643	+	2857	noncoding	-1.11051	79	noncoding	-1.29051	94	noncoding		emb|BF198926|BF198926.1	488
ECAUB_00032644	+	2999	noncoding	-1.08221	70	noncoding	-1.11018	93	noncoding		emb|BF198926|BF198926.1	488
ECAUB_00032645	+	3143	noncoding	-1.08547	70	noncoding	-1.20697	43	noncoding		emb|BF198926|BF198926.1	488
ECAUB_00032646	+	2569	noncoding	-1.05638	61	noncoding	-1.19741	43	noncoding		emb|BF198926|BF198926.1	488
ECAUB_00032647	+	3156	noncoding	-1.11398	62	noncoding	-1.20708	43	noncoding		emb|BF198926|BF198926.1	488
ECAUB_00032648	+	1356	noncoding	-0.999678	70	noncoding	-1.15197	43	noncoding		emb|BF198926|BF198926.1	357
ECAUB_00032649	+	1288	noncoding	-0.992184	70	noncoding	-1.14693	43	noncoding
ECAUB_00032650	+	4875	noncoding	-0.791913	90	noncoding	-0.748856	118	noncoding		emb|BF964744|BF964744.1	364
ECAUB_00032651	+	2538	noncoding	-1.13905	81	noncoding	-1.16714	54	noncoding
ECAUB_00032654	+	4750	noncoding	-0.898456	91	noncoding	-1.29362	56	noncoding		emb|EE759256|EE759256.1	1447
ECAUB_00033106	+	8140	noncoding	-1.00826	113	noncoding	-1.19634	47	noncoding
ECAUB_00033107	+	7616	noncoding	-1.00524	113	noncoding	-1.01835	82	noncoding
ECAUB_00033175	+	4691	noncoding	-1.03358	90	noncoding	-1.05635	84	noncoding
ECAUB_00033176	+	3353	noncoding	-1.08192	119	noncoding	-0.728173	172	noncoding
ECAUB_00033178	+	1173	noncoding	-1.02761	70	noncoding	-1.05927	87	noncoding		emb|BX104866|BX104866.1	69.4
ECAUB_00033179	+	1486	noncoding	-1.11091	60	noncoding	-1.10999	71	noncoding		emb|BX104866|BX104866.1	69.4
ECAUB_00033293	+	4538	noncoding	-1.18474	108	noncoding	-0.766197	109	noncoding		emb|EW626600|EW626600.2	187
ECAUB_00033294	+	5355	noncoding	-1.19585	108	noncoding	-0.777409	109	noncoding		emb|EW626600|EW626600.2	187
ECAUB_00033310	+	899	noncoding	-0.931142	108	noncoding	-0.999842	61	noncoding
ECAUB_00033313	+	11676	noncoding	-0.81651	236	noncoding	-0.972434	177	noncoding		emb|DN505910|DN505910.1	614
ECAUB_00033314	+	11876	noncoding	-0.912361	330	noncoding	-0.834579	239	noncoding		emb|DN505910|DN505910.1	1127
ECAUB_00033315	+	3176	noncoding	-0.721407	236	noncoding	-0.737887	239	noncoding		emb|DN505910|DN505910.1	614
ECAUB_00033316	+	15547	noncoding	-0.826718	236	noncoding	-0.984258	177	noncoding		emb|DN505910|DN505910.1	614
ECAUB_00033317	+	15998	noncoding	-0.827539	236	noncoding	-0.845132	239	noncoding		emb|DN505910|DN505910.1	614
ECAUB_00033326	+	1825	noncoding	-0.962786	160	noncoding	-1.09685	88	noncoding
ECAUB_00033327	+	830	noncoding	-1.36428	14	noncoding	-0.949141	88	noncoding
ECAUB_00033328	+	5369	noncoding	-1.24874	29	noncoding	-0.95962	170	noncoding		emb|EW355798|EW355798.2	102
ECAUB_00033329	+	2866	noncoding	-1.28681	57	noncoding	-0.948528	47	noncoding		emb|EW355798|EW355798.2	102
ECAUB_00033330	+	1510	noncoding	-1.23341	57	noncoding	-1.13396	86	noncoding		emb|EW355798|EW355798.2	91.6
ECAUB_00033341	+	3130	noncoding	-1.06573	73	noncoding	-1.00221	79	noncoding
ECAUB_00033564	-	7395	noncoding	-0.753902	177	noncoding	-1.10472	91	noncoding		emb|CX602729|CX602729.1	353
ECAUB_00033565	-	6268	noncoding	-0.74234	127	noncoding	-1.09771	91	noncoding		emb|BX116028|BX116028.1	305
ECAUB_00035131	-	401	noncoding	-1.28913	13	noncoding	-1.11038	37	noncoding
ECAUB_00035727	-	3239	noncoding	-0.859719	160	noncoding	-0.729322	147	noncoding		emb|CD701531|CD701531.1	254
ECAUB_00038724	-	18230	noncoding	-0.298505	877	noncoding	-0.498634	211	noncoding		emb|CD469328|CD469328.1	420
ECAUB_00038725	-	18656	coding	0.417704	341	noncoding	-0.518456	164	coding		emb|CD469328|CD469328.1	420
ECAUB_00038726	-	18021	coding	0.278251	210	noncoding	-0.590525	202	coding		emb|CD469328|CD469328.1	420
ECAUB_00038727	-	18347	coding	0.16441	236	noncoding	-0.518032	164	coding		emb|CD469328|CD469328.1	420
ECAUB_00038728	-	18329	coding	0.311459	210	noncoding	-0.590873	202	coding		emb|CD469328|CD469328.1	420
ECAUB_00038729	-	18330	coding	0.27622	210	noncoding	-0.590873	202	coding		emb|CD469328|CD469328.1	420
ECAUB_00038844	-	8266	coding	4.55534	110	coding	0.931065	183	coding	strong	emb|JG392699|JG392699.1	1847
ECAUB_00038845	-	7598	coding	4.54564	120	coding	1.26761	256	coding	strong	emb|JG392699|JG392699.1	1847
ECAUB_00038936	-	7599	noncoding	-0.126933	740	coding	2.64579	324	coding	strong
ECAUB_00039213	-	5651	noncoding	-0.75781	180	coding	0.500841	70	coding		emb|CD528573|CD528573.1	366
ECAUB_00039214	-	4952	noncoding	-0.749425	180	coding	0.516342	70	coding		emb|CD528573|CD528573.1	366
ECAUB_00039215	-	6303	noncoding	-0.88899	244	coding	0.445556	70	coding		emb|CD528573|CD528573.1	366
ECAUB_00040001	-	649	noncoding	-0.802766	64	noncoding	-1.13618	66	noncoding
ECAUB_00040002	-	12135	noncoding	-1.18873	55	noncoding	-1.04323	111	noncoding		emb|DN510974|DN510974.1	261
ECAUB_00040003	-	9400	noncoding	-1.18445	55	noncoding	-1.0348	111	noncoding		emb|DN510974|DN510974.1	261
ECAUB_00040004	-	1120	noncoding	-0.991767	86	noncoding	-1.01963	84	noncoding
ECAUB_00040392	-	2929	noncoding	-0.949223	149	noncoding	-0.979055	62	noncoding		emb|DT826516|DT826516.1	202
ECAUB_00040393	-	1535	noncoding	-1.15664	69	noncoding	-0.942418	62	noncoding
ECAUB_00040394	-	1532	noncoding	-1.15645	69	noncoding	-0.942297	62	noncoding
ECAUB_00040395	-	1534	noncoding	-1.13509	98	noncoding	-0.942357	62	noncoding
ECAUB_00040444	-	3173	noncoding	-0.968207	66	noncoding	-1.01417	100	noncoding
ECAUB_00040445	-	3418	noncoding	-1.21042	43	noncoding	-1.19106	59	noncoding		emb|BF198926|BF198926.1	488
ECAUB_00040446	-	3500	noncoding	-1.07004	98	noncoding	-1.09242	70	noncoding		emb|BF198926|BF198926.1	488
ECAUB_00040447	-	11132	noncoding	-0.791038	118	noncoding	-0.82445	90	noncoding		emb|BF198926|BF198926.1	488
ECAUB_00040448	-	3117	noncoding	-1.20655	43	noncoding	-1.11316	62	noncoding		emb|BF198926|BF198926.1	488
ECAUB_00040449	-	2541	noncoding	-1.16714	54	noncoding	-1.13915	81	noncoding
ECAUB_00040450	-	547	noncoding	-0.99455	37	noncoding	-0.896882	109	noncoding		emb|CJ026104|CJ026104.1	220
ECAUB_00040972	-	2212	noncoding	-1.18288	95	noncoding	-1.22315	83	noncoding
ECAUB_00040973	-	1851	noncoding	-1.05623	102	noncoding	-0.71695	122	noncoding
ECAUB_00040974	-	3134	noncoding	-0.831529	130	noncoding	-1.07471	119	noncoding
ECAUB_00040975	-	2648	noncoding	-0.98728	118	noncoding	-1.12284	70	noncoding		emb|BX104866|BX104866.1	69.4
ECAUB_00040983	-	1222	noncoding	-1.03957	40	noncoding	-1.04551	62	noncoding
ECAUB_00041128	-	6348	noncoding	-0.787293	109	noncoding	-1.20563	108	noncoding		emb|CX600001|CX600001.1	239
ECAUB_00041129	-	7106	noncoding	-0.792999	109	noncoding	-1.21123	108	noncoding		emb|CX600001|CX600001.1	239
ECAUB_00041138	-	3257	noncoding	-1.12204	50	noncoding	-1.05561	89	noncoding		emb|BI395112|BI395112.1	248
ECAUB_00041139	-	1494	noncoding	-1.08653	50	noncoding	-0.864829	102	noncoding		emb|AI051211|AI051211.1	89.8
ECAUB_00041146	-	11090	noncoding	-0.96994	177	noncoding	-0.814377	236	noncoding		emb|DN505910|DN505910.1	614
ECAUB_00041147	-	16388	noncoding	-0.845817	239	noncoding	-0.828293	236	noncoding		emb|DN505910|DN505910.1	614
ECAUB_00041148	-	17186	noncoding	-0.847258	239	noncoding	-0.829667	236	noncoding		emb|DN505910|DN505910.1	614
ECAUB_00041166	-	1610	noncoding	-1.02406	240	noncoding	-0.993657	106	noncoding
ECAUB_00041167	-	1433	noncoding	-1.12569	86	noncoding	-1.22751	57	noncoding		emb|EW355798|EW355798.2	91.6
ECAUB_00041213	.	1343	noncoding	-0.867004	204	noncoding	-0.651985	132	noncoding
ECAUB_00041214	.	2650	noncoding	-1.18089	104	noncoding	-1.15321	147	noncoding
ECAUB_00041215	.	693	noncoding	-0.95972	69	noncoding	-0.742409	88	noncoding
ECAUB_00041216	.	4722	noncoding	-0.282572	185	noncoding	-0.604419	123	noncoding
ECAUB_00041217	.	1422	noncoding	-0.819531	84	noncoding	-1.07917	59	noncoding		emb|CD466347|CD466347.1	667
ECAUB_00041218	.	1882	noncoding	-0.854982	86	noncoding	-0.829361	137	noncoding
ECAUB_00041219	.	1344	noncoding	-0.627417	315	noncoding	-0.805061	165	noncoding
ECAUB_00041220	.	742	noncoding	-1.25037	32	noncoding	-1.16135	42	noncoding
ECAUB_00041221	.	1317	noncoding	-1.15372	59	noncoding	-1.32592	35	noncoding		emb|ES556814|ES556814.1	206
ECAUB_00041222	.	2735	noncoding	-0.793074	149	noncoding	-1.03123	89	noncoding		emb|AA777411|AA777411.1	243
ECAUB_00041223	.	775	noncoding	-0.463025	144	noncoding	-0.911474	69	noncoding
ECAUB_00041224	.	1763	noncoding	-0.770382	105	coding	0.285723	102	coding		emb|BG481789|BG481789.1	634
ECAUB_00041225	.	2034	noncoding	-1.02819	114	noncoding	-1.06861	118	noncoding		emb|DN506701|DN506701.1	291
ECAUB_00041226	.	4664	noncoding	-0.773196	127	coding	0.250167	303	coding		emb|BF821030|BF821030.1	206
ECAUB_00041227	.	2074	coding	1.45563	110	coding	0.54777	174	coding	strong	emb|CR789454|CR789454.1	141
ECAUB_00041228	.	2024	noncoding	-1.07009	52	noncoding	-1.0869	98	noncoding
ECAUB_00041229	.	1146	noncoding	-0.759616	252	noncoding	-0.925892	75	noncoding
ECAUB_00041230	.	944	noncoding	-0.843299	106	noncoding	-0.753067	105	noncoding
ECAUB_00041231	.	1759	noncoding	-0.757551	109	noncoding	-0.945905	93	noncoding		emb|HY099956|HY099956.1	73.1
ECAUB_00041232	.	7570	noncoding	-1.0169	106	noncoding	-1.09792	107	noncoding		emb|CX602729|CX602729.1	335
ECAUB_00041233	.	1010	noncoding	-0.0304217	62	noncoding	-1.18113	28	noncoding		emb|DA124588|DA124588.1	97.1
ECAUB_00041234	.	2069	noncoding	-1.05192	78	noncoding	-1.12756	111	noncoding		emb|CX602729|CX602729.1	230
ECAUB_00041235	.	3422	coding	1.39975	104	noncoding	-0.137664	94	coding	strong	emb|CR546527|CR546527.1	231
ECAUB_00041236	.	7660	noncoding	-0.78834	161	noncoding	-0.812935	174	noncoding		emb|DN506298|DN506298.1	654
ECAUB_00041237	.	1595	coding	1.01367	140	noncoding	-1.24428	25	coding	strong	emb|DN508755|DN508755.1	217
ECAUB_00041238	.	1859	noncoding	-1.18857	58	noncoding	-1.12032	81	noncoding
ECAUB_00041239	.	3565	noncoding	-1.01372	187	noncoding	-0.975388	95	noncoding
ECAUB_00041240	.	10925	noncoding	-0.783418	340	coding	2.19168	261	coding	strong	emb|CX604633|CX604633.1	678
ECAUB_00041241	.	83	noncoding	-1.0011	14	noncoding	-0.72777	27	noncoding
ECAUB_00041242	.	195	coding	0.213765	49	noncoding	-1.14658	27	coding		emb|BM719907|BM719907.1	189
ECAUB_00041243	.	105	noncoding	-0.999811	27	noncoding	-1.25118	19	noncoding		emb|DN510938|DN510938.1	141
ECAUB_00041244	.	643	noncoding	-0.869356	88	noncoding	-0.984222	123	noncoding
ECAUB_00041245	.	2312	coding	0.663613	93	noncoding	-1.0176	107	coding
ECAUB_00041246	.	3934	noncoding	-1.0817	163	noncoding	-0.90198	191	noncoding		emb|DY496528|DY496528.1	84.2
ECAUB_00041247	.	1653	noncoding	-0.188661	318	noncoding	-0.938696	199	noncoding
ECAUB_00041248	.	1651	noncoding	-1.25218	32	noncoding	-1.06792	137	noncoding
ECAUB_00041249	.	1233	noncoding	-1.24452	31	noncoding	-1.13659	55	noncoding		emb|HY242263|HY242263.1	248
ECAUB_00041250	.	2043	noncoding	-1.19628	29	noncoding	-1.22307	38	noncoding		emb|DN510697|DN510697.1	239
ECAUB_00041251	.	3563	noncoding	-1.00387	89	noncoding	-0.805581	285	noncoding		emb|DY201569|DY201569.1	213
ECAUB_00041252	.	602	noncoding	-1.00064	60	noncoding	-1.18394	53	noncoding
ECAUB_00041253	.	1813	noncoding	-0.996362	83	noncoding	-1.22886	49	noncoding
ECAUB_00041254	.	1915	noncoding	-1.13383	43	noncoding	-0.935819	99	noncoding		emb|BE069183|BE069183.1	235
ECAUB_00041255	.	724	noncoding	-1.1147	70	noncoding	-1.06262	81	noncoding
ECAUB_00041256	.	668	noncoding	-0.896395	83	noncoding	-1.06958	75	noncoding
ECAUB_00041257	.	1275	noncoding	-1.14903	49	noncoding	-1.08527	57	noncoding
ECAUB_00041258	.	1422	noncoding	-0.953244	176	noncoding	-0.692587	349	noncoding
ECAUB_00041259	.	733	noncoding	-1.25183	43	noncoding	-1.04391	130	noncoding		emb|CN162904|CN162904.1	390
ECAUB_00041260	.	3035	noncoding	-0.960809	182	noncoding	-1.00937	67	noncoding		emb|BI395112|BI395112.1	300
ECAUB_00041261	.	1923	noncoding	-0.369824	175	coding	0.545148	380	coding		emb|ES609374|ES609374.1	71.3
ECAUB_00041262	.	4636	noncoding	-1.09235	72	coding	0.418754	243	coding		emb|CX602729|CX602729.1	281
ECAUB_00041263	.	1698	noncoding	-1.14412	86	noncoding	-1.084	104	noncoding		emb|DA314875|DA314875.1	113
ECAUB_00041264	.	1121	noncoding	-0.771204	125	noncoding	-0.987902	118	noncoding
ECAUB_00041265	.	2862	noncoding	-1.04101	91	noncoding	-0.749147	143	noncoding		emb|BP448860|BP448860.1	259
ECAUB_00041266	.	362	noncoding	-0.911222	83	coding	2.16084	106	coding	strong	emb|BU522724|BU522724.1	424
ECAUB_00041267	.	547	noncoding	-0.846424	128	noncoding	-0.946295	118	noncoding
ECAUB_00041270	.	1214	coding	2.40011	380	noncoding	-0.059237	310	coding	strong	emb|FD635132|FD635132.1	422
ECAUB_00041271	.	443	noncoding	-1.1878	34	noncoding	-1.21201	153	noncoding
ECAUB_00041272	.	1665	noncoding	-1.1132	48	noncoding	-0.582949	162	noncoding		emb|BX361040|BX361040.2	265
ECAUB_00041273	.	922	noncoding	-0.463917	117	noncoding	-0.435713	286	noncoding
ECAUB_00041274	.	1045	noncoding	-0.736372	104	noncoding	-0.84812	70	noncoding
ECAUB_00041275	.	658	noncoding	-1.0711	53	noncoding	-0.871624	114	noncoding		emb|DB187940|DB187940.1	115
ECAUB_00041276	.	1152	coding	0.111175	319	noncoding	-0.501964	248	coding
ECAUB_00041277	.	960	noncoding	-1.10932	68	noncoding	-0.0293178	279	noncoding
ECAUB_00041278	.	1854	noncoding	-1.04383	60	noncoding	-1.20236	83	noncoding		emb|CX167188|CX167188.1	265
ECAUB_00041279	.	2052	noncoding	-1.12505	50	noncoding	-0.260168	263	noncoding
ECAUB_00041280	.	1495	noncoding	-1.04047	61	noncoding	-1.31127	71	noncoding
ECAUB_00041281	.	5096	noncoding	-1.15485	127	noncoding	-0.420435	89	noncoding		emb|JG392836|JG392836.1	309
ECAUB_00041282	.	1178	noncoding	-0.996796	157	coding	0.0714001	225	coding		emb|DA840441|DA840441.1	169
ECAUB_00041283	.	337	noncoding	-0.278901	35	noncoding	-1.01214	43	noncoding		emb|DV888263|DV888263.1	462
ECAUB_00041284	.	688	noncoding	-0.246923	150	noncoding	-1.2329	52	noncoding		emb|HX599361|HX599361.1	241
ECAUB_00041285	.	1694	noncoding	-1.11624	75	coding	1.55985	223	coding	strong	emb|CD467091|CD467091.1	147
ECAUB_00041286	.	1074	noncoding	-0.990878	150	noncoding	-1.24591	35	noncoding
ECAUB_00041287	.	1915	noncoding	-0.972425	85	noncoding	-0.959036	51	noncoding
ECAUB_00041288	.	2030	noncoding	-0.773451	85	noncoding	-1.19097	119	noncoding
ECAUB_00041289	.	820	noncoding	-1.25767	25	noncoding	-1.05087	74	noncoding
ECAUB_00041290	.	1889	noncoding	-0.986969	155	noncoding	-1.13555	82	noncoding		emb|BI961086|BI961086.1	320
ECAUB_00041291	.	1642	noncoding	-1.15305	59	noncoding	-1.15151	59	noncoding		emb|CD535563|CD535563.1	298
ECAUB_00041292	.	4304	noncoding	-1.08927	104	noncoding	-1.01691	150	noncoding		emb|CX603016|CX603016.1	183
ECAUB_00041293	.	1190	noncoding	-0.915354	104	noncoding	-0.890545	151	noncoding		emb|BF999249|BF999249.1	65.8
ECAUB_00041294	.	707	noncoding	-1.32013	25	noncoding	-1.25908	42	noncoding		emb|CX604644|CX604644.1	713
ECAUB_00041295	.	136	noncoding	-1.21404	17	noncoding	-1.1501	33	noncoding
ECAUB_00041296	.	1088	noncoding	-1.02004	67	noncoding	-0.944531	73	noncoding
ECAUB_00041297	.	1069	noncoding	-1.36861	20	noncoding	-0.99767	81	noncoding		emb|DN504480|DN504480.1	80.5
ECAUB_00041298	.	6122	coding	0.376915	84	coding	1.78129	391	coding	strong
ECAUB_00041299	.	9844	coding	3.36433	84	coding	0.578596	207	coding	strong	emb|JG392376|JG392376.1	272
ECAUB_00041300	.	946	noncoding	-1.12284	76	noncoding	-0.97017	69	noncoding
ECAUB_00041301	.	244	noncoding	-1.33954	17	noncoding	-1.24827	64	noncoding
ECAUB_00041302	.	3666	noncoding	-0.886421	149	noncoding	-0.164121	49	noncoding		emb|JG392436|JG392436.1	119
ECAUB_00041303	.	4713	noncoding	-0.417024	38	noncoding	-0.991586	115	noncoding		emb|JG392483|JG392483.1	259
ECAUB_00041304	.	689	noncoding	-1.34382	17	noncoding	-1.11515	67	noncoding
ECAUB_00041305	.	1692	noncoding	-1.20996	183	noncoding	-1.1631	71	noncoding		emb|DA816107|DA816107.1	117
ECAUB_00041306	.	2658	noncoding	-1.23046	39	noncoding	-1.13265	116	noncoding		emb|FY577120|FY577120.1	76.8
ECAUB_00041307	.	853	noncoding	-1.32325	44	noncoding	-1.1544	33	noncoding
ECAUB_00041308	.	220	noncoding	-1.49725	3	noncoding	-1.29186	20	noncoding		emb|DN509443|DN509443.1	187
ECAUB_00041309	.	312	noncoding	-0.910758	91	noncoding	-0.979965	96	noncoding
ECAUB_00041310	.	1421	noncoding	-1.03455	46	noncoding	-0.907529	113	noncoding		emb|AA479272|AA479272.1	302
ECAUB_00041311	.	1774	noncoding	-0.950287	138	noncoding	-0.809221	85	noncoding		emb|DN506701|DN506701.1	274
ECAUB_00041312	.	1076	coding	0.362926	47	noncoding	-1.16098	45	coding		emb|DN392800|DN392800.1	267
ECAUB_00041313	.	401	noncoding	-1.18382	46	noncoding	-1.10398	109	noncoding
ECAUB_00041314	.	1155	noncoding	-1.28995	39	noncoding	-1.3286	19	noncoding		emb|DN511038|DN511038.1	676
ECAUB_00041315	.	1716	noncoding	-1.23277	37	noncoding	-1.13881	39	noncoding		emb|HX201923|HX201923.1	196
ECAUB_00041316	.	7035	noncoding	-1.02715	58	noncoding	-1.01839	153	noncoding		emb|CX600877|CX600877.1	294
ECAUB_00041317	.	2278	noncoding	-1.31549	22	noncoding	-0.0452578	62	noncoding		emb|DB280867|DB280867.1	374
ECAUB_00041318	.	769	noncoding	-1.04655	61	noncoding	-0.992611	40	noncoding		emb|BI395112|BI395112.1	255
ECAUB_00041319	.	2300	coding	0.389904	60	noncoding	-1.03774	80	coding		emb|CX605768|CX605768.1	276
ECAUB_00041320	.	777	noncoding	-1.14516	41	noncoding	-0.890278	67	noncoding
ECAUB_00041321	.	2179	noncoding	-1.17002	61	noncoding	-1.21516	35	noncoding		emb|GD256053|GD256053.1	839
ECAUB_00041322	.	813	noncoding	-1.2589	41	noncoding	-1.31757	17	noncoding
ECAUB_00041323	.	1045	noncoding	-0.96532	118	noncoding	-1.28065	19	noncoding
ECAUB_00041324	.	897	noncoding	-1.20641	65	noncoding	-1.14749	35	noncoding		emb|CD465836|CD465836.1	110
ECAUB_00041325	.	2208	noncoding	-1.26307	65	noncoding	-1.02624	89	noncoding
ECAUB_00041326	.	6687	noncoding	-0.998549	107	noncoding	-0.914329	120	noncoding		emb|CX596830|CX596830.1	303
ECAUB_00041327	.	1732	noncoding	-1.01515	79	noncoding	-1.31381	28	noncoding
ECAUB_00041328	.	1022	noncoding	-1.11305	54	noncoding	-1.01675	102	noncoding
ECAUB_00041329	.	3761	noncoding	-1.11876	101	noncoding	-0.87018	197	noncoding
ECAUB_00041330	.	2453	noncoding	-1.18712	50	noncoding	-1.07916	172	noncoding
ECAUB_00041331	.	954	noncoding	-1.05107	62	noncoding	-1.09711	32	noncoding		emb|BX118122|BX118122.1	172
ECAUB_00041332	.	1112	noncoding	-0.880298	103	noncoding	-1.21749	32	noncoding
ECAUB_00041333	.	1055	noncoding	-0.710718	155	noncoding	-0.856235	78	noncoding
ECAUB_00041334	.	924	noncoding	-1.24417	31	noncoding	-0.967232	100	noncoding
ECAUB_00041335	.	1134	noncoding	-1.25959	42	noncoding	-1.24315	36	noncoding
ECAUB_00041336	.	886	noncoding	-1.13146	85	noncoding	-1.2755	36	noncoding
ECAUB_00041337	.	1042	noncoding	-1.1072	188	noncoding	-1.01462	134	noncoding
ECAUB_00041338	.	358	noncoding	-1.21155	37	noncoding	-1.07699	54	noncoding		emb|EW681529|EW681529.1	374
ECAUB_00041339	.	1256	noncoding	-1.1465	82	noncoding	-1.1647	74	noncoding
ECAUB_00041340	.	4660	noncoding	-0.955098	99	noncoding	-1.08426	60	noncoding		emb|EE913430|EE913430.1	547
ECAUB_00041341	.	733	noncoding	-1.06467	62	noncoding	-0.880428	166	noncoding
ECAUB_00041342	.	1332	noncoding	-1.00792	102	noncoding	-0.85671	99	noncoding
ECAUB_00041343	.	1223	noncoding	-1.10861	43	noncoding	-1.33612	31	noncoding		emb|CD466148|CD466148.1	278
ECAUB_00041344	.	3902	noncoding	-1.11202	68	noncoding	-1.13004	69	noncoding		emb|R85649|R85649.1	422
ECAUB_00041345	.	778	noncoding	-1.24952	37	noncoding	-1.07247	45	noncoding
ECAUB_00041346	.	1097	noncoding	-0.879868	192	noncoding	-0.9734	101	noncoding
ECAUB_00041347	.	3215	noncoding	-1.08025	52	noncoding	-0.645855	162	noncoding		emb|FS648862|FS648862.1	65.8
ECAUB_00041348	.	5950	noncoding	-1.17148	46	noncoding	-1.11651	46	noncoding
ECAUB_00041349	.	1518	noncoding	-1.10747	57	noncoding	-0.732475	154	noncoding
ECAUB_00041350	.	990	noncoding	-1.23901	44	noncoding	-1.20754	46	noncoding		emb|DB362786|DB362786.1	108
ECAUB_00041351	.	3223	noncoding	-0.954538	88	noncoding	-1.1743	47	noncoding
ECAUB_00041352	.	1305	noncoding	-1.1057	64	noncoding	-0.966277	75	noncoding		emb|CX604023|CX604023.1	78.7
ECAUB_00041353	.	1716	noncoding	-1.01413	146	noncoding	-1.24808	56	noncoding		emb|BM734986|BM734986.1	302
ECAUB_00041354	.	3003	noncoding	-0.867459	115	noncoding	-1.04876	293	noncoding
ECAUB_00041355	.	208	noncoding	-1.12084	30	noncoding	-1.17535	56	noncoding
ECAUB_00041356	.	5215	noncoding	-1.15632	92	noncoding	-1.05846	67	noncoding		emb|CN277903|CN277903.1	209
ECAUB_00041357	.	841	noncoding	-1.24121	37	noncoding	-1.14278	45	noncoding		emb|BX483154|BX483154.1	350
ECAUB_00041358	.	1401	noncoding	-1.34438	36	noncoding	-1.11977	68	noncoding
ECAUB_00041359	.	2706	noncoding	-0.983751	86	noncoding	-1.26673	21	noncoding		emb|CB956625|CB956625.1	313
ECAUB_00041360	.	3464	noncoding	-1.16798	96	noncoding	-0.971906	81	noncoding		emb|DN509524|DN509524.1	100
ECAUB_00041361	.	1519	noncoding	-1.09766	71	noncoding	-1.18716	52	noncoding
ECAUB_00041362	.	1778	noncoding	-1.06901	79	noncoding	-1.08199	40	noncoding
ECAUB_00041363	.	2368	noncoding	-1.13222	53	noncoding	-1.02712	47	noncoding
ECAUB_00041364	.	1252	noncoding	-1.02178	55	noncoding	-1.25481	62	noncoding		emb|JG392877|JG392877.1	122
ECAUB_00041365	.	4372	noncoding	-1.04186	135	noncoding	-0.95248	121	noncoding
ECAUB_00041366	.	964	noncoding	-1.28392	24	noncoding	-1.3753	14	noncoding
ECAUB_00041367	.	2777	noncoding	-1.13878	51	noncoding	-1.07201	95	noncoding
ECAUB_00041368	.	2792	noncoding	-0.99529	86	noncoding	-1.14858	33	noncoding
ECAUB_00041370	.	2480	noncoding	-0.915591	71	noncoding	-0.957456	114	noncoding
ECAUB_00041371	.	2178	noncoding	-0.886651	118	noncoding	-1.23725	31	noncoding		emb|BE420422|BE420422.1	111
ECAUB_00041372	.	2033	noncoding	-1.13686	41	noncoding	-0.966646	92	noncoding		emb|CD465167|CD465167.1	147
ECAUB_00041373	.	996	noncoding	-1.12841	64	noncoding	-1.05723	43	noncoding
ECAUB_00041374	.	501	noncoding	-1.21508	29	noncoding	-1.13091	152	noncoding
ECAUB_00041375	.	1565	noncoding	-0.9624	91	noncoding	-0.938767	94	noncoding
ECAUB_00041376	.	1300	noncoding	-1.17152	39	noncoding	-0.565012	143	noncoding
ECAUB_00041377	.	1078	noncoding	-1.02531	43	noncoding	-1.03722	47	noncoding		emb|BI961086|BI961086.1	278
ECAUB_00041378	.	1434	noncoding	-0.00124548	59	noncoding	-0.294273	49	noncoding		emb|JG392527|JG392527.1	420
ECAUB_00041379	.	1988	noncoding	-1.25851	52	coding	0.0458724	82	coding		emb|CD466953|CD466953.1	76.8
ECAUB_00041380	.	3109	noncoding	-0.581711	171	coding	1.4376	271	coding	strong	emb|BI961755|BI961755.1	584
ECAUB_00041381	.	1360	noncoding	-1.29559	24	noncoding	-1.27569	25	noncoding
ECAUB_00041382	.	3947	noncoding	-1.24413	62	noncoding	-0.762449	156	noncoding		emb|DN509560|DN509560.1	141
ECAUB_00041383	.	887	noncoding	-1.2948	33	noncoding	-1.00764	83	noncoding
ECAUB_00041384	.	1209	noncoding	-1.18925	34	noncoding	-1.14025	71	noncoding		emb|CX592258|CX592258.1	71.3
ECAUB_00041385	.	944	noncoding	-0.551347	214	noncoding	-0.943572	214	noncoding
ECAUB_00041386	.	3741	noncoding	-1.03155	151	noncoding	-0.917141	126	noncoding
ECAUB_00041387	.	8076	noncoding	-0.740225	637	noncoding	-0.679796	181	noncoding		emb|CX602729|CX602729.1	217
ECAUB_00041388	.	1774	noncoding	-0.598823	249	noncoding	-0.960121	127	noncoding
ECAUB_00041389	.	1870	noncoding	-1.00297	84	noncoding	-1.06844	118	noncoding
ECAUB_00041390	.	1467	noncoding	-1.07999	50	noncoding	-0.947921	87	noncoding
ECAUB_00041391	.	5704	noncoding	-1.03701	120	noncoding	-1.17833	161	noncoding
ECAUB_00041392	.	1693	noncoding	-0.989406	123	noncoding	-1.10364	62	noncoding		emb|BX508345|BX508345.1	106
ECAUB_00041393	.	8627	noncoding	-0.930092	342	noncoding	-0.678434	139	noncoding		emb|CX595019|CX595019.1	200
ECAUB_00041394	+	5164	coding	0.24687	234	coding	0.264886	186	coding
ECAUB_00041395	+	8446	coding	0.185298	234	coding	0.531075	186	coding		emb|BF895098|BF895098.1	84.2
ECAUB_00041396	+	5626	coding	0.252312	234	coding	0.236751	220	coding
ECAUB_00041397	+	16454	coding	0.137772	206	noncoding	-0.0725925	844	coding		emb|BF895098|BF895098.1	84.2
ECAUB_00041398	+	16586	coding	0.50796	327	noncoding	-0.196348	844	coding		emb|BF895098|BF895098.1	84.2
ECAUB_00042450	+	16750	noncoding	-0.914926	127	noncoding	-1.14164	159	noncoding		emb|BI961012|BI961012.1	322
ECAUB_00042451	+	19081	noncoding	-0.917801	127	noncoding	-1.09535	304	noncoding		emb|BI961012|BI961012.1	322
ECAUB_00042467	+	2835	noncoding	-1.07397	52	noncoding	-0.827011	193	noncoding
ECAUB_00042607	+	1095	noncoding	-1.25383	33	noncoding	-1.04989	47	noncoding		emb|BI961086|BI961086.1	318
ECAUB_00042608	+	1091	noncoding	-1.20902	29	noncoding	-1.04951	47	noncoding		emb|BI961086|BI961086.1	318
ECAUB_00042609	+	1616	noncoding	-1.2482	41	noncoding	-1.09041	47	noncoding		emb|BI961086|BI961086.1	318
ECAUB_00042615	+	1915	noncoding	-0.809542	299	noncoding	-0.923517	109	noncoding
ECAUB_00042616	+	2511	noncoding	-1.02241	182	noncoding	-0.961436	109	noncoding
ECAUB_00042617	+	3057	noncoding	-0.932346	299	noncoding	-0.983853	109	noncoding
ECAUB_00044197	+	982	noncoding	-1.22815	42	noncoding	-1.19198	63	noncoding		emb|CX990785|CX990785.1	69.4
ECAUB_00044198	+	2511	noncoding	-1.19064	63	noncoding	-1.25547	27	noncoding		emb|CX990785|CX990785.1	69.4
ECAUB_00044316	+	1850	noncoding	-1.10543	98	noncoding	-1.30741	37	noncoding
ECAUB_00044903	+	2167	noncoding	-1.18647	67	noncoding	-0.836666	117	noncoding		emb|FS669421|FS669421.1	414
ECAUB_00045692	+	564	noncoding	-0.335593	69	noncoding	-1.19017	54	noncoding
ECAUB_00045693	+	932	noncoding	-0.225374	24	noncoding	-1.03717	147	noncoding
ECAUB_00045886	+	6183	noncoding	-1.05449	57	noncoding	-1.18824	66	noncoding		emb|BM674147|BM674147.1	726
ECAUB_00046180	+	1022	noncoding	-1.13868	83	noncoding	-1.02444	80	noncoding
ECAUB_00046189	+	22050	coding	0.700471	65	coding	0.252126	327	coding		emb|CX602288|CX602288.1	372
ECAUB_00046190	+	1442	noncoding	-1.1448	40	noncoding	-1.26559	26	noncoding		emb|DN507536|DN507536.1	401
ECAUB_00046191	+	1105	noncoding	-1.11969	40	noncoding	-1.24872	26	noncoding		emb|DN507536|DN507536.1	63.9
ECAUB_00046429	+	1701	noncoding	-1.04317	183	noncoding	-1.26222	52	noncoding		emb|T94667|T94667.1	113
ECAUB_00046537	+	16746	coding	0.6473	99	noncoding	-0.937612	112	coding		emb|CR746169|CR746169.1	867
ECAUB_00046846	+	901	noncoding	-1.26548	19	noncoding	-0.275065	69	noncoding
ECAUB_00046850	+	552	noncoding	-0.653677	118	coding	2.37072	181	coding	strong	emb|DV879519|DV879519.1	806
ECAUB_00046891	+	19184	noncoding	-0.542106	176	noncoding	-0.833502	174	noncoding		emb|AW070468|AW070468.1	270
ECAUB_00046892	+	17283	noncoding	-0.539934	176	noncoding	-0.830329	174	noncoding		emb|CD471971|CD471971.1	233
ECAUB_00046893	+	18222	noncoding	-0.541054	176	noncoding	-0.83202	174	noncoding		emb|AW070468|AW070468.1	270
ECAUB_00046894	+	17892	noncoding	-0.540704	176	noncoding	-0.831386	174	noncoding		emb|CD471971|CD471971.1	233
ECAUB_00046895	+	15232	noncoding	-0.537077	176	noncoding	-0.826006	174	noncoding		emb|AW070468|AW070468.1	270
ECAUB_00046897	+	12608	noncoding	-0.532101	176	noncoding	-0.818561	174	noncoding
ECAUB_00046898	+	12773	noncoding	-0.532513	176	noncoding	-0.819084	174	noncoding
ECAUB_00046966	+	1192	noncoding	-0.917269	85	noncoding	-0.910121	182	noncoding
ECAUB_00048115	+	3688	noncoding	-1.0595	232	noncoding	-1.09719	99	noncoding		emb|DN510417|DN510417.1	630
ECAUB_00049762	+	565	noncoding	-1.32735	16	noncoding	-1.30657	20	noncoding
ECAUB_00050505	+	17550	noncoding	-0.703155	190	coding	0.267911	88	coding		emb|CD471033|CD471033.1	163
ECAUB_00050506	+	1183	noncoding	-0.950508	61	noncoding	-0.993771	147	noncoding
ECAUB_00051570	+	2315	noncoding	-0.869819	80	noncoding	-0.718829	200	noncoding
ECAUB_00051805	+	7044	noncoding	-0.875515	133	coding	0.067211	111	coding		emb|JG392374|JG392374.1	219
ECAUB_00051806	+	6940	noncoding	-0.874589	133	noncoding	-0.732807	111	noncoding		emb|JG392374|JG392374.1	219
ECAUB_00051997	+	1641	noncoding	-0.883421	97	noncoding	-1.15391	109	noncoding
ECAUB_00051998	+	1142	noncoding	-0.736717	129	noncoding	-1.03492	118	noncoding
ECAUB_00052011	+	1565	noncoding	-1.11089	79	noncoding	-0.954596	75	noncoding
ECAUB_00052486	-	13714	coding	0.376391	186	coding	0.497737	327	coding		emb|BF895098|BF895098.1	84.2
ECAUB_00052487	-	16719	noncoding	-0.188547	844	coding	0.116394	206	coding		emb|BF895098|BF895098.1	84.2
ECAUB_00052912	-	1552	noncoding	-0.935661	151	noncoding	-0.7489	288	noncoding
ECAUB_00053337	-	16688	noncoding	-1.14153	159	noncoding	-0.914819	127	noncoding		emb|BI961012|BI961012.1	322
ECAUB_00053484	-	2734	noncoding	-1.01566	144	noncoding	-1.15769	191	noncoding		emb|BQ446681|BQ446681.1	73.1
ECAUB_00053485	-	6550	noncoding	-0.870954	249	noncoding	-0.839033	133	noncoding		emb|BX358745|BX358745.2	320
ECAUB_00053486	-	4951	noncoding	-0.848986	249	noncoding	-0.826081	133	noncoding		emb|BX358745|BX358745.2	267
ECAUB_00053488	-	1919	noncoding	-0.923882	109	noncoding	-0.810155	299	noncoding
ECAUB_00053697	-	20933	coding	1.2565	69	noncoding	-1.05434	161	coding	strong	emb|CD469328|CD469328.1	370
ECAUB_00053735	-	7306	coding	0.893232	67	noncoding	-0.391416	81	coding		emb|CX596830|CX596830.1	267
ECAUB_00053976	-	1129	noncoding	-1.0575	102	noncoding	-1.20441	36	noncoding
ECAUB_00054998	-	4374	noncoding	-0.972723	64	noncoding	-1.12084	70	noncoding		emb|DN508194|DN508194.1	191
ECAUB_00054999	-	3349	noncoding	-0.963647	64	noncoding	-1.1057	70	noncoding		emb|DN508194|DN508194.1	191
ECAUB_00055583	-	5383	noncoding	-0.810609	176	noncoding	-1.057	80	noncoding		emb|FS669421|FS669421.1	414
ECAUB_00055584	-	1797	noncoding	-0.818426	117	noncoding	-1.16771	67	noncoding		emb|DN434832|DN434832.1	204
ECAUB_00056806	-	1451	noncoding	-1.26589	26	noncoding	-1.1453	40	noncoding		emb|DN507536|DN507536.1	401
ECAUB_00056807	-	1300	noncoding	-1.25952	26	noncoding	-1.13573	40	noncoding		emb|DN507536|DN507536.1	401
ECAUB_00057135	-	16752	noncoding	-0.937612	112	coding	0.6473	99	coding		emb|CR746169|CR746169.1	867
ECAUB_00057136	-	6866	noncoding	-0.907328	112	coding	0.19528	99	coding		emb|BQ071576|BQ071576.1	634
ECAUB_00057375	-	658	noncoding	-0.576937	26	noncoding	-1.24195	19	noncoding
ECAUB_00057376	-	721	noncoding	-0.227119	69	noncoding	-1.24947	19	noncoding
ECAUB_00057377	-	1604	noncoding	-0.439631	32	noncoding	-1.29426	19	noncoding
ECAUB_00057407	-	13382	noncoding	-0.821072	174	noncoding	-0.533754	176	noncoding
ECAUB_00057410	-	16321	noncoding	-0.828429	174	noncoding	-0.538678	176	noncoding		emb|CD471971|CD471971.1	233
ECAUB_00057411	-	12722	noncoding	-0.818979	174	noncoding	-0.532376	176	noncoding
ECAUB_00057412	-	14623	noncoding	-0.824534	174	noncoding	-0.536105	176	noncoding		emb|AW070468|AW070468.1	270
ECAUB_00057413	-	14674	noncoding	-0.824639	174	noncoding	-0.536175	176	noncoding		emb|AW070468|AW070468.1	270
ECAUB_00057414	-	14509	noncoding	-0.824219	174	noncoding	-0.535897	176	noncoding		emb|AW070468|AW070468.1	270
ECAUB_00057482	-	1360	noncoding	-0.947	182	noncoding	-0.931131	85	noncoding
ECAUB_00058659	-	3594	noncoding	-1.09583	99	noncoding	-1.05503	232	noncoding		emb|DN510417|DN510417.1	630
ECAUB_00061082	-	1500	noncoding	-1.12701	40	noncoding	-0.917545	85	noncoding		emb|CD722553|CD722553.1	75
ECAUB_00062155	-	6574	coding	0.0742516	111	noncoding	-0.871304	133	coding		emb|JG392374|JG392374.1	219
ECAUB_00062156	-	6725	noncoding	-0.731788	111	noncoding	-0.87274	133	noncoding		emb|JG392374|JG392374.1	219
ECAUB_00062157	-	6174	noncoding	-0.728809	111	noncoding	-0.867313	133	noncoding		emb|JG392374|JG392374.1	219
ECAUB_00062158	-	6815	coding	0.0683814	111	noncoding	-0.873562	133	coding		emb|JG392374|JG392374.1	219
ECAUB_00062723	.	847	noncoding	-0.854052	109	noncoding	-0.795469	130	noncoding		emb|CD466300|CD466300.1	213
ECAUB_00062724	.	1231	noncoding	-0.726888	70	noncoding	-0.978867	63	noncoding
ECAUB_00062725	.	4436	coding	0.180824	285	noncoding	-0.55662	175	coding
ECAUB_00062726	.	2021	noncoding	-0.997629	101	noncoding	-0.587746	366	noncoding
ECAUB_00062727	.	2940	noncoding	-0.968023	150	noncoding	-0.952102	221	noncoding
ECAUB_00062728	.	1024	noncoding	-1.05072	41	noncoding	-0.77503	89	noncoding
ECAUB_00062729	.	1121	noncoding	-1.05602	69	noncoding	-0.702445	96	noncoding
ECAUB_00062730	.	2066	noncoding	-0.587156	177	noncoding	-1.14838	48	noncoding		emb|CD535772|CD535772.1	243
ECAUB_00062731	.	1338	noncoding	-1.06167	63	noncoding	-0.967972	69	noncoding
ECAUB_00062732	.	990	noncoding	-1.23769	25	noncoding	-1.38645	17	noncoding		emb|BE160413|BE160413.1	60.2
ECAUB_00062733	.	1745	noncoding	-1.24328	485	noncoding	-0.701501	174	noncoding		emb|DN504034|DN504034.1	795
ECAUB_00062734	.	601	noncoding	-0.938744	137	noncoding	-0.844521	137	noncoding		emb|BG086441|BG086441.2	337
ECAUB_00062735	.	2908	noncoding	-0.837774	348	noncoding	-0.884843	136	noncoding		emb|CX600929|CX600929.1	316
ECAUB_00062736	.	980	noncoding	-0.983542	69	noncoding	-0.958564	61	noncoding
ECAUB_00062737	.	917	noncoding	-0.887045	232	noncoding	-0.404347	304	noncoding
ECAUB_00062738	.	1347	noncoding	-1.34631	49	noncoding	-1.32385	23	noncoding		emb|AA860266|AA860266.1	78.7
ECAUB_00062739	.	2603	noncoding	-0.680319	148	noncoding	-0.699827	266	noncoding
ECAUB_00062740	.	1602	noncoding	-1.03107	99	noncoding	-0.816876	227	noncoding
ECAUB_00062741	.	1842	coding	0.478202	98	noncoding	-1.11912	85	coding
ECAUB_00062742	.	4042	noncoding	-1.00177	98	noncoding	-1.08883	296	noncoding		emb|CV428005|CV428005.1	219
ECAUB_00062743	.	6596	noncoding	-1.24804	203	noncoding	-0.821374	84	noncoding
ECAUB_00062744	.	798	noncoding	-1.15824	63	noncoding	-1.07175	81	noncoding
ECAUB_00062745	.	1278	noncoding	-1.10812	90	noncoding	-1.11107	43	noncoding
ECAUB_00062746	.	1844	noncoding	-0.678761	200	noncoding	-0.926691	105	noncoding		emb|JG392483|JG392483.1	303
ECAUB_00062747	.	979	noncoding	-0.893824	161	noncoding	-1.07544	97	noncoding
ECAUB_00062748	.	3617	noncoding	-0.903379	97	noncoding	-0.923602	181	noncoding		emb|CD515650|CD515650.1	63.9
ECAUB_00062749	.	3465	noncoding	-0.773779	254	noncoding	-0.500914	461	noncoding		emb|CD535375|CD535375.1	265
ECAUB_00062750	.	556	noncoding	-0.740138	135	noncoding	-1.0131	96	noncoding
ECAUB_00062751	.	18382	noncoding	-0.954461	78	coding	1.25665	69	coding	strong	emb|BM735072|BM735072.1	326
ECAUB_00062752	.	1554	noncoding	-0.642224	237	noncoding	-1.02525	237	noncoding
ECAUB_00062753	.	1649	noncoding	-0.753801	141	noncoding	-0.741154	205	noncoding		emb|DN510385|DN510385.1	73.1
ECAUB_00062754	.	2578	noncoding	-1.03399	98	noncoding	-1.13818	114	noncoding
ECAUB_00062755	.	2159	noncoding	-1.11159	113	noncoding	-0.939658	112	noncoding		emb|AW646726|AW646726.1	99
ECAUB_00062756	.	610	noncoding	-1.04933	64	noncoding	-1.16835	36	noncoding
ECAUB_00062757	.	1286	noncoding	-1.00112	84	noncoding	-1.00234	81	noncoding
ECAUB_00062758	.	828	noncoding	-1.12767	71	noncoding	-1.03554	94	noncoding
ECAUB_00062759	.	923	noncoding	-1.04379	53	noncoding	-1.05104	48	noncoding
ECAUB_00062760	.	1909	noncoding	-0.937799	102	noncoding	-0.964858	83	noncoding		emb|CX596830|CX596830.1	270
ECAUB_00062761	.	4303	noncoding	-1.06561	100	noncoding	-1.14922	146	noncoding
ECAUB_00062762	.	791	noncoding	-1.20437	25	noncoding	-1.0976	57	noncoding
ECAUB_00062763	.	1379	noncoding	-1.12263	52	noncoding	-1.00876	73	noncoding
ECAUB_00062764	.	1771	noncoding	-0.964901	95	noncoding	-0.998288	72	noncoding		emb|HY101000|HY101000.1	104
ECAUB_00062765	.	959	noncoding	-1.03726	47	noncoding	-1.26193	35	noncoding
ECAUB_00062766	.	8282	noncoding	-1.00251	86	noncoding	-0.755164	134	noncoding
ECAUB_00062767	.	1448	noncoding	-1.05466	66	noncoding	-1.00821	106	noncoding
ECAUB_00062768	.	1723	noncoding	-1.23398	69	noncoding	-1.05504	76	noncoding		emb|CX596830|CX596830.1	252
ECAUB_00062769	.	2524	noncoding	-1.29454	23	noncoding	-1.11359	59	noncoding		emb|JG392490|JG392490.1	110
ECAUB_00062770	.	2667	noncoding	-1.33215	33	noncoding	-1.20691	36	noncoding
ECAUB_00062771	.	1477	noncoding	-1.08446	103	noncoding	-0.966425	73	noncoding
ECAUB_00062772	.	1621	noncoding	-1.10605	56	noncoding	-1.13649	59	noncoding		emb|CD469328|CD469328.1	392
ECAUB_00062773	.	2685	noncoding	-1.23682	82	noncoding	-0.880261	82	noncoding		emb|JG392851|JG392851.1	1855
ECAUB_00062774	.	1364	noncoding	-0.795457	61	noncoding	-0.818755	79	noncoding
ECAUB_00062775	.	3102	noncoding	-1.23381	55	noncoding	-1.15769	50	noncoding		emb|CX596830|CX596830.1	250
ECAUB_00062776	.	774	noncoding	-1.08714	65	noncoding	-1.33664	34	noncoding		emb|AJ818395|AJ818395.1	665
ECAUB_00062777	.	1488	noncoding	-1.24187	50	noncoding	-1.15932	111	noncoding		emb|CX597347|CX597347.1	141
ECAUB_00062778	.	1236	noncoding	-1.23655	36	noncoding	-1.25843	19	noncoding		emb|AI452542|AI452542.1	69.4
ECAUB_00062779	.	974	noncoding	-1.31576	28	noncoding	-0.953286	76	noncoding		emb|DN505613|DN505613.1	150
ECAUB_00062780	.	1178	noncoding	-1.1193	60	noncoding	-1.02074	111	noncoding
ECAUB_00062781	.	1246	noncoding	-1.12791	63	noncoding	-1.07929	72	noncoding		emb|CD358928|CD358928.1	285
ECAUB_00062782	.	2277	noncoding	-0.790677	92	coding	1.1712	309	coding	strong	emb|BI961656|BI961656.1	327
ECAUB_00062783	.	2450	noncoding	-1.23881	39	coding	0.769881	129	coding		emb|DN505455|DN505455.1	178
ECAUB_00062784	.	539	noncoding	-1.11546	55	noncoding	-1.13861	42	noncoding
ECAUB_00062785	.	1748	noncoding	-1.11889	64	noncoding	-1.26603	26	noncoding		emb|DB794991|DB794991.1	388
ECAUB_00062786	.	962	noncoding	-1.17082	102	noncoding	-1.28142	17	noncoding
ECAUB_00062787	.	832	noncoding	-0.986024	78	noncoding	-1.05306	46	noncoding
ECAUB_00062788	.	1206	noncoding	-1.09097	72	noncoding	-1.29637	22	noncoding		emb|AA707636|AA707636.1	289
ECAUB_00062789	.	3715	noncoding	-1.21471	58	noncoding	-1.24487	41	noncoding		emb|HY112119|HY112119.1	433
ECAUB_00062790	.	1742	noncoding	-1.06736	45	noncoding	-1.15379	51	noncoding		emb|BI961203|BI961203.1	252
ECAUB_00062792	.	982	noncoding	-1.22531	50	noncoding	-1.29948	40	noncoding		emb|EG613055|EG613055.1	65.8
ECAUB_00062793	.	1238	noncoding	-0.806762	149	noncoding	-0.927143	97	noncoding		emb|CV373087|CV373087.1	75
ECAUB_00062794	.	2627	noncoding	-0.938075	389	noncoding	-1.01299	189	noncoding		emb|BI670420|BI670420.1	544
ECAUB_00062795	.	2084	noncoding	-0.773316	148	noncoding	-0.796877	171	noncoding		emb|CK949646|CK949646.1	623
ECAUB_00062796	.	8723	noncoding	-1.12492	70	noncoding	-1.09442	76	noncoding		emb|BX922836|BX922836.2	627
ECAUB_00062797	.	1879	noncoding	-1.24744	39	noncoding	-1.15125	49	noncoding		emb|CD471971|CD471971.1	267
ECAUB_00062798	.	2312	noncoding	-1.02082	79	noncoding	-1.22313	60	noncoding		emb|CD469328|CD469328.1	226
ECAUB_00062799	.	1316	noncoding	-1.11804	74	noncoding	-0.999531	81	noncoding
ECAUB_00062800	.	1116	noncoding	-1.19368	64	noncoding	-1.14488	116	noncoding
ECAUB_00062801	.	1919	coding	0.0303166	39	coding	4.75859	313	coding	strong	emb|DV884959|DV884959.1	1491
ECAUB_00062802	.	880	noncoding	-1.38486	11	noncoding	-0.876751	110	noncoding
ECAUB_00062803	.	1152	noncoding	-1.09911	57	noncoding	-1.20022	38	noncoding
ECAUB_00062804	.	576	noncoding	-1.02991	63	noncoding	-1.22611	27	noncoding
ECAUB_00062805	.	561	noncoding	-1.19078	33	noncoding	-1.33513	11	noncoding		emb|DN507536|DN507536.1	388
ECAUB_00062806	.	619	noncoding	-1.12542	32	noncoding	-1.36964	11	noncoding		emb|DN507536|DN507536.1	647
ECAUB_00062807	.	1556	noncoding	-0.650318	426	noncoding	-0.832489	161	noncoding		emb|BW976303|BW976303.1	359
ECAUB_00062808	.	2479	noncoding	-0.780562	145	noncoding	-0.848537	95	noncoding
ECAUB_00062809	.	929	noncoding	-1.01935	46	noncoding	-0.812359	86	noncoding		emb|DW442223|DW442223.1	220
ECAUB_00062810	.	785	noncoding	-0.987006	66	noncoding	-1.06279	61	noncoding
ECAUB_00062811	.	790	noncoding	-0.830818	71	noncoding	-1.25672	45	noncoding		emb|CD465699|CD465699.1	200
ECAUB_00062812	.	3294	noncoding	-0.695534	209	noncoding	-0.996399	100	noncoding
ECAUB_00062813	.	2605	noncoding	-0.587744	193	noncoding	-1.16866	70	noncoding		emb|DA630587|DA630587.1	538
ECAUB_00062814	.	1272	noncoding	-1.26634	60	noncoding	-1.38517	8	noncoding
ECAUB_00062815	.	1063	noncoding	-1.17521	39	noncoding	-1.28506	28	noncoding
ECAUB_00062816	.	1050	noncoding	-1.27283	19	noncoding	-1.01259	70	noncoding		emb|HY126018|HY126018.1	374
ECAUB_00062817	.	1033	noncoding	-0.893166	60	noncoding	-1.33427	13	noncoding		emb|CD535375|CD535375.1	283
ECAUB_00062818	.	2322	noncoding	-1.12391	50	noncoding	-1.3486	41	noncoding		emb|AW850234|AW850234.1	248
ECAUB_00062819	.	2273	noncoding	-1.2272	24	noncoding	-1.28396	21	noncoding
ECAUB_00062820	.	1343	noncoding	-1.13831	70	noncoding	-1.3124	35	noncoding		emb|CX604388|CX604388.1	167
ECAUB_00062821	.	1451	noncoding	-1.30521	23	noncoding	-1.23538	21	noncoding
ECAUB_00062822	.	1834	coding	0.119749	163	noncoding	-0.16836	205	coding		emb|CX870549|CX870549.1	111
ECAUB_00062823	.	775	noncoding	-1.08145	58	noncoding	-0.926382	139	noncoding
ECAUB_00062824	.	1172	noncoding	-1.29653	28	noncoding	-1.14203	77	noncoding
ECAUB_00062825	.	1157	noncoding	-1.05263	129	noncoding	-1.18887	18	noncoding		emb|CD536684|CD536684.1	316
ECAUB_00062826	.	1044	noncoding	-1.20381	55	noncoding	-1.25286	37	noncoding		emb|BE150804|BE150804.1	108
ECAUB_00062827	.	300	noncoding	-1.1712	28	noncoding	-1.01256	46	noncoding
ECAUB_00062828	.	1501	noncoding	-1.26428	31	noncoding	-1.1875	78	noncoding		emb|DT809036|DT809036.1	377
ECAUB_00062829	.	1662	noncoding	-0.843103	110	noncoding	-0.860486	83	noncoding
ECAUB_00062830	.	1574	noncoding	-1.00114	139	noncoding	-0.896523	72	noncoding		emb|HY020156|HY020156.1	464
ECAUB_00062831	.	1871	noncoding	-1.1583	88	noncoding	-0.715886	174	noncoding
ECAUB_00062832	.	3175	noncoding	-1.13129	115	noncoding	-1.20565	88	noncoding		emb|BW976210|BW976210.1	226
ECAUB_00062833	.	1316	noncoding	-0.866205	62	noncoding	-1.15388	43	noncoding		emb|CX596830|CX596830.1	189
ECAUB_00062834	.	2938	noncoding	-1.14066	112	noncoding	-1.1154	61	noncoding		emb|CX602288|CX602288.1	361
ECAUB_00062835	.	2343	noncoding	-1.17975	66	noncoding	-1.26988	36	noncoding		emb|BI395112|BI395112.1	268
ECAUB_00062836	.	2065	noncoding	-1.20461	50	noncoding	-1.13075	130	noncoding		emb|BI919026|BI919026.1	87.9
ECAUB_00062837	.	995	noncoding	-1.17899	53	noncoding	-0.968517	70	noncoding
ECAUB_00062838	.	7007	noncoding	-0.989305	161	noncoding	-0.634427	162	noncoding		emb|HY117684|HY117684.1	87.9
ECAUB_00062839	.	3059	noncoding	-1.068	74	noncoding	-0.178463	58	noncoding		emb|FS683290|FS683290.1	126
ECAUB_00062840	.	2010	noncoding	-0.946789	72	noncoding	-1.23341	38	noncoding		emb|EW056176|EW056176.2	73.1
ECAUB_00062841	.	753	noncoding	-0.93147	98	noncoding	-0.898836	107	noncoding
ECAUB_00062842	.	511	noncoding	-1.16117	36	noncoding	-1.15122	48	noncoding		emb|CO591669|CO591669.1	645
ECAUB_00062843	.	645	noncoding	-1.042	78	noncoding	-1.07967	100	noncoding		emb|EE894498|EE894498.1	627
ECAUB_00062844	.	1175	noncoding	-1.33528	24	noncoding	-1.18343	91	noncoding		emb|AJ813536|AJ813536.1	390
ECAUB_00062845	.	926	noncoding	-0.909676	89	noncoding	-1.29489	28	noncoding		emb|FS674689|FS674689.1	320
ECAUB_00062846	.	3183	noncoding	-0.784413	328	noncoding	-0.539366	183	noncoding		emb|AU121427|AU121427.1	481
ECAUB_00062847	.	1036	noncoding	-0.75198	95	noncoding	-0.905253	70	noncoding
ECAUB_00062848	.	1259	noncoding	-1.22759	23	noncoding	-1.00676	93	noncoding		emb|CN355568|CN355568.1	100
ECAUB_00062849	.	862	noncoding	-1.13157	104	noncoding	-0.771969	136	noncoding
ECAUB_00062850	.	2074	noncoding	-1.30453	37	noncoding	-1.20102	32	noncoding		emb|AW847635|AW847635.1	318
ECAUB_00062851	.	2995	noncoding	-1.12647	42	noncoding	-1.31729	32	noncoding		emb|BX952411|BX952411.1	429
ECAUB_00062852	.	1626	noncoding	-1.25576	34	noncoding	-1.13769	55	noncoding		emb|BJ989782|BJ989782.1	575
ECAUB_00062854	.	1705	noncoding	-0.92602	124	noncoding	-0.893401	114	noncoding
ECAUB_00062855	.	1414	noncoding	-0.827067	181	noncoding	-0.892565	113	noncoding		emb|CD469328|CD469328.1	370
ECAUB_00062856	.	1338	noncoding	-0.855803	138	noncoding	-1.04025	64	noncoding
ECAUB_00062857	.	3385	noncoding	-0.943922	75	noncoding	-1.16074	101	noncoding		emb|CX605768|CX605768.1	254
ECAUB_00062858	.	1453	noncoding	-1.06701	49	noncoding	-1.06066	115	noncoding
ECAUB_00062859	.	780	noncoding	-1.14087	49	noncoding	-1.20462	43	noncoding		emb|CX605343|CX605343.1	99
ECAUB_00062860	.	9554	noncoding	-1.05394	75	noncoding	-1.09044	71	noncoding		emb|JG392828|JG392828.1	1762
ECAUB_00062861	.	1252	noncoding	-0.442538	96	noncoding	-0.834779	101	noncoding
ECAUB_00062862	.	1195	noncoding	-0.6637	177	noncoding	-0.827923	94	noncoding
ECAUB_00062863	.	1397	noncoding	-0.902564	97	noncoding	-0.610826	135	noncoding
ECAUB_00062864	.	1131	noncoding	-1.32777	23	noncoding	-1.15868	46	noncoding
ECAUB_00062865	.	1171	noncoding	-0.711347	126	noncoding	-0.182927	210	noncoding		emb|DB781883|DB781883.1	220
ECAUB_00062866	.	941	noncoding	-1.10588	30	noncoding	-0.899744	90	noncoding		emb|CD465173|CD465173.1	606
ECAUB_00062867	.	722	noncoding	-1.29064	49	noncoding	-1.09031	63	noncoding
ECAUB_00062868	.	2308	noncoding	-1.05424	186	noncoding	-0.88319	102	noncoding		emb|BM735072|BM735072.1	296
ECAUB_00062869	.	2975	noncoding	-0.884263	91	noncoding	-1.07104	77	noncoding		emb|BI961203|BI961203.1	298
ECAUB_00062870	.	3159	noncoding	-0.712225	240	noncoding	-0.580095	234	noncoding		emb|BM735380|BM735380.1	244
ECAUB_00062871	.	2684	noncoding	-0.925803	88	coding	1.17534	119	coding	strong	emb|CD469576|CD469576.1	148
ECAUB_00062872	.	4681	noncoding	-0.512247	232	noncoding	-0.983927	113	noncoding		emb|BX112513|BX112513.1	507
ECAUB_00062873	.	2037	noncoding	-1.20863	45	noncoding	-0.900862	141	noncoding		emb|DN510974|DN510974.1	287
ECAUB_00062874	.	932	noncoding	-0.810095	47	noncoding	-0.931626	68	noncoding		emb|CD536779|CD536779.1	383
ECAUB_00062875	.	1344	noncoding	-1.22862	51	noncoding	-1.16602	54	noncoding		emb|CD469906|CD469906.1	122
ECAUB_00062876	.	1355	noncoding	-1.09264	87	noncoding	-1.0809	53	noncoding		emb|DN506290|DN506290.1	108
ECAUB_00062877	.	751	noncoding	-1.14716	54	noncoding	-1.12297	32	noncoding
ECAUB_00062878	.	1983	noncoding	-0.955687	102	noncoding	-1.27016	60	noncoding		emb|CD471621|CD471621.1	126
ECAUB_00062879	.	1103	noncoding	-1.02288	52	noncoding	-1.38712	18	noncoding
ECAUB_00062880	.	2036	noncoding	-1.1968	47	noncoding	-1.30873	33	noncoding		emb|BP163867|BP163867.1	379
ECAUB_00062881	.	2379	noncoding	-1.23563	75	noncoding	-1.21012	62	noncoding		emb|CD535563|CD535563.1	270
ECAUB_00062882	.	3463	noncoding	-1.12416	115	noncoding	-0.878093	77	noncoding		emb|DT897943|DT897943.1	403
ECAUB_00062883	.	2177	noncoding	-1.0773	68	noncoding	-1.05806	67	noncoding		emb|FY570406|FY570406.1	67.6
ECAUB_00062884	.	1027	noncoding	-0.645452	100	noncoding	-1.21476	38	noncoding
ECAUB_00062885	.	1515	noncoding	-1.01291	89	coding	2.64726	113	coding	strong	emb|BU616791|BU616791.1	580
ECAUB_00062886	.	1852	noncoding	-1.2487	38	noncoding	-1.01448	71	noncoding
ECAUB_00062887	.	821	noncoding	-0.603925	131	noncoding	-0.819594	127	noncoding		emb|BM414762|BM414762.1	159
ECAUB_00062888	.	523	noncoding	-0.822968	58	noncoding	-1.07304	38	noncoding
ECAUB_00062889	.	1838	noncoding	-1.08119	82	noncoding	-1.09433	113	noncoding
ECAUB_00062890	.	3105	coding	0.229374	112	coding	3.1799	107	coding	strong	emb|JG392599|JG392599.1	248
ECAUB_00062891	.	2874	noncoding	-0.482824	206	coding	0.0136461	148	coding		emb|DB347155|DB347155.1	141
ECAUB_00062892	.	934	noncoding	-1.09032	54	noncoding	-1.09443	102	noncoding
ECAUB_00062893	.	1198	coding	0.477293	280	noncoding	-0.822483	140	coding		emb|BI961212|BI961212.1	442
ECAUB_00062894	.	1145	noncoding	-0.891928	54	noncoding	-1.07424	96	noncoding
ECAUB_00062895	.	2089	noncoding	-1.21695	21	noncoding	-1.00983	73	noncoding
ECAUB_00062896	.	1082	noncoding	-1.04543	45	noncoding	-0.762678	99	noncoding		emb|CX604388|CX604388.1	128
ECAUB_00062897	.	1412	noncoding	-1.1019	107	noncoding	-0.924064	71	noncoding
ECAUB_00062898	.	795	noncoding	-1.06033	65	noncoding	-0.849095	104	noncoding
ECAUB_00062899	.	86	noncoding	-1.21094	22	noncoding	-1.25715	19	noncoding
ECAUB_00062900	.	664	noncoding	-0.948799	75	noncoding	-0.865176	83	noncoding
ECAUB_00062901	.	959	noncoding	-1.03692	124	noncoding	-1.17638	21	noncoding
ECAUB_00062902	.	1938	noncoding	-0.938657	68	noncoding	-1.18953	49	noncoding		emb|DN510935|DN510935.1	409
ECAUB_00062903	.	2091	noncoding	-0.853663	128	noncoding	-0.865329	86	noncoding		emb|CX604168|CX604168.1	941
ECAUB_00062904	.	768	noncoding	-0.928495	58	noncoding	-1.06512	53	noncoding
ECAUB_00062905	.	1143	noncoding	-0.810156	79	noncoding	-0.769155	182	noncoding
ECAUB_00062906	.	1382	noncoding	-1.1006	96	noncoding	-1.11542	97	noncoding
ECAUB_00062907	.	2366	noncoding	-1.15866	83	noncoding	-0.739901	99	noncoding
ECAUB_00062908	.	2052	noncoding	-0.905937	61	noncoding	-1.13686	84	noncoding
ECAUB_00062909	.	3416	noncoding	-1.30115	43	noncoding	-1.09241	47	noncoding		emb|CD535563|CD535563.1	154
ECAUB_00062910	.	1685	noncoding	-0.361975	335	noncoding	-1.11429	73	noncoding
ECAUB_00062920	+	1734	noncoding	-1.08292	71	noncoding	-1.04547	105	noncoding		emb|CR853891|CR853891.1	71.3
ECAUB_00063288	+	4341	noncoding	-0.156642	110	noncoding	-0.806421	137	noncoding		emb|BM984905|BM984905.1	712
ECAUB_00063657	+	9709	noncoding	-0.785852	325	noncoding	-0.301067	563	noncoding		emb|BF331575|BF331575.1	265
ECAUB_00063658	+	8823	noncoding	-0.835054	141	noncoding	-0.285328	563	noncoding		emb|BF331575|BF331575.1	265
ECAUB_00063659	+	8316	noncoding	-0.833016	141	noncoding	-0.274917	563	noncoding		emb|BF331575|BF331575.1	265
ECAUB_00064430	+	694	noncoding	-0.569545	161	noncoding	-1.14495	54	noncoding
ECAUB_00064431	+	530	coding	0.033567	64	noncoding	-0.860053	147	coding		emb|CD471545|CD471545.1	122
ECAUB_00064432	+	1358	noncoding	-0.974623	89	noncoding	-0.747346	202	noncoding		emb|CD471545|CD471545.1	122
ECAUB_00064433	+	531	noncoding	-1.01614	49	noncoding	-0.876295	171	noncoding		emb|CD471545|CD471545.1	122
ECAUB_00064467	+	36171	noncoding	-0.758936	185	noncoding	-0.078484	130	noncoding		emb|CD467568|CD467568.1	1048
ECAUB_00064468	+	31929	noncoding	-0.756687	185	noncoding	-0.176831	152	noncoding		emb|DN503917|DN503917.1	276
ECAUB_00065311	+	2914	coding	0.41972	396	coding	0.179432	376	coding
ECAUB_00065324	+	2600	noncoding	-0.649346	146	noncoding	-1.02619	263	noncoding
ECAUB_00065325	+	794	noncoding	-1.04134	49	noncoding	-1.3739	13	noncoding
ECAUB_00065985	+	7396	noncoding	-0.267768	607	noncoding	-0.505107	342	noncoding
ECAUB_00065986	+	7165	noncoding	-0.261077	607	noncoding	-0.502462	342	noncoding
ECAUB_00065987	+	7300	noncoding	-0.264999	607	noncoding	-0.504046	342	noncoding
ECAUB_00065988	+	3354	noncoding	-0.924008	402	noncoding	-0.971303	184	noncoding
ECAUB_00066026	+	3900	noncoding	-0.94635	70	noncoding	-1.06634	117	noncoding		emb|DN509000|DN509000.1	370
ECAUB_00066056	+	4387	noncoding	-0.982531	73	noncoding	-1.24674	90	noncoding		emb|JG392510|JG392510.1	1801
ECAUB_00066057	+	7336	noncoding	-1.00345	73	noncoding	-1.27233	90	noncoding		emb|JG392510|JG392510.1	1801
ECAUB_00066058	+	7306	noncoding	-1.00334	73	noncoding	-1.27212	90	noncoding		emb|JG392510|JG392510.1	1801
ECAUB_00066059	+	7565	noncoding	-1.0045	73	noncoding	-1.27349	90	noncoding		emb|JG392510|JG392510.1	1801
ECAUB_00066494	+	4357	noncoding	-1.23275	85	noncoding	-1.25479	149	noncoding		emb|HY007638|HY007638.1	542
ECAUB_00067796	-	1956	noncoding	-0.77118	94	noncoding	-1.03996	100	noncoding
ECAUB_00068293	-	8798	noncoding	-0.284791	563	noncoding	-0.834918	141	noncoding		emb|BF331575|BF331575.1	265
ECAUB_00068506	-	44075	noncoding	-0.473708	224	noncoding	-0.764617	244	noncoding		emb|BP438450|BP438450.1	481
ECAUB_00068892	-	1744	noncoding	-1.18588	71	noncoding	-1.27888	114	noncoding		emb|CX603746|CX603746.1	1345
ECAUB_00069013	-	5741	coding	4.67858	186	noncoding	-1.07627	122	coding	strong	emb|DN511161|DN511161.1	158
ECAUB_00069014	-	5774	coding	4.68825	186	noncoding	-0.91125	71	coding	strong	emb|DN511161|DN511161.1	158
ECAUB_00069085	-	796	noncoding	-0.83628	148	noncoding	-0.861231	89	noncoding		emb|CD471545|CD471545.1	122
ECAUB_00069086	-	369	noncoding	-0.994087	118	noncoding	-0.291511	49	noncoding		emb|CD471545|CD471545.1	122
ECAUB_00069116	-	32331	noncoding	-0.177052	152	noncoding	-0.756901	185	noncoding		emb|DN503917|DN503917.1	276
ECAUB_00069940	-	2407	noncoding	-1.00754	263	noncoding	-0.637068	146	noncoding
ECAUB_00070555	-	6952	noncoding	-0.499895	342	noncoding	-0.254698	607	noncoding
ECAUB_00070598	-	6174	noncoding	-1.26512	90	noncoding	-0.997549	73	noncoding		emb|JG392510|JG392510.1	1801
ECAUB_00070599	-	5954	noncoding	-1.26346	90	noncoding	-0.996185	73	noncoding		emb|JG392510|JG392510.1	1801
ECAUB_00070600	-	6714	noncoding	-1.26877	90	noncoding	-1.0006	73	noncoding		emb|JG392510|JG392510.1	1801
ECAUB_00072128	.	1700	noncoding	-1.18847	85	noncoding	-1.09537	41	noncoding		emb|CX596129|CX596129.1	158
ECAUB_00072129	.	1452	noncoding	-1.15399	90	noncoding	-1.05438	70	noncoding
ECAUB_00072130	.	1048	noncoding	-1.02836	50	noncoding	-0.96807	72	noncoding
ECAUB_00072131	.	3688	noncoding	-1.02505	133	noncoding	-0.887391	85	noncoding		emb|BM734827|BM734827.1	226
ECAUB_00072132	.	906	noncoding	-0.985975	66	noncoding	-1.09042	43	noncoding
ECAUB_00072133	.	587	noncoding	-1.18456	92	noncoding	-1.25806	23	noncoding		emb|AI052253|AI052253.1	298
ECAUB_00072134	.	1652	noncoding	-1.23115	51	noncoding	-0.96775	86	noncoding
ECAUB_00072135	.	3973	noncoding	-0.240333	264	noncoding	-1.14142	124	noncoding
ECAUB_00072136	.	9505	noncoding	-0.994388	192	noncoding	-0.958692	91	noncoding		emb|BP167118|BP167118.1	174
ECAUB_00072137	.	1277	noncoding	-1.17712	51	noncoding	-1.09172	72	noncoding
ECAUB_00072138	.	1948	noncoding	-0.772833	85	noncoding	-0.854346	100	noncoding
ECAUB_00072139	.	2775	noncoding	-0.745851	213	noncoding	-0.904514	135	noncoding		emb|DN503917|DN503917.1	215
ECAUB_00072140	.	1009	noncoding	-1.12603	70	noncoding	-1.05843	56	noncoding		emb|DN507519|DN507519.1	156
ECAUB_00072141	.	2152	noncoding	-0.992499	116	noncoding	-0.766411	132	noncoding		emb|AW593471|AW593471.1	93.5
ECAUB_00072142	.	4689	noncoding	-0.784522	68	noncoding	-1.10709	63	noncoding		emb|FS651071|FS651071.1	63.9
ECAUB_00072143	.	5621	noncoding	-0.916424	112	coding	0.167791	67	coding		emb|DN505455|DN505455.1	228
ECAUB_00072144	.	1157	noncoding	-1.1837	86	noncoding	-1.18349	70	noncoding
ECAUB_00072145	.	5039	noncoding	-1.13464	65	noncoding	-0.87397	76	noncoding		emb|BI395112|BI395112.1	300
ECAUB_00072146	.	771	noncoding	-1.09573	61	noncoding	-1.01108	95	noncoding
ECAUB_00072147	.	987	noncoding	-1.28612	28	noncoding	-0.987706	69	noncoding
ECAUB_00072148	.	403	noncoding	-0.462671	14	noncoding	-1.48661	3	noncoding		emb|EV922750|EV922750.2	429
ECAUB_00072149	.	596	noncoding	-0.988564	70	noncoding	-0.818467	121	noncoding
ECAUB_00072150	.	816	noncoding	-1.06318	42	noncoding	-1.02606	116	noncoding		emb|DA993746|DA993746.1	97.1
ECAUB_00072151	.	1511	noncoding	-1.04958	58	noncoding	-1.11211	61	noncoding		emb|DA584410|DA584410.1	363
ECAUB_00072152	.	3119	noncoding	-1.04112	83	coding	0.323871	41	coding
ECAUB_00072153	.	701	coding	0.884753	25	noncoding	-1.05838	70	coding		emb|CX593543|CX593543.1	470
ECAUB_00072154	.	377	noncoding	-0.667907	77	noncoding	-0.667816	120	noncoding
ECAUB_00072155	.	1537	noncoding	-1.18048	48	noncoding	-1.34596	46	noncoding		emb|DN506454|DN506454.1	265
ECAUB_00072156	.	1219	noncoding	-1.0441	163	coding	0.00424541	73	coding
ECAUB_00072157	.	2511	noncoding	-1.34155	31	noncoding	-0.921827	87	noncoding
ECAUB_00072158	.	1301	noncoding	-1.25832	35	noncoding	-1.16615	47	noncoding
ECAUB_00072159	.	916	noncoding	-1.21503	38	noncoding	-1.21664	29	noncoding		emb|BM781170|BM781170.1	174
ECAUB_00072160	.	752	noncoding	-1.12537	72	noncoding	-0.963925	103	noncoding
ECAUB_00072161	.	922	noncoding	-1.1725	29	noncoding	-1.09391	53	noncoding
ECAUB_00072162	.	5000	noncoding	-0.908831	116	noncoding	-0.883021	67	noncoding
ECAUB_00072163	.	832	noncoding	-1.16342	90	noncoding	-0.53837	104	noncoding
ECAUB_00072164	.	1257	coding	0.191045	159	noncoding	-1.18209	64	coding
ECAUB_00072165	.	1912	noncoding	-1.15905	206	noncoding	-0.878131	113	noncoding
ECAUB_00072166	.	3583	noncoding	-1.01476	180	coding	0.613671	57	coding		emb|EW044188|EW044188.2	209
ECAUB_00072167	.	920	noncoding	-0.939374	78	noncoding	-1.08359	69	noncoding
ECAUB_00072168	.	1327	noncoding	-0.750568	160	noncoding	-1.10035	80	noncoding
ECAUB_00072169	.	348	noncoding	-1.24355	26	noncoding	-0.992161	60	noncoding
ECAUB_00072170	.	364	noncoding	-1.03177	47	noncoding	-1.07671	42	noncoding
ECAUB_00072171	.	482	noncoding	-0.91708	88	noncoding	-0.945471	94	noncoding
ECAUB_00072172	.	251	noncoding	-0.911832	45	noncoding	-1.10552	20	noncoding
ECAUB_00072173	.	951	noncoding	-1.33365	18	noncoding	-1.21483	25	noncoding
ECAUB_00072174	.	1293	noncoding	-1.10265	135	noncoding	-1.18223	63	noncoding		emb|CV876135|CV876135.1	171
ECAUB_00072175	.	738	noncoding	-1.00323	58	noncoding	-1.15859	33	noncoding
ECAUB_00072176	.	851	noncoding	-1.09996	51	noncoding	-0.403467	168	noncoding
ECAUB_00072177	.	425	noncoding	-0.882781	83	noncoding	-0.860459	91	noncoding		emb|HY206052|HY206052.1	152
ECAUB_00072178	.	1825	noncoding	-0.539283	120	noncoding	-0.777838	161	noncoding		emb|CX596174|CX596174.1	939
ECAUB_00072179	.	1659	noncoding	-0.81906	217	noncoding	-0.451842	196	noncoding
ECAUB_00072180	.	396	noncoding	-0.617135	92	coding	1.32379	79	coding	strong	emb|DN508338|DN508338.1	435
ECAUB_00072181	.	1479	noncoding	-1.20405	61	noncoding	-1.24341	48	noncoding		emb|CX604388|CX604388.1	230
ECAUB_00072182	.	2108	noncoding	-1.12386	86	noncoding	-1.25128	38	noncoding
ECAUB_00072183	.	1511	noncoding	-0.986524	105	noncoding	-0.827897	239	noncoding		emb|DT333941|DT333941.1	137
ECAUB_00072184	.	1109	noncoding	-0.428202	107	noncoding	-0.708443	131	noncoding		emb|CX596830|CX596830.1	244
ECAUB_00072185	.	7058	noncoding	-1.18893	121	noncoding	-1.12607	107	noncoding		emb|CX602729|CX602729.1	233
ECAUB_00072186	.	1950	noncoding	-1.18044	33	noncoding	-1.20543	22	noncoding
ECAUB_00072187	.	883	noncoding	-1.33221	18	noncoding	-0.885701	89	noncoding		emb|BI961012|BI961012.1	267
ECAUB_00072188	.	1391	noncoding	-0.679596	165	noncoding	-1.03645	74	noncoding
ECAUB_00072189	.	528	noncoding	-1.09718	34	noncoding	-0.872892	94	noncoding
ECAUB_00072190	.	1167	noncoding	-1.29894	16	noncoding	-0.854294	128	noncoding
ECAUB_00072191	.	3324	noncoding	-1.15655	97	coding	1.80079	493	coding	strong	emb|AW947140|AW947140.1	82.4
ECAUB_00072192	.	839	noncoding	-0.692607	103	noncoding	-0.667409	95	noncoding
ECAUB_00072193	.	871	noncoding	-1.04759	138	noncoding	-0.68471	172	noncoding		emb|BG475919|BG475919.1	78.7
ECAUB_00072194	.	1790	coding	0.15161	126	noncoding	-1.05327	100	coding		emb|CX600609|CX600609.1	195
ECAUB_00072195	.	2047	noncoding	-0.231336	256	coding	0.0229665	397	coding		emb|BI961280|BI961280.1	824
ECAUB_00072196	.	1954	noncoding	-1.07392	64	noncoding	-0.951122	104	noncoding		emb|CX596830|CX596830.1	265
ECAUB_00072197	.	2723	noncoding	-1.07209	86	noncoding	-1.2017	52	noncoding		emb|DB301641|DB301641.1	93.5
ECAUB_00072198	.	975	noncoding	-0.478435	188	noncoding	-1.02175	59	noncoding		emb|CD466300|CD466300.1	313
ECAUB_00072269	+	3265	noncoding	-0.426564	58	coding	1.33876	64	coding	strong	emb|CX605768|CX605768.1	255
ECAUB_00072270	+	8298	noncoding	-0.0661963	155	coding	2.04311	181	coding	strong	emb|CD535588|CD535588.1	348
ECAUB_00072723	+	2956	noncoding	-0.698252	193	noncoding	-1.05029	56	noncoding
ECAUB_00072724	+	2747	noncoding	-1.01693	80	noncoding	-1.04577	56	noncoding
ECAUB_00072725	+	2630	noncoding	-0.685653	193	noncoding	-1.04301	56	noncoding
ECAUB_00072840	+	2813	noncoding	-0.6343	242	noncoding	-0.475496	208	noncoding		emb|DN508755|DN508755.1	145
ECAUB_00072910	+	8645	noncoding	-0.374955	364	noncoding	-0.850613	116	noncoding		emb|DN349852|DN349852.1	494
ECAUB_00072911	+	1747	noncoding	-1.10519	103	noncoding	-0.697209	116	noncoding		emb|CX599510|CX599510.1	211
ECAUB_00072912	+	5448	noncoding	-0.333069	364	noncoding	-0.826214	116	noncoding		emb|CX599510|CX599510.1	211
ECAUB_00072913	+	7717	noncoding	-0.365908	364	noncoding	-0.845605	116	noncoding		emb|CX599510|CX599510.1	211
ECAUB_00072914	+	8177	noncoding	-0.37064	364	noncoding	-0.848211	116	noncoding		emb|DN349852|DN349852.1	484
ECAUB_00072915	+	8445	noncoding	-0.373151	364	noncoding	-0.849673	116	noncoding		emb|DN349852|DN349852.1	494
ECAUB_00073067	+	2951	noncoding	-0.609291	52	noncoding	-1.27637	39	noncoding		emb|CX596830|CX596830.1	265
ECAUB_00073100	+	28291	coding	0.919506	172	coding	4.74128	373	coding	strong	emb|CD465294|CD465294.1	494
ECAUB_00073102	+	23616	coding	0.922737	172	coding	4.81689	373	coding	strong	emb|CD465294|CD465294.1	494
ECAUB_00073103	+	26416	coding	0.922228	172	coding	5.60514	373	coding	strong	emb|CD465294|CD465294.1	494
ECAUB_00073255	+	8955	coding	3.3031	260	noncoding	-0.473982	167	coding	strong	emb|CX604633|CX604633.1	1421
ECAUB_00073256	+	7944	coding	3.39089	342	noncoding	-0.440661	236	coding	strong	emb|CX604633|CX604633.1	1421
ECAUB_00073257	+	8609	coding	3.3748	342	noncoding	-0.445101	236	coding	strong	emb|CX604633|CX604633.1	1421
ECAUB_00073258	+	8372	coding	3.30769	260	noncoding	-0.471364	167	coding	strong	emb|CX604633|CX604633.1	1421
ECAUB_00073259	+	2361	coding	0.344217	260	noncoding	-0.381149	167	coding		emb|CX593945|CX593945.1	1072
ECAUB_00073260	+	6705	coding	3.16141	313	noncoding	-0.626683	208	coding	strong	emb|CX604633|CX604633.1	1421
ECAUB_00073261	+	7134	coding	2.73956	260	noncoding	-0.464457	167	coding	strong	emb|CX604633|CX604633.1	1421
ECAUB_00073262	+	1932	coding	0.867746	362	noncoding	-0.437328	176	coding		emb|CX593945|CX593945.1	1072
ECAUB_00073263	+	5796	coding	0.251872	327	noncoding	-0.588489	170	coding		emb|CX604633|CX604633.1	1421
ECAUB_00073264	+	7945	coding	3.39081	342	noncoding	-0.440661	236	coding	strong	emb|CX604633|CX604633.1	1421
ECAUB_00073265	+	7682	coding	3.32278	260	noncoding	-0.467764	167	coding	strong	emb|CX604633|CX604633.1	1421
ECAUB_00073266	+	7919	coding	3.39117	342	noncoding	-0.440469	236	coding	strong	emb|CX604633|CX604633.1	1421
ECAUB_00073267	+	7253	coding	3.40849	342	noncoding	-0.435258	236	coding	strong	emb|CX604633|CX604633.1	1421
ECAUB_00073268	+	7597	coding	3.32367	260	noncoding	-0.467299	167	coding	strong	emb|CX604633|CX604633.1	1421
ECAUB_00073269	+	8263	coding	3.30859	260	noncoding	-0.470828	167	coding	strong	emb|CX604633|CX604633.1	1421
ECAUB_00073270	+	7154	coding	3.40982	342	noncoding	-0.434375	236	coding	strong	emb|CX604633|CX604633.1	1421
ECAUB_00074386	+	3201	noncoding	-1.18919	165	noncoding	-1.01946	185	noncoding		emb|CN156450|CN156450.1	462
ECAUB_00074387	+	2653	noncoding	-1.21338	60	noncoding	-0.987488	185	noncoding		emb|CN155441|CN155441.1	411
ECAUB_00074388	+	4064	noncoding	-1.22023	165	noncoding	-0.97255	212	noncoding		emb|CN156450|CN156450.1	462
ECAUB_00074461	+	1992	noncoding	-0.614346	241	noncoding	-0.250646	217	noncoding
ECAUB_00074462	+	1560	noncoding	-0.667807	153	noncoding	-0.693032	170	noncoding
ECAUB_00074693	+	462	noncoding	-0.97747	56	noncoding	-0.876582	82	noncoding
ECAUB_00076184	+	673	noncoding	-0.859279	118	coding	1.75725	128	coding	strong	emb|BX478504|BX478504.1	244
ECAUB_00076185	+	1337	noncoding	-0.969567	198	coding	1.72301	190	coding	strong	emb|BM781349|BM781349.1	1144
ECAUB_00076186	+	752	noncoding	-0.926011	91	coding	1.64301	143	coding	strong	emb|BX478504|BX478504.1	244
ECAUB_00076187	+	329	noncoding	-0.730919	113	coding	1.61591	86	coding	strong	emb|BX478504|BX478504.1	246
ECAUB_00076188	+	1566	noncoding	-1.07157	74	noncoding	-1.22857	49	noncoding
ECAUB_00076189	+	301	noncoding	-0.906952	101	coding	1.62678	80	coding	strong	emb|BX478504|BX478504.1	244
ECAUB_00076190	+	304	noncoding	-0.835079	105	coding	1.71109	89	coding	strong	emb|BX478504|BX478504.1	250
ECAUB_00076191	+	835	noncoding	-0.761885	230	coding	1.43243	89	coding	strong	emb|BX478504|BX478504.1	244
ECAUB_00076192	+	1321	noncoding	-0.885259	170	coding	1.27768	80	coding	strong	emb|BX478504|BX478504.1	244
ECAUB_00076215	+	884	noncoding	-1.1201	77	noncoding	-1.02514	93	noncoding
ECAUB_00076216	+	2214	noncoding	-0.87997	141	noncoding	-0.997985	144	noncoding
ECAUB_00076416	+	2467	noncoding	-0.596384	154	noncoding	-0.765502	94	noncoding		emb|CX605770|CX605770.1	154
ECAUB_00076417	+	1074	noncoding	-0.664631	184	noncoding	-0.888956	124	noncoding
ECAUB_00076697	+	22771	noncoding	-1.08314	471	noncoding	-1.13911	390	noncoding		emb|CX593676|CX593676.1	292
ECAUB_00076698	+	23201	noncoding	-1.08394	471	noncoding	-1.13979	390	noncoding		emb|CX593676|CX593676.1	292
ECAUB_00076845	+	598	noncoding	-1.09837	82	noncoding	-1.16569	43	noncoding
ECAUB_00077023	+	10228	noncoding	-0.42437	225	noncoding	-0.859167	238	noncoding		emb|EC283541|EC283541.1	82.4
ECAUB_00077025	+	7578	noncoding	-0.874203	662	noncoding	-0.940138	92	noncoding		emb|BI961203|BI961203.1	322
ECAUB_00077026	+	1476	noncoding	-1.04898	73	noncoding	-0.908175	117	noncoding
ECAUB_00077027	+	11427	noncoding	-0.950898	662	noncoding	-1.02971	241	noncoding		emb|BI961203|BI961203.1	322
ECAUB_00077029	+	8774	noncoding	-0.904261	662	noncoding	-1.01718	241	noncoding		emb|BI961203|BI961203.1	322
ECAUB_00077053	+	797	coding	5.29144	259	coding	0.200238	188	coding	strong
ECAUB_00077063	+	2364	noncoding	-0.919318	145	noncoding	-0.973018	72	noncoding
ECAUB_00077064	+	5223	noncoding	-1.05129	224	coding	0.348942	121	coding		emb|JG392637|JG392637.1	1688
ECAUB_00077065	+	2246	noncoding	-1.12666	98	coding	0.216198	45	coding		emb|JG392637|JG392637.1	1688
ECAUB_00077560	+	1799	noncoding	-1.16216	100	noncoding	-0.944279	74	noncoding		emb|CX605768|CX605768.1	302
ECAUB_00077650	+	2789	noncoding	-1.11497	71	noncoding	-0.803311	182	noncoding		emb|HY111605|HY111605.1	148
ECAUB_00077808	+	3108	noncoding	-0.999312	73	noncoding	-1.01409	244	noncoding		emb|AI963255|AI963255.1	76.8
ECAUB_00077810	+	1869	noncoding	-1.12471	119	noncoding	-0.949852	244	noncoding		emb|AI963255|AI963255.1	76.8
ECAUB_00079684	-	2544	noncoding	-1.04087	56	noncoding	-1.01254	80	noncoding
ECAUB_00079685	-	2459	noncoding	-1.03853	56	noncoding	-0.782595	143	noncoding
ECAUB_00079847	-	7652	noncoding	-0.845189	116	noncoding	-0.365203	364	noncoding		emb|CX599510|CX599510.1	211
ECAUB_00079848	-	3299	noncoding	-0.784578	116	noncoding	-0.810813	125	noncoding		emb|CX599510|CX599510.1	211
ECAUB_00079849	-	5383	noncoding	-0.825499	116	noncoding	-0.331753	364	noncoding		emb|CX599510|CX599510.1	211
ECAUB_00079850	-	1682	noncoding	-0.690424	116	noncoding	-1.10148	103	noncoding		emb|CX599510|CX599510.1	211
ECAUB_00080049	-	25736	coding	4.72522	373	coding	0.916766	172	coding	strong	emb|CD465294|CD465294.1	494
ECAUB_00080050	-	25188	coding	4.80945	373	coding	0.918031	172	coding	strong	emb|CD465294|CD465294.1	494
ECAUB_00080051	-	25264	coding	4.72867	373	coding	0.917914	172	coding	strong	emb|CD465294|CD465294.1	494
ECAUB_00080052	-	26879	coding	4.80331	373	coding	0.921878	172	coding	strong	emb|CD465294|CD465294.1	494
ECAUB_00080053	-	27159	coding	4.71867	373	coding	0.921419	172	coding	strong	emb|CD465294|CD465294.1	494
ECAUB_00080054	-	23616	coding	4.81689	373	coding	0.922737	172	coding	strong	emb|CD465294|CD465294.1	494
ECAUB_00080055	-	23612	coding	4.81689	373	coding	0.922854	172	coding	strong	emb|CD465294|CD465294.1	494
ECAUB_00080056	-	26171	coding	4.80564	373	coding	0.922791	172	coding	strong	emb|CD465294|CD465294.1	494
ECAUB_00080185	-	8279	noncoding	-0.470895	167	coding	3.30844	260	coding	strong	emb|CX604633|CX604633.1	1421
ECAUB_00080186	-	7613	noncoding	-0.467366	167	coding	3.32352	260	coding	strong	emb|CX604633|CX604633.1	1421
ECAUB_00080187	-	7548	noncoding	-0.466968	167	coding	3.32411	260	coding	strong	emb|CX604633|CX604633.1	1421
ECAUB_00080188	-	5482	noncoding	-0.450718	167	coding	0.251808	260	coding		emb|CX604633|CX604633.1	1421
ECAUB_00080189	-	7723	noncoding	-0.467963	167	coding	2.72299	260	coding	strong	emb|CX604633|CX604633.1	1421
ECAUB_00080190	-	8296	noncoding	-0.470962	167	coding	3.30829	260	coding	strong	emb|CX604633|CX604633.1	1421
ECAUB_00080191	-	5947	noncoding	-0.619255	208	coding	3.17984	313	coding	strong	emb|CX604633|CX604633.1	1421
ECAUB_00080192	-	7185	noncoding	-0.43469	236	coding	3.4094	342	coding	strong	emb|CX604633|CX604633.1	1421
ECAUB_00080193	-	1174	noncoding	-0.373336	176	coding	0.540902	304	coding		emb|CX593945|CX593945.1	1072
ECAUB_00080194	-	7120	noncoding	-0.434123	236	coding	3.41031	342	coding	strong	emb|CX604633|CX604633.1	1421
ECAUB_00080195	-	1109	noncoding	-0.366478	176	coding	0.606237	333	coding		emb|CX593945|CX593945.1	1072
ECAUB_00080196	-	7851	noncoding	-0.439958	236	coding	3.39196	342	coding	strong	emb|CX604633|CX604633.1	1421
ECAUB_00080197	-	7867	noncoding	-0.440085	236	coding	3.39174	342	coding	strong	emb|CX604633|CX604633.1	1421
ECAUB_00080198	-	2051	noncoding	-0.612786	187	coding	0.369781	287	coding		emb|CX593945|CX593945.1	1072
ECAUB_00080199	-	5038	noncoding	-0.580122	170	coding	0.265764	327	coding		emb|CX604633|CX604633.1	1421
ECAUB_00080200	-	1856	noncoding	-0.432325	176	coding	0.879421	362	coding		emb|CX593945|CX593945.1	1072
ECAUB_00080201	-	6629	noncoding	-0.626048	208	coding	3.16317	313	coding	strong	emb|CX604633|CX604633.1	1421
ECAUB_00080202	-	1603	noncoding	-0.334654	167	coding	0.393581	260	coding		emb|CX593945|CX593945.1	1072
ECAUB_00080203	-	2288	noncoding	-0.377675	167	coding	0.348315	260	coding		emb|CX593945|CX593945.1	1072
ECAUB_00080204	-	8644	noncoding	-0.445295	236	coding	3.37444	342	coding	strong	emb|CX604633|CX604633.1	1421
ECAUB_00081228	-	3307	noncoding	-0.952774	212	noncoding	-1.19376	165	noncoding		emb|CN156450|CN156450.1	462
ECAUB_00081289	-	1686	noncoding	-0.711779	170	noncoding	-0.67753	153	noncoding
ECAUB_00081559	-	478	noncoding	-0.880115	82	noncoding	-0.981894	56	noncoding
ECAUB_00082842	-	363	coding	1.58223	80	noncoding	-0.781797	118	coding	strong	emb|BX478504|BX478504.1	246
ECAUB_00082843	-	363	coding	1.84809	109	noncoding	-0.866268	112	coding	strong	emb|BX478504|BX478504.1	244
ECAUB_00082844	-	336	coding	1.60782	86	noncoding	-0.723899	106	coding	strong	emb|BX478504|BX478504.1	246
ECAUB_00082845	-	442	coding	1.52541	83	noncoding	-0.781232	102	coding	strong	emb|BX478504|BX478504.1	244
ECAUB_00082846	-	412	coding	1.62746	89	noncoding	-0.770444	109	coding	strong	emb|BX478504|BX478504.1	244
ECAUB_00082875	-	1095	noncoding	-1.05184	93	noncoding	-1.16269	77	noncoding
ECAUB_00083314	-	1781	noncoding	-1.05771	88	noncoding	-1.05982	116	noncoding		emb|BG950925|BG950925.1	89.8
ECAUB_00083385	-	22583	noncoding	-1.13884	390	noncoding	-1.08281	471	noncoding		emb|CX593676|CX593676.1	292
ECAUB_00083386	-	23013	noncoding	-1.13952	390	noncoding	-1.08361	471	noncoding		emb|CX593676|CX593676.1	292
ECAUB_00083628	-	2432	noncoding	-0.86223	92	noncoding	-1.18819	44	noncoding
ECAUB_00083629	-	9442	noncoding	-0.853288	238	noncoding	-0.420736	225	noncoding		emb|EC283541|EC283541.1	82.4
ECAUB_00083630	-	898	noncoding	-1.21736	46	noncoding	-1.19532	35	noncoding
ECAUB_00083631	-	9109	noncoding	-1.01913	241	noncoding	-0.911521	662	noncoding		emb|BI961203|BI961203.1	322
ECAUB_00083632	-	9956	noncoding	-1.02356	241	noncoding	-0.927762	662	noncoding		emb|BI961203|BI961203.1	322
ECAUB_00083647	-	818	coding	0.19333	188	coding	5.29658	265	coding	strong
ECAUB_00083658	-	2291	coding	0.332579	45	noncoding	-1.12821	98	coding		emb|JG392637|JG392637.1	1688
ECAUB_00083659	-	2244	coding	0.216307	45	noncoding	-1.1266	98	coding		emb|JG392637|JG392637.1	1688
ECAUB_00083660	-	5284	coding	0.348074	121	noncoding	-1.05219	224	coding		emb|JG392637|JG392637.1	1688
ECAUB_00084163	-	2834	noncoding	-0.806071	182	noncoding	-1.11618	71	noncoding		emb|HY111605|HY111605.1	148
ECAUB_00085756	.	1517	coding	0.541687	112	noncoding	-0.784103	88	coding		emb|CD535375|CD535375.1	220
ECAUB_00085757	.	2589	noncoding	-1.34549	13	noncoding	-1.27847	37	noncoding
ECAUB_00085758	.	2828	noncoding	-0.829665	92	noncoding	-1.10122	58	noncoding		emb|JG392390|JG392390.1	156
ECAUB_00085759	.	6798	noncoding	-1.0417	65	noncoding	-0.973146	95	noncoding		emb|BP158757|BP158757.1	490
ECAUB_00085760	.	11891	noncoding	-1.00996	178	noncoding	-0.996064	72	noncoding		emb|AW809423|AW809423.1	483
ECAUB_00085761	.	3389	coding	0.137301	114	coding	1.31505	94	coding	strong	emb|CD535563|CD535563.1	261
ECAUB_00085762	.	3915	noncoding	-1.07462	78	noncoding	-1.14226	107	noncoding		emb|CX602729|CX602729.1	337
ECAUB_00085763	.	1549	noncoding	-0.797762	77	noncoding	-0.892088	104	noncoding		emb|BM735375|BM735375.1	276
ECAUB_00085764	.	1271	noncoding	-1.19897	47	noncoding	-0.99693	92	noncoding
ECAUB_00085765	.	1217	noncoding	-1.17083	59	noncoding	-1.13954	132	noncoding
ECAUB_00085766	.	1352	coding	2.642	189	noncoding	-1.32778	50	coding	strong
ECAUB_00085767	.	588	noncoding	-1.1842	108	noncoding	-0.918922	65	noncoding
ECAUB_00085768	.	5608	noncoding	-0.643135	222	noncoding	-0.753629	148	noncoding		emb|BF853791|BF853791.1	130
ECAUB_00085769	.	1167	noncoding	-0.895791	256	noncoding	-0.828894	134	noncoding
ECAUB_00085770	.	1392	noncoding	-0.712105	141	noncoding	-0.750803	246	noncoding
ECAUB_00085771	.	865	noncoding	-1.21695	91	noncoding	-0.728004	126	noncoding
ECAUB_00085772	.	2245	noncoding	-0.965612	251	noncoding	-0.424864	291	noncoding
ECAUB_00085773	.	1977	coding	0.354008	108	coding	0.128678	64	coding		emb|BM669195|BM669195.1	204
ECAUB_00085774	.	980	noncoding	-0.890646	105	noncoding	-1.18935	66	noncoding		emb|BM926626|BM926626.1	673
ECAUB_00085775	.	3505	coding	0.395473	233	noncoding	-0.717149	203	coding		emb|CX601023|CX601023.1	1144
ECAUB_00085776	.	1107	noncoding	-1.18413	43	noncoding	-0.925817	89	noncoding
ECAUB_00085777	.	3521	noncoding	-1.14896	73	noncoding	-1.24067	97	noncoding		emb|AW962059|AW962059.1	147
ECAUB_00085778	.	980	noncoding	-1.18814	43	noncoding	-0.865625	140	noncoding		emb|BX457082|BX457082.2	82.4
ECAUB_00085779	.	4034	noncoding	-1.08366	39	noncoding	-0.987563	127	noncoding		emb|CX604078|CX604078.1	161
ECAUB_00085780	.	228	noncoding	-1.09579	53	noncoding	-1.07358	76	noncoding
ECAUB_00085781	.	707	noncoding	-1.11173	49	noncoding	-1.15713	43	noncoding
ECAUB_00085782	.	1371	noncoding	-0.790293	155	noncoding	-0.522397	197	noncoding
ECAUB_00085783	.	1872	noncoding	-1.08869	200	noncoding	-1.00876	139	noncoding
ECAUB_00085784	.	815	noncoding	-1.0232	101	noncoding	-0.86079	191	noncoding
ECAUB_00085785	.	6851	coding	0.292798	151	coding	0.541276	139	coding		emb|CA424869|CA424869.1	65.8
ECAUB_00085786	.	1022	noncoding	-0.869007	76	noncoding	-0.49115	200	noncoding
ECAUB_00085787	.	1035	noncoding	-1.14076	61	noncoding	-1.16544	70	noncoding
ECAUB_00085788	.	2156	noncoding	-1.06524	152	noncoding	-0.850525	146	noncoding		emb|CD471621|CD471621.1	130
ECAUB_00085789	.	1306	noncoding	-1.11541	88	noncoding	-1.02869	125	noncoding
ECAUB_00085790	.	2789	noncoding	-1.08451	53	noncoding	-0.997625	173	noncoding
ECAUB_00085791	.	1390	noncoding	-0.953915	80	noncoding	-0.828056	74	noncoding
ECAUB_00085792	.	1538	coding	2.74972	369	noncoding	-1.17341	37	coding	strong
ECAUB_00085793	.	1172	noncoding	-0.486322	159	noncoding	-0.985976	60	noncoding
ECAUB_00085794	.	1060	noncoding	-0.801469	85	noncoding	-0.643995	119	noncoding
ECAUB_00085795	.	1214	noncoding	-1.18902	49	noncoding	-1.17079	58	noncoding
ECAUB_00085796	.	1648	noncoding	-0.661669	176	noncoding	-1.23045	62	noncoding
ECAUB_00085797	.	1108	noncoding	-0.873241	156	noncoding	-1.20525	30	noncoding
ECAUB_00085798	.	1207	noncoding	-0.75594	141	coding	0.849112	201	coding
ECAUB_00085799	.	867	noncoding	-1.22726	72	noncoding	-0.973889	99	noncoding		emb|DN505101|DN505101.1	204
ECAUB_00085800	.	2800	noncoding	-1.22555	72	noncoding	-1.16268	44	noncoding		emb|CD469271|CD469271.1	261
ECAUB_00085801	.	1076	noncoding	-1.35353	13	noncoding	-1.2865	18	noncoding
ECAUB_00085802	.	833	noncoding	-1.05354	45	noncoding	-1.10315	114	noncoding		emb|CD467524|CD467524.1	215
ECAUB_00085803	.	1416	noncoding	-0.925717	74	noncoding	-1.08861	37	noncoding		emb|DN510974|DN510974.1	283
ECAUB_00085804	.	2742	noncoding	-1.17835	28	noncoding	-1.05055	59	noncoding		emb|BM780379|BM780379.1	165
ECAUB_00085805	.	1733	noncoding	-0.691603	192	noncoding	-0.941207	103	noncoding
ECAUB_00085806	.	1414	noncoding	-1.23185	62	noncoding	-0.948575	87	noncoding		emb|BM781205|BM781205.1	760
ECAUB_00085807	.	876	noncoding	-1.33072	31	noncoding	-1.16084	42	noncoding		emb|CX601247|CX601247.1	449
ECAUB_00085808	.	1423	noncoding	-1.04532	53	noncoding	-0.9041	63	noncoding
ECAUB_00085809	.	666	noncoding	-1.30212	29	noncoding	-1.02566	45	noncoding
ECAUB_00085810	.	657	noncoding	-1.01969	107	noncoding	-1.1266	39	noncoding
ECAUB_00085811	.	1010	noncoding	-1.27448	33	noncoding	-1.13661	61	noncoding		emb|CD535298|CD535298.1	84.2
ECAUB_00085812	.	3686	noncoding	-1.09819	59	noncoding	-1.18607	97	noncoding		emb|AI472231|AI472231.1	111
ECAUB_00085813	.	3533	noncoding	-0.446401	42	noncoding	-1.14604	88	noncoding		emb|CB167869|CB167869.1	479
ECAUB_00085814	.	1093	noncoding	-0.738602	107	noncoding	-0.809677	101	noncoding
ECAUB_00085815	.	863	noncoding	-0.944889	46	noncoding	-1.00529	62	noncoding
ECAUB_00085816	.	1725	noncoding	-1.15361	79	noncoding	-1.07934	61	noncoding		emb|DV892129|DV892129.1	708
ECAUB_00085817	.	325	noncoding	-0.914344	56	noncoding	-0.790934	56	noncoding
ECAUB_00085818	.	1097	noncoding	-0.91143	134	noncoding	-1.16196	57	noncoding
ECAUB_00085819	.	757	noncoding	-1.11391	47	noncoding	-0.896351	85	noncoding
ECAUB_00085820	.	951	noncoding	-0.514455	136	noncoding	-0.859673	75	noncoding
ECAUB_00085821	.	1388	noncoding	-0.886774	211	noncoding	-1.1201	82	noncoding
ECAUB_00085822	.	2627	noncoding	-0.935005	146	noncoding	-1.01818	152	noncoding		emb|DY612764|DY612764.1	78.7
ECAUB_00085823	.	1337	noncoding	-0.910456	165	noncoding	-1.2007	41	noncoding		emb|BF811244|BF811244.1	60.2
ECAUB_00085824	.	1146	noncoding	-0.829116	125	noncoding	-1.19672	35	noncoding
ECAUB_00085825	.	2690	noncoding	-0.970766	172	noncoding	-1.18559	78	noncoding
ECAUB_00085826	.	456	noncoding	-1.10978	34	noncoding	-0.885732	60	noncoding
ECAUB_00085827	.	1240	noncoding	-0.893924	121	noncoding	-1.14925	44	noncoding
ECAUB_00085828	.	610	noncoding	-0.96491	56	coding	0.181974	141	coding
ECAUB_00085829	.	1018	noncoding	-0.763304	144	coding	5.94295	298	coding	strong
ECAUB_00085830	.	1217	noncoding	-0.971981	192	coding	3.87213	408	coding	strong
ECAUB_00085831	.	448	coding	1.69747	135	noncoding	-0.638238	126	coding	strong	emb|BX478504|BX478504.1	189
ECAUB_00085832	.	943	noncoding	-0.914804	146	noncoding	-0.727714	151	noncoding
ECAUB_00085833	.	1594	noncoding	-0.709281	194	coding	2.2858	239	coding	strong
ECAUB_00085834	.	2449	noncoding	-1.09678	79	noncoding	-1.03727	50	noncoding		emb|BM780982|BM780982.1	429
ECAUB_00085835	.	3527	noncoding	-0.755278	106	coding	3.61857	356	coding	strong
ECAUB_00085836	.	2727	noncoding	-0.451442	202	noncoding	-0.462819	225	noncoding		emb|CX597347|CX597347.1	145
ECAUB_00085837	.	851	noncoding	-0.934238	66	noncoding	-1.09161	68	noncoding
ECAUB_00085838	.	1486	noncoding	-0.920085	69	noncoding	-0.755523	95	noncoding
ECAUB_00085839	.	1576	noncoding	-1.15408	112	noncoding	-1.01316	74	noncoding		emb|BQ188729|BQ188729.1	158
ECAUB_00085840	.	769	coding	1.93493	152	noncoding	-0.92944	106	coding	strong
ECAUB_00085841	.	8911	noncoding	-1.13617	68	noncoding	-1.18385	58	noncoding		emb|EE833549|EE833549.1	388
ECAUB_00085842	.	1454	noncoding	-0.679312	124	noncoding	-1.04484	54	noncoding		emb|BI961086|BI961086.1	235
ECAUB_00085843	.	1222	noncoding	-1.2526	35	noncoding	-1.23331	29	noncoding		emb|HX613828|HX613828.1	126
ECAUB_00085844	.	1055	noncoding	-0.653024	183	noncoding	-1.11089	57	noncoding		emb|CO614531|CO614531.1	564
ECAUB_00085845	.	6039	noncoding	-1.16391	85	noncoding	-1.04759	106	noncoding		emb|DB813487|DB813487.1	278
ECAUB_00085846	.	8986	noncoding	-0.245935	95	coding	0.664712	106	coding		emb|CD469328|CD469328.1	385
ECAUB_00085847	.	880	noncoding	-1.10332	78	noncoding	-1.2623	15	noncoding
ECAUB_00085848	.	1083	noncoding	-1.11961	66	noncoding	-1.08133	85	noncoding
ECAUB_00085849	.	2000	noncoding	-0.951589	207	noncoding	-1.2189	35	noncoding
ECAUB_00085850	.	888	noncoding	-1.16479	36	noncoding	-1.13779	68	noncoding
ECAUB_00085851	.	2624	noncoding	-1.06743	67	noncoding	-0.544422	168	noncoding
ECAUB_00085852	.	2130	noncoding	-1.12761	52	noncoding	-1.19479	48	noncoding
ECAUB_00085853	.	853	noncoding	-1.08979	62	noncoding	-0.667652	95	noncoding
ECAUB_00085854	.	1778	noncoding	-0.946823	67	noncoding	-0.81393	107	noncoding		emb|BF736226|BF736226.1	91.6
ECAUB_00085855	.	1175	noncoding	-1.09894	49	noncoding	-0.544348	130	noncoding
ECAUB_00085856	.	582	coding	1.40958	128	noncoding	-0.491642	78	coding	strong
ECAUB_00085857	.	1019	coding	1.84333	218	noncoding	-0.119048	197	coding	strong
ECAUB_00085858	.	704	noncoding	-0.987102	102	noncoding	-1.24477	29	noncoding
ECAUB_00085859	.	4792	noncoding	-0.553719	254	noncoding	-0.351125	409	noncoding
ECAUB_00085860	.	2438	noncoding	-0.340867	459	noncoding	-0.861	152	noncoding		emb|AJ955790|AJ955790.1	135
ECAUB_00085861	.	1768	noncoding	-0.691159	172	noncoding	-0.882257	305	noncoding
ECAUB_00085862	.	1293	noncoding	-0.976035	50	noncoding	-0.970352	66	noncoding
ECAUB_00085863	.	11318	noncoding	-1.27423	77	noncoding	-1.03147	120	noncoding		emb|CX601264|CX601264.1	1177
ECAUB_00085864	.	1731	noncoding	-1.03083	194	noncoding	-1.16783	100	noncoding		emb|CD535496|CD535496.1	243
ECAUB_00085865	.	5455	noncoding	-0.579502	219	noncoding	-1.05834	211	noncoding		emb|CD470636|CD470636.1	113
ECAUB_00085866	.	2605	noncoding	-0.635039	217	noncoding	-0.879627	117	noncoding
ECAUB_00085867	.	2799	noncoding	-0.98987	88	noncoding	-0.860037	132	noncoding
ECAUB_00085868	.	937	noncoding	-1.43862	22	noncoding	-1.41344	16	noncoding		emb|DA532205|DA532205.1	76.8
ECAUB_00085869	.	1261	noncoding	-1.11008	40	noncoding	-0.881745	151	noncoding
ECAUB_00085870	.	1152	noncoding	-1.27985	44	noncoding	-1.16126	65	noncoding
ECAUB_00085871	.	1151	noncoding	-1.27188	60	noncoding	-0.852336	144	noncoding
ECAUB_00085872	.	389	noncoding	-0.851271	115	noncoding	-1.02563	53	noncoding
ECAUB_00085873	.	1935	noncoding	-0.801867	143	noncoding	-0.915902	177	noncoding
ECAUB_00085874	.	2581	noncoding	-0.688109	107	noncoding	-0.809873	104	noncoding		emb|AJ951149|AJ951149.1	294
ECAUB_00085875	.	1520	noncoding	-1.01666	76	noncoding	-0.918167	110	noncoding		emb|CA433452|CA433452.1	91.6
ECAUB_00085876	.	932	noncoding	-1.1538	38	noncoding	-0.946056	98	noncoding
ECAUB_00085877	.	3471	noncoding	-1.23925	56	noncoding	-1.08551	95	noncoding		emb|CR630936|CR630936.1	202
ECAUB_00085879	.	1364	noncoding	-1.158	95	noncoding	-0.806223	164	noncoding		emb|EW661575|EW661575.2	185
ECAUB_00085880	.	1188	noncoding	-0.368637	161	noncoding	-0.815969	114	noncoding		emb|CX597283|CX597283.1	167
ECAUB_00085881	.	1152	noncoding	-1.05414	62	noncoding	-0.950474	178	noncoding
ECAUB_00085882	.	787	noncoding	-0.676372	123	noncoding	-0.825908	60	noncoding
ECAUB_00085883	.	1427	noncoding	-1.18978	61	noncoding	-1.0776	45	noncoding
ECAUB_00085884	.	910	noncoding	-0.64357	148	noncoding	-0.665548	191	noncoding
ECAUB_00085964	+	792	noncoding	-0.759061	126	noncoding	-0.900164	78	noncoding
ECAUB_00085965	+	1694	noncoding	-0.788075	126	noncoding	-1.13354	51	noncoding
ECAUB_00086670	+	910	noncoding	-1.03613	47	noncoding	-0.625031	133	noncoding		emb|CV866713|CV866713.1	178
ECAUB_00086971	+	940	noncoding	-1.10592	44	noncoding	-0.918003	54	noncoding
ECAUB_00086972	+	1588	noncoding	-1.16165	44	noncoding	-0.984591	54	noncoding
ECAUB_00087010	+	1614	noncoding	-1.14976	53	noncoding	-1.00958	71	noncoding		emb|CD466300|CD466300.1	207
ECAUB_00087011	+	1605	noncoding	-1.14917	53	noncoding	-1.00891	71	noncoding		emb|CD466300|CD466300.1	207
ECAUB_00087016	+	2022	noncoding	-0.709269	201	noncoding	-0.546885	472	noncoding
ECAUB_00087017	+	1710	noncoding	-0.687547	201	noncoding	-0.57601	352	noncoding
ECAUB_00087018	+	3359	noncoding	-1.09636	124	noncoding	-0.917652	165	noncoding		emb|HX619016|HX619016.1	359
ECAUB_00087246	+	9047	noncoding	-1.06959	92	noncoding	-1.05363	90	noncoding		emb|DB173939|DB173939.1	292
ECAUB_00087247	+	3941	noncoding	-1.06629	78	noncoding	-0.888832	88	noncoding		emb|DN504717|DN504717.1	172
ECAUB_00087248	+	4979	noncoding	-1.07909	78	noncoding	-0.90319	88	noncoding		emb|DN504717|DN504717.1	172
ECAUB_00087270	+	1150	noncoding	-0.928002	303	noncoding	-0.695585	180	noncoding
ECAUB_00087315	+	4586	noncoding	-1.00448	81	noncoding	-0.958617	74	noncoding
ECAUB_00087316	+	4241	noncoding	-1.00005	81	noncoding	-0.95458	74	noncoding
ECAUB_00087431	+	1064	noncoding	-1.32935	23	noncoding	-1.25516	45	noncoding		emb|CX602185|CX602185.1	172
ECAUB_00087432	+	943	noncoding	-1.32082	23	noncoding	-1.23969	45	noncoding		emb|CX602185|CX602185.1	172
ECAUB_00087564	+	2052	noncoding	-1.13223	49	noncoding	-0.837703	128	noncoding
ECAUB_00087565	+	2274	noncoding	-1.13684	49	noncoding	-1.00687	89	noncoding		emb|CD467091|CD467091.1	121
ECAUB_00087566	+	3106	noncoding	-0.805513	99	noncoding	-0.80268	268	noncoding		emb|CD467091|CD467091.1	121
ECAUB_00087567	+	1461	noncoding	-1.2228	59	noncoding	-1.077	63	noncoding
ECAUB_00088059	+	1418	noncoding	-1.071	43	noncoding	-0.991046	246	noncoding
ECAUB_00088509	+	3377	coding	2.16051	51	noncoding	-1.04277	79	coding	strong	emb|BM929455|BM929455.1	643
ECAUB_00088510	+	3082	coding	2.23863	95	noncoding	-1.03599	79	coding	strong	emb|BU633905|BU633905.1	538
ECAUB_00088821	+	3299	noncoding	-0.885921	75	noncoding	-1.19817	96	noncoding
ECAUB_00088824	+	764	noncoding	-1.25699	77	noncoding	-1.40299	11	noncoding
ECAUB_00089128	+	587	noncoding	-1.04214	63	noncoding	-1.14942	56	noncoding
ECAUB_00089224	+	862	noncoding	-0.989774	166	noncoding	-0.150423	149	noncoding		emb|CO953879|CO953879.1	206
ECAUB_00089458	+	1508	noncoding	-1.00123	102	noncoding	-0.0462812	57	noncoding		emb|DN504125|DN504125.1	241
ECAUB_00089459	+	1438	noncoding	-1.11662	84	coding	0.102177	39	coding		emb|DN504125|DN504125.1	241
ECAUB_00089460	+	2467	noncoding	-1.07387	102	noncoding	-1.25584	70	noncoding
ECAUB_00089461	+	850	noncoding	-1.1731	53	noncoding	-1.22049	32	noncoding
ECAUB_00089530	+	4121	noncoding	-1.10738	104	coding	0.228904	87	coding		emb|CD465294|CD465294.1	326
ECAUB_00089531	+	2482	noncoding	-0.244738	65	coding	1.12751	45	coding	strong	emb|CD466042|CD466042.1	516
ECAUB_00089532	+	4704	noncoding	-0.211912	59	coding	1.27163	87	coding	strong	emb|CD466042|CD466042.1	516
ECAUB_00089533	+	9549	noncoding	-0.0684572	99	coding	1.2123	87	coding	strong	emb|CD466042|CD466042.1	516
ECAUB_00089534	+	4704	noncoding	-0.211912	59	coding	1.27163	87	coding	strong	emb|CD466042|CD466042.1	516
ECAUB_00089535	+	11702	noncoding	-0.0422966	92	coding	1.20031	87	coding	strong	emb|CD466042|CD466042.1	516
ECAUB_00089925	+	4019	noncoding	-0.954337	88	noncoding	-0.957356	147	noncoding		emb|CX604684|CX604684.1	158
ECAUB_00089926	+	6638	noncoding	-0.981087	88	noncoding	-0.985057	147	noncoding		emb|CX604684|CX604684.1	158
ECAUB_00090031	+	7562	coding	2.17865	203	noncoding	-1.18405	204	coding	strong	emb|DN504125|DN504125.1	219
ECAUB_00090032	+	4059	noncoding	-1.10369	142	noncoding	-1.03327	83	noncoding		emb|CB104807|CB104807.1	396
ECAUB_00090281	+	751	noncoding	-1.05124	90	noncoding	-1.05688	64	noncoding		emb|FS640422|FS640422.1	84.2
ECAUB_00090282	+	3299	noncoding	-1.01052	102	noncoding	-1.21463	24	noncoding		emb|CK450607|CK450607.1	243
ECAUB_00090408	+	813	noncoding	-0.923837	78	noncoding	-0.99122	78	noncoding
ECAUB_00090481	+	6509	noncoding	-1.06955	83	noncoding	-0.967268	109	noncoding		emb|CX605768|CX605768.1	268
ECAUB_00090482	+	4171	noncoding	-1.04737	83	noncoding	-1.09457	114	noncoding		emb|CX605768|CX605768.1	268
ECAUB_00090483	+	3230	noncoding	-1.07449	84	noncoding	-1.00401	187	noncoding
ECAUB_00090484	+	4412	noncoding	-0.576753	161	noncoding	-0.532002	147	noncoding
ECAUB_00090486	+	6153	noncoding	-1.06725	83	noncoding	-0.965306	109	noncoding		emb|CX605768|CX605768.1	268
ECAUB_00090581	+	3180	noncoding	-0.684043	210	noncoding	-1.02183	100	noncoding
ECAUB_00090614	+	7296	noncoding	-0.831075	91	noncoding	-0.907574	223	noncoding		emb|AW074848|AW074848.1	246
ECAUB_00090615	+	9738	noncoding	-0.840977	91	noncoding	-0.922483	223	noncoding		emb|AW074848|AW074848.1	246
ECAUB_00090616	+	10098	noncoding	-0.842035	91	noncoding	-0.92407	223	noncoding		emb|AW074848|AW074848.1	246
ECAUB_00090617	+	3156	noncoding	-1.07745	64	noncoding	-0.978751	63	noncoding		emb|AW074848|AW074848.1	246
ECAUB_00090618	+	5347	noncoding	-1.0429	120	noncoding	-0.852409	238	noncoding		emb|AW074848|AW074848.1	246
ECAUB_00090619	+	5963	noncoding	-1.0642	123	noncoding	-0.935514	138	noncoding		emb|AW074848|AW074848.1	246
ECAUB_00090620	+	3270	noncoding	-1.0134	123	noncoding	-1.03023	120	noncoding		emb|AV696788|AV696788.2	117
ECAUB_00090814	+	4200	coding	3.13851	296	coding	0.190184	154	coding	strong	emb|CD465294|CD465294.1	599
ECAUB_00090815	+	4887	coding	3.11813	296	coding	0.165342	154	coding	strong	emb|CD465294|CD465294.1	599
ECAUB_00090816	+	2439	noncoding	-1.14974	44	noncoding	-1.20003	61	noncoding		emb|CD535695|CD535695.1	246
ECAUB_00090817	+	1742	noncoding	-1.04425	228	noncoding	-1.18086	61	noncoding		emb|CD535695|CD535695.1	246
ECAUB_00090818	+	3672	noncoding	-1.15803	89	noncoding	-1.13376	73	noncoding		emb|CD535695|CD535695.1	246
ECAUB_00090819	+	2342	noncoding	-1.14819	44	noncoding	-1.19801	61	noncoding		emb|CD535695|CD535695.1	246
ECAUB_00091159	-	1528	noncoding	-0.586992	161	noncoding	-0.705696	166	noncoding
ECAUB_00091682	-	798	noncoding	-0.836086	112	noncoding	-1.04586	113	noncoding		emb|CV866713|CV866713.1	231
ECAUB_00092003	-	471	noncoding	-0.853271	89	noncoding	-1.22992	53	noncoding		emb|FD631565|FD631565.1	95.3
ECAUB_00092032	-	1762	noncoding	-0.917391	110	noncoding	-1.00036	123	noncoding		emb|CD466300|CD466300.1	207
ECAUB_00092285	-	8868	noncoding	-1.05321	90	noncoding	-1.06896	92	noncoding		emb|DB173939|DB173939.1	292
ECAUB_00092286	-	8842	noncoding	-1.05314	90	noncoding	-1.06885	92	noncoding		emb|DB173939|DB173939.1	292
ECAUB_00092345	-	3550	noncoding	-0.944094	74	noncoding	-0.988602	81	noncoding
ECAUB_00092776	-	2312	noncoding	-0.982781	74	noncoding	-1.02218	60	noncoding
ECAUB_00094192	-	1209	noncoding	-0.66589	104	noncoding	-1.01831	77	noncoding		emb|CO953879|CO953879.1	187
ECAUB_00094193	-	959	noncoding	-0.18132	149	noncoding	-0.999845	166	noncoding		emb|CO953879|CO953879.1	298
ECAUB_00094291	-	3327	noncoding	-0.803634	197	noncoding	-1.09291	76	noncoding		emb|CX601425|CX601425.1	278
ECAUB_00094441	-	1611	coding	0.0155373	33	noncoding	-1.05747	86	coding		emb|DN504125|DN504125.1	241
ECAUB_00094442	-	1538	noncoding	-0.0498768	57	noncoding	-1.00467	102	noncoding		emb|DN504125|DN504125.1	241
ECAUB_00094443	-	2671	noncoding	-1.19744	33	noncoding	-1.11818	86	noncoding
ECAUB_00094444	-	2598	noncoding	-1.26015	70	noncoding	-1.07985	102	noncoding
ECAUB_00094445	-	1009	noncoding	-1.13539	33	noncoding	-1.13496	67	noncoding
ECAUB_00094446	-	2237	coding	0.893509	110	noncoding	-1.0928	110	coding		emb|AW880273|AW880273.1	154
ECAUB_00094514	-	4425	coding	1.12529	45	noncoding	-0.209312	59	coding	strong	emb|CD466042|CD466042.1	516
ECAUB_00094517	-	2805	coding	1.28848	87	noncoding	-0.258407	65	coding	strong	emb|CD466042|CD466042.1	516
ECAUB_00094518	-	7660	coding	1.23075	87	noncoding	-0.0572444	99	coding	strong	emb|CD466042|CD466042.1	516
ECAUB_00094519	-	9815	coding	1.2105	87	noncoding	-0.0389724	92	coding	strong	emb|CD466042|CD466042.1	516
ECAUB_00094520	-	2541	coding	1.12435	45	noncoding	-0.246722	65	coding	strong	emb|CD466042|CD466042.1	516
ECAUB_00094521	-	9706	coding	1.21141	87	noncoding	-0.0387515	92	coding	strong	emb|CD466042|CD466042.1	516
ECAUB_00094522	-	2708	coding	1.29333	87	noncoding	-0.253861	65	coding	strong	emb|CD466042|CD466042.1	516
ECAUB_00094699	-	2553	coding	1.43949	283	noncoding	-0.649274	283	coding	strong	emb|JG392834|JG392834.1	414
ECAUB_00094908	-	3960	noncoding	-0.956307	147	noncoding	-0.953318	88	noncoding		emb|CX604684|CX604684.1	158
ECAUB_00094989	-	2744	noncoding	-1.17832	40	coding	1.59614	97	coding	strong	emb|JG392436|JG392436.1	239
ECAUB_00094990	-	3958	noncoding	-1.19237	40	coding	1.64546	188	coding	strong	emb|CF180579|CF180579.1	409
ECAUB_00094991	-	3891	noncoding	-1.19184	40	coding	1.54927	97	coding	strong	emb|CF180579|CF180579.1	296
ECAUB_00094992	-	2477	noncoding	-1.17344	40	noncoding	-0.968985	97	noncoding
ECAUB_00094993	-	3045	noncoding	-1.01249	83	noncoding	-1.0034	229	noncoding		emb|CB104807|CB104807.1	396
ECAUB_00095256	-	159	noncoding	-1.02814	39	noncoding	-1.18512	27	noncoding		emb|FS640422|FS640422.1	161
ECAUB_00095433	-	4664	noncoding	-0.953976	109	noncoding	-1.05385	83	noncoding		emb|DN510339|DN510339.1	115
ECAUB_00095434	-	4103	noncoding	-1.09317	114	noncoding	-1.04635	83	noncoding		emb|CX605768|CX605768.1	268
ECAUB_00095435	-	6441	noncoding	-0.966861	109	noncoding	-1.06913	83	noncoding		emb|CX605768|CX605768.1	268
ECAUB_00095436	-	8119	noncoding	-0.578117	147	noncoding	-0.608955	161	noncoding		emb|DB442616|DB442616.1	73.1
ECAUB_00095437	-	4289	noncoding	-0.949983	109	noncoding	-1.04901	83	noncoding		emb|DN510339|DN510339.1	115
ECAUB_00095499	-	3569	noncoding	-1.02834	100	noncoding	-0.703432	210	noncoding
ECAUB_00095528	-	3276	noncoding	-0.980223	63	noncoding	-1.07892	64	noncoding		emb|AW074848|AW074848.1	246
ECAUB_00095529	-	4622	noncoding	-0.991624	63	noncoding	-1.09051	64	noncoding		emb|AW074848|AW074848.1	246
ECAUB_00095530	-	8087	noncoding	-0.913344	223	noncoding	-0.834856	91	noncoding		emb|AW074848|AW074848.1	246
ECAUB_00095531	-	9936	noncoding	-0.923408	223	noncoding	-0.841506	91	noncoding		emb|AW074848|AW074848.1	246
ECAUB_00095532	-	5861	noncoding	-0.988277	142	noncoding	-1.06307	123	noncoding		emb|AW074848|AW074848.1	246
ECAUB_00095754	-	4354	coding	0.183928	154	coding	3.13072	296	coding	strong	emb|CD465294|CD465294.1	599
ECAUB_00095755	-	2332	noncoding	-1.19775	61	noncoding	-1.14806	44	noncoding		emb|CD535695|CD535695.1	246
ECAUB_00095874	.	656	noncoding	-1.27361	52	noncoding	-1.15828	48	noncoding
ECAUB_00095875	.	1219	noncoding	-0.846052	90	noncoding	-0.736707	71	noncoding		emb|DN507368|DN507368.1	300
ECAUB_00095876	.	960	noncoding	-1.26886	23	noncoding	-1.32264	30	noncoding
ECAUB_00095877	.	2023	noncoding	-0.801878	124	noncoding	-1.00558	124	noncoding		emb|DN510840|DN510840.1	121
ECAUB_00095878	.	2124	noncoding	-0.650777	243	noncoding	-0.733897	319	noncoding		emb|CX596830|CX596830.1	215
ECAUB_00095879	.	1177	noncoding	-1.00467	50	noncoding	-1.07889	67	noncoding
ECAUB_00095880	.	1001	noncoding	-0.62497	122	noncoding	-0.896924	167	noncoding
ECAUB_00095881	.	1049	noncoding	-1.21975	36	noncoding	-1.20869	45	noncoding
ECAUB_00095882	.	2516	noncoding	-0.925828	105	noncoding	-0.785162	159	noncoding
ECAUB_00095883	.	976	noncoding	-1.29429	46	noncoding	-1.20659	36	noncoding
ECAUB_00095884	.	2928	noncoding	-1.0774	94	noncoding	-0.804321	162	noncoding		emb|CX593676|CX593676.1	292
ECAUB_00095885	.	366	noncoding	-1.34217	36	noncoding	-1.44744	15	noncoding		emb|EH196109|EH196109.1	283
ECAUB_00095886	.	1221	noncoding	-0.868306	137	noncoding	-1.08128	53	noncoding
ECAUB_00095887	.	1527	noncoding	-0.850538	140	noncoding	-1.04316	96	noncoding		emb|CA433430|CA433430.1	309
ECAUB_00095888	.	5244	coding	0.368488	131	noncoding	-0.917341	147	coding		emb|BG250567|BG250567.1	582
ECAUB_00095889	.	6273	noncoding	-0.962748	414	noncoding	-0.844919	191	noncoding		emb|CX599197|CX599197.1	193
ECAUB_00095890	.	1034	noncoding	-0.659979	155	noncoding	-0.910604	72	noncoding
ECAUB_00095891	.	1315	noncoding	-1.11751	199	noncoding	-0.990604	89	noncoding		emb|CV392613|CV392613.1	82.4
ECAUB_00095892	.	797	noncoding	-1.24567	30	noncoding	-1.10226	36	noncoding
ECAUB_00095893	.	10023	noncoding	-0.911041	167	noncoding	-0.845287	154	noncoding		emb|AU120798|AU120798.1	167
ECAUB_00095894	.	460	noncoding	-0.894996	67	noncoding	-0.955268	68	noncoding		emb|CJ100068|CJ100068.1	309
ECAUB_00095895	.	3918	coding	0.500227	512	noncoding	-0.50272	194	coding
ECAUB_00095896	.	1557	noncoding	-0.53479	203	noncoding	-1.1596	60	noncoding		emb|BG426729|BG426729.1	63.9
ECAUB_00095897	.	938	noncoding	-0.900511	111	noncoding	-0.999984	104	noncoding		emb|DN508568|DN508568.1	99
ECAUB_00095898	.	1314	noncoding	-1.00745	74	noncoding	-1.07461	57	noncoding
ECAUB_00095899	.	1705	noncoding	-0.436936	145	noncoding	-1.11865	38	noncoding		emb|GD255671|GD255671.1	63.9
ECAUB_00095900	.	2800	coding	0.594663	50	noncoding	-1.18215	96	coding		emb|DN270068|DN270068.1	252
ECAUB_00095901	.	11072	noncoding	-1.03773	112	noncoding	-1.17978	61	noncoding		emb|DN504125|DN504125.1	243
ECAUB_00095902	.	890	noncoding	-1.40188	18	noncoding	-1.32441	32	noncoding
ECAUB_00095903	.	897	noncoding	-1.20031	56	noncoding	-1.17486	50	noncoding
ECAUB_00095904	.	1217	noncoding	-1.22548	59	noncoding	-1.32773	26	noncoding
ECAUB_00095905	.	882	noncoding	-0.320523	15	coding	6.88812	151	coding	strong	emb|CD466685|CD466685.1	1205
ECAUB_00095906	.	920	noncoding	-1.23902	35	noncoding	-1.15426	32	noncoding		emb|BI961203|BI961203.1	287
ECAUB_00095907	.	1071	noncoding	-0.825396	141	noncoding	-0.879495	131	noncoding
ECAUB_00095908	.	3160	noncoding	-1.04741	79	noncoding	-1.04763	131	noncoding		emb|EE801964|EE801964.1	172
ECAUB_00095909	.	1421	noncoding	-0.951071	100	noncoding	-1.15013	51	noncoding
ECAUB_00095910	.	1367	noncoding	-0.711387	138	noncoding	-0.145914	127	noncoding		emb|BM735325|BM735325.1	191
ECAUB_00095911	.	1286	noncoding	-1.3131	27	noncoding	-1.32937	32	noncoding		emb|AW962059|AW962059.1	180
ECAUB_00095912	.	1063	noncoding	-0.828356	87	noncoding	-1.05299	92	noncoding
ECAUB_00095913	.	3786	noncoding	-0.926847	189	noncoding	-1.22118	58	noncoding
ECAUB_00095914	.	7243	noncoding	-1.13486	163	noncoding	-1.18674	216	noncoding		emb|BE175431|BE175431.1	87.9
ECAUB_00095915	.	1361	noncoding	-1.03332	111	noncoding	-1.2262	41	noncoding		emb|CX603016|CX603016.1	200
ECAUB_00095916	.	1561	noncoding	-1.36785	20	noncoding	-1.12897	112	noncoding
ECAUB_00095917	.	524	noncoding	-1.12688	38	noncoding	-1.12794	29	noncoding
ECAUB_00095918	.	1751	noncoding	-0.820264	113	noncoding	-1.21253	119	noncoding		emb|HX624082|HX624082.1	211
ECAUB_00095920	.	848	noncoding	-1.24092	34	noncoding	-0.819755	122	noncoding		emb|CR938812|CR938812.1	383
ECAUB_00095921	.	1225	noncoding	-1.06646	42	noncoding	-1.00659	72	noncoding		emb|EB388813|EB388813.1	268
ECAUB_00095922	.	908	noncoding	-0.703638	107	noncoding	-1.08762	41	noncoding
ECAUB_00095923	.	1935	noncoding	-1.0199	51	noncoding	-0.740037	167	noncoding
ECAUB_00095924	.	1776	noncoding	-1.05471	73	noncoding	-1.24251	45	noncoding		emb|DB345892|DB345892.1	446
ECAUB_00095925	.	974	noncoding	-0.947368	59	noncoding	-0.718399	121	noncoding
ECAUB_00095926	.	1591	noncoding	-1.14192	66	noncoding	-1.16742	40	noncoding		emb|CX600877|CX600877.1	237
ECAUB_00095927	.	560	noncoding	-1.02159	90	noncoding	-1.0843	65	noncoding		emb|DB451602|DB451602.1	551
ECAUB_00095928	.	1713	coding	0.139469	47	noncoding	-1.17097	86	coding		emb|AL598099|AL598099.1	182
ECAUB_00095929	.	869	noncoding	-1.26232	23	noncoding	-1.24421	31	noncoding
ECAUB_00095930	.	3810	noncoding	-0.963858	71	noncoding	-1.0019	46	noncoding		emb|CD528572|CD528572.1	159
ECAUB_00095931	.	6426	noncoding	-1.23817	46	noncoding	-0.942402	135	noncoding		emb|CD535563|CD535563.1	274
ECAUB_00095932	.	2610	noncoding	-0.874763	180	noncoding	-0.176417	313	noncoding		emb|EH148988|EH148988.1	279
ECAUB_00095933	.	6096	noncoding	-1.18439	61	noncoding	-1.13341	63	noncoding		emb|HY184289|HY184289.1	501
ECAUB_00095934	.	606	noncoding	-0.702675	87	noncoding	-0.83851	117	noncoding
ECAUB_00095935	.	1196	noncoding	-1.29792	26	noncoding	-1.22443	45	noncoding		emb|CX601722|CX601722.1	122
ECAUB_00095936	.	3864	noncoding	-0.91223	162	noncoding	-1.18901	69	noncoding		emb|DV881873|DV881873.1	1230
ECAUB_00095937	.	2113	coding	0.593581	104	coding	0.826691	175	coding		emb|BI600287|BI600287.1	682
ECAUB_00095938	.	809	noncoding	-0.961596	101	noncoding	-0.873256	91	noncoding		emb|AV604470|AV604470.1	135
ECAUB_00095939	.	1211	noncoding	-1.01223	83	noncoding	-0.999566	55	noncoding
ECAUB_00095940	.	3648	coding	1.67828	204	noncoding	-0.116677	117	coding	strong	emb|CF887127|CF887127.1	233
ECAUB_00095941	.	1195	noncoding	-0.679031	91	noncoding	-0.657058	156	noncoding
ECAUB_00095942	.	8246	coding	0.0562786	140	coding	3.64558	138	coding	strong	emb|DB345861|DB345861.1	348
ECAUB_00095943	.	3246	noncoding	-1.14726	92	noncoding	-1.16843	67	noncoding		emb|CD528685|CD528685.1	106
ECAUB_00095944	.	877	noncoding	-0.989971	62	noncoding	-1.08395	56	noncoding
ECAUB_00095945	.	2540	noncoding	-0.849573	94	noncoding	-0.951321	133	noncoding		emb|DN509560|DN509560.1	183
ECAUB_00095946	.	1344	noncoding	-1.15864	55	noncoding	-1.10617	48	noncoding		emb|DW407632|DW407632.1	257
ECAUB_00095947	.	924	noncoding	-0.721599	113	noncoding	-1.13318	31	noncoding		emb|CX600929|CX600929.1	311
ECAUB_00095948	.	1017	noncoding	-1.07147	58	noncoding	-1.01187	56	noncoding		emb|CD466595|CD466595.1	409
ECAUB_00095949	.	2069	coding	0.783092	73	noncoding	-1.09388	176	coding		emb|DY176146|DY176146.1	420
ECAUB_00095950	.	1661	noncoding	-0.944792	117	noncoding	-0.861847	192	noncoding
ECAUB_00095951	.	2246	noncoding	-1.16198	119	noncoding	-1.2687	26	noncoding		emb|BI961858|BI961858.1	307
ECAUB_00095952	.	1026	noncoding	-1.12575	48	noncoding	-1.12942	51	noncoding		emb|BG168111|BG168111.1	135
ECAUB_00095953	.	3460	noncoding	-1.02565	99	noncoding	-1.12325	67	noncoding		emb|BM735380|BM735380.1	219
ECAUB_00095954	.	1183	noncoding	-1.07053	63	noncoding	-1.11192	66	noncoding
ECAUB_00095955	.	2891	noncoding	-0.793524	180	noncoding	-0.974455	80	noncoding
ECAUB_00095956	.	1037	noncoding	-0.951381	56	noncoding	-1.21509	36	noncoding
ECAUB_00095957	.	2372	noncoding	-1.21279	45	noncoding	-1.21142	46	noncoding
ECAUB_00095958	.	2406	noncoding	-1.32236	28	noncoding	-1.11812	58	noncoding
ECAUB_00095959	.	968	noncoding	-1.17276	32	noncoding	-1.13894	33	noncoding		emb|BM735072|BM735072.1	305
ECAUB_00095960	.	3089	coding	1.3425	85	noncoding	-1.19197	110	coding	strong	emb|CD171596|CD171596.1	226
ECAUB_00095961	.	1285	noncoding	-0.681243	103	noncoding	-1.27339	28	noncoding		emb|DB796751|DB796751.1	63.9
ECAUB_00095962	.	1045	noncoding	-0.959881	71	noncoding	-1.23482	56	noncoding
ECAUB_00095963	.	2352	noncoding	-1.26436	58	noncoding	-1.16354	80	noncoding		emb|CX605768|CX605768.1	211
ECAUB_00095964	.	1702	noncoding	-1.09342	44	noncoding	-0.878447	113	noncoding		emb|CX596830|CX596830.1	276
ECAUB_00095965	.	1977	noncoding	-1.18063	49	noncoding	-1.06751	82	noncoding
ECAUB_00095966	.	1052	noncoding	-1.22669	38	noncoding	-0.934754	76	noncoding
ECAUB_00095967	.	1514	noncoding	-1.13139	80	noncoding	-1.16743	59	noncoding
ECAUB_00095968	.	1990	noncoding	-1.10846	63	noncoding	-1.08537	118	noncoding
ECAUB_00095969	.	754	noncoding	-1.36653	18	noncoding	-0.863878	78	noncoding
ECAUB_00095970	.	1073	noncoding	-1.24462	31	noncoding	-1.29908	33	noncoding		emb|BU949902|BU949902.1	440
ECAUB_00095971	.	769	noncoding	-1.30912	28	noncoding	-1.18288	21	noncoding		emb|AW451266|AW451266.1	255
ECAUB_00095972	.	1300	noncoding	-0.949192	91	noncoding	-1.06494	61	noncoding		emb|DV467830|DV467830.1	230
ECAUB_00095973	.	1900	noncoding	-1.2482	62	noncoding	-1.2726	17	noncoding
ECAUB_00095974	.	798	noncoding	-0.940763	110	noncoding	-1.03774	68	noncoding
ECAUB_00095975	.	6173	noncoding	-0.202248	69	noncoding	-1.24518	44	noncoding		emb|FC128053|FC128053.1	226
ECAUB_00095976	.	1959	noncoding	-1.21422	64	noncoding	-0.468109	36	noncoding
ECAUB_00095977	.	1135	noncoding	-1.24104	19	noncoding	-1.03823	61	noncoding		emb|EE332966|EE332966.1	102
ECAUB_00095978	.	4084	noncoding	-1.24357	28	noncoding	-1.27274	44	noncoding		emb|CX600367|CX600367.1	1092
ECAUB_00095979	.	3728	noncoding	-1.13724	107	noncoding	-1.04517	71	noncoding
ECAUB_00095980	.	768	noncoding	-1.31681	26	noncoding	-0.964863	105	noncoding
ECAUB_00095981	.	948	noncoding	-1.03365	60	noncoding	-0.739094	102	noncoding
ECAUB_00095982	.	1256	noncoding	-0.936807	72	noncoding	-1.05377	74	noncoding		emb|CK776007|CK776007.1	652
ECAUB_00095983	.	945	noncoding	-1.04114	57	noncoding	-1.04	63	noncoding
ECAUB_00095984	.	722	noncoding	-0.996561	95	noncoding	-1.14515	50	noncoding
ECAUB_00095985	.	1824	noncoding	-1.19571	65	noncoding	-0.88072	159	noncoding		emb|BI052091|BI052091.1	200
ECAUB_00095986	.	3320	noncoding	-1.11592	71	coding	0.926395	234	coding		emb|DB349698|DB349698.1	163
ECAUB_00095987	.	3573	noncoding	-1.01234	76	noncoding	-0.925823	323	noncoding
ECAUB_00095988	.	2683	noncoding	-1.04677	107	noncoding	-0.927656	105	noncoding		emb|BE013714|BE013714.1	75
ECAUB_00095989	.	1191	noncoding	-1.06087	45	noncoding	-1.23121	30	noncoding
ECAUB_00095990	.	5477	noncoding	-1.27633	24	noncoding	-1.09415	115	noncoding		emb|DN121603|DN121603.1	1286
ECAUB_00095991	.	916	noncoding	-1.0731	59	noncoding	-1.14488	73	noncoding
ECAUB_00095992	.	1211	noncoding	-1.07435	98	noncoding	-1.17904	34	noncoding
ECAUB_00095993	.	3758	noncoding	-1.18473	69	noncoding	-1.2589	136	noncoding		emb|CD535375|CD535375.1	287
ECAUB_00095994	.	1001	noncoding	-1.15928	39	noncoding	-1.10356	106	noncoding
ECAUB_00095995	.	1999	noncoding	-1.11328	66	noncoding	-1.18938	68	noncoding
ECAUB_00095996	.	713	noncoding	-0.91312	59	noncoding	-1.09779	49	noncoding
ECAUB_00095997	.	2102	noncoding	-0.860248	97	noncoding	-0.912111	164	noncoding		emb|CN292392|CN292392.1	204
ECAUB_00095998	.	6182	noncoding	-0.905018	93	noncoding	-0.96736	111	noncoding
ECAUB_00095999	.	3523	noncoding	-0.954635	81	noncoding	-0.702388	145	noncoding		emb|DN506764|DN506764.1	128
ECAUB_00096000	.	1277	noncoding	-1.16501	40	noncoding	-1.0915	44	noncoding
ECAUB_00096001	.	1999	noncoding	-1.15194	55	noncoding	-1.13528	65	noncoding
ECAUB_00096002	.	1643	noncoding	-0.682168	147	noncoding	-1.21445	53	noncoding
ECAUB_00096003	.	3772	noncoding	-0.767633	136	noncoding	-0.683312	84	noncoding
ECAUB_00096004	.	2315	noncoding	-0.833724	82	noncoding	-1.01197	67	noncoding
ECAUB_00096005	.	2082	noncoding	-0.585043	132	noncoding	-1.15713	42	noncoding
ECAUB_00096006	.	4550	noncoding	-1.01969	61	noncoding	-1.0581	161	noncoding		emb|DN507861|DN507861.1	115
ECAUB_00096007	.	1206	noncoding	-1.04687	43	noncoding	-1.28493	16	noncoding		emb|BM107661|BM107661.1	163
ECAUB_00096008	.	1446	noncoding	-1.30306	22	noncoding	-1.10214	83	noncoding
ECAUB_00096009	.	2118	noncoding	-1.12133	49	noncoding	-1.11705	65	noncoding
ECAUB_00096010	.	1322	noncoding	-1.21735	68	noncoding	-1.15426	43	noncoding
ECAUB_00096011	.	1184	noncoding	-1.1113	79	noncoding	-1.21494	18	noncoding
ECAUB_00096012	.	689	noncoding	-0.984127	70	noncoding	-0.60254	107	noncoding
ECAUB_00096013	.	1360	noncoding	-1.14759	74	noncoding	-1.10471	71	noncoding
ECAUB_00096014	.	695	noncoding	-1.11646	73	noncoding	-1.00244	76	noncoding		emb|GD148835|GD148835.1	209
ECAUB_00096015	.	1020	noncoding	-1.27257	32	noncoding	-1.01899	87	noncoding
ECAUB_00096016	.	4485	noncoding	-0.944716	159	noncoding	-0.896515	143	noncoding
ECAUB_00096017	.	2821	noncoding	-1.26242	72	noncoding	-1.07608	69	noncoding		emb|CX596830|CX596830.1	231
ECAUB_00096018	.	432	noncoding	-1.1796	36	noncoding	-1.19468	30	noncoding
ECAUB_00096019	.	1047	noncoding	-1.31252	23	noncoding	-1.25376	33	noncoding		emb|CX602709|CX602709.1	922
ECAUB_00096020	.	2317	noncoding	-1.25079	45	noncoding	-0.939404	231	noncoding
ECAUB_00096021	.	5476	noncoding	-1.00386	76	noncoding	-0.895631	133	noncoding		emb|FD630414|FD630414.1	220
ECAUB_00096022	.	1835	noncoding	-1.17622	79	noncoding	-1.23621	33	noncoding
ECAUB_00096023	.	2566	noncoding	-1.02477	57	noncoding	-1.11395	74	noncoding
ECAUB_00096024	.	1723	noncoding	-0.860901	193	noncoding	-1.21604	43	noncoding
ECAUB_00096025	.	3412	noncoding	-1.1905	57	noncoding	-1.13713	94	noncoding		emb|AA827075|AA827075.1	150
ECAUB_00096026	.	861	noncoding	-1.25179	49	noncoding	-1.17853	77	noncoding
ECAUB_00096027	.	1240	noncoding	-0.962852	110	noncoding	-0.790193	118	noncoding
ECAUB_00096028	.	170	noncoding	-1.04612	39	noncoding	-1.17389	20	noncoding
ECAUB_00096029	.	1139	noncoding	-1.06534	102	noncoding	-1.06216	49	noncoding		emb|CD535429|CD535429.1	106
ECAUB_00096030	.	2438	noncoding	-0.348149	380	noncoding	-0.0906901	281	noncoding
ECAUB_00096031	.	3615	coding	3.98124	385	coding	3.37058	506	coding	strong
ECAUB_00096032	.	1141	noncoding	-0.983846	153	noncoding	-0.920279	97	noncoding
ECAUB_00096033	.	1624	noncoding	-0.352621	190	noncoding	-0.827264	99	noncoding		emb|HY354290|HY354290.1	67.6
ECAUB_00096091	+	3075	noncoding	-1.15325	75	noncoding	-0.990553	57	noncoding		emb|DA775232|DA775232.1	169
ECAUB_00096266	+	2403	noncoding	-1.09225	143	noncoding	-1.04954	128	noncoding
ECAUB_00096267	+	1526	noncoding	-0.716583	80	noncoding	-1.04503	85	noncoding
ECAUB_00096352	+	7113	noncoding	-0.649724	146	noncoding	-0.632901	266	noncoding		emb|DA327912|DA327912.1	387
ECAUB_00096353	+	6581	noncoding	-0.646401	146	noncoding	-0.624079	266	noncoding		emb|DA327912|DA327912.1	387
ECAUB_00096354	+	13127	noncoding	-0.711611	70	noncoding	-0.684305	266	noncoding		emb|DA327912|DA327912.1	387
ECAUB_00096355	+	13683	noncoding	-0.712361	70	noncoding	-0.686873	266	noncoding		emb|DA327912|DA327912.1	387
ECAUB_00096357	+	16921	noncoding	-0.715472	70	noncoding	-0.698353	266	noncoding		emb|DA327912|DA327912.1	387
ECAUB_00096358	+	17546	noncoding	-0.715901	70	noncoding	-0.700122	266	noncoding		emb|DA327912|DA327912.1	387
ECAUB_00096359	+	17342	noncoding	-0.715794	70	noncoding	-0.699602	266	noncoding		emb|DA327912|DA327912.1	387
ECAUB_00096360	+	16717	noncoding	-0.715257	70	noncoding	-0.697833	266	noncoding		emb|DA327912|DA327912.1	387
ECAUB_00096361	+	13887	noncoding	-0.712575	70	noncoding	-0.687696	266	noncoding		emb|DA327912|DA327912.1	387
ECAUB_00096368	+	4219	noncoding	-1.21478	39	noncoding	-1.09431	57	noncoding		emb|CX593676|CX593676.1	257
ECAUB_00096369	+	4406	noncoding	-1.19294	58	noncoding	-1.09548	57	noncoding		emb|CX593676|CX593676.1	241
ECAUB_00096645	+	714	noncoding	-0.99653	68	noncoding	-0.2226	92	noncoding
ECAUB_00096646	+	508	noncoding	-1.03705	73	noncoding	-0.230977	50	noncoding
ECAUB_00096647	+	1987	noncoding	-1.09839	128	noncoding	-1.1838	78	noncoding		emb|DT660675|DT660675.1	172
ECAUB_00096648	+	1662	noncoding	-1.07903	128	noncoding	-1.16183	78	noncoding		emb|HX215606|HX215606.1	128
ECAUB_00097040	+	1040	noncoding	-0.574304	111	noncoding	-0.442287	256	noncoding
ECAUB_00097044	+	15864	noncoding	-1.1207	74	coding	1.05368	158	coding	strong	emb|CX603804|CX603804.1	340
ECAUB_00097065	+	16887	noncoding	-0.415806	209	noncoding	-0.881397	156	noncoding		emb|ES557003|ES557003.1	115
ECAUB_00097066	+	14713	noncoding	-0.410045	209	noncoding	-0.87853	156	noncoding		emb|ES557003|ES557003.1	115
ECAUB_00097067	+	15767	noncoding	-0.412974	209	noncoding	-0.879997	156	noncoding		emb|ES557003|ES557003.1	115
ECAUB_00097068	+	14493	noncoding	-0.409314	209	noncoding	-0.878182	156	noncoding		emb|CD465027|CD465027.1	313
ECAUB_00097069	+	15443	noncoding	-0.412137	209	noncoding	-0.879577	156	noncoding		emb|CD465027|CD465027.1	313
ECAUB_00097070	+	14062	noncoding	-0.407958	209	noncoding	-0.877486	156	noncoding		emb|CD465027|CD465027.1	313
ECAUB_00097072	+	16497	noncoding	-0.414862	209	noncoding	-0.880906	156	noncoding		emb|CD465027|CD465027.1	313
ECAUB_00097073	+	14991	noncoding	-0.410881	209	noncoding	-0.878949	156	noncoding		emb|CD465027|CD465027.1	313
ECAUB_00097074	+	21051	noncoding	-0.4235	209	noncoding	-0.887924	138	noncoding		emb|CD465027|CD465027.1	313
ECAUB_00097075	+	24432	noncoding	-0.427845	209	noncoding	-0.890915	138	noncoding		emb|CD465027|CD465027.1	313
ECAUB_00097106	+	401	coding	2.12563	128	noncoding	-1.18193	35	coding	strong	emb|DC630923|DC630923.1	392
ECAUB_00097333	+	1220	noncoding	-0.900104	74	noncoding	-0.97796	184	noncoding		emb|BE070965|BE070965.1	243
ECAUB_00098396	+	5919	noncoding	-1.01128	247	noncoding	-0.701512	140	noncoding		emb|BM734603|BM734603.1	283
ECAUB_00098431	+	1129	noncoding	-0.931459	117	noncoding	-1.14019	38	noncoding
ECAUB_00098469	+	3688	noncoding	-0.903549	103	noncoding	-0.745201	104	noncoding		emb|BI054771|BI054771.1	156
ECAUB_00098470	+	5193	noncoding	-0.919497	103	noncoding	-0.761269	104	noncoding		emb|BI054771|BI054771.1	156
ECAUB_00098543	+	5106	coding	1.00939	276	noncoding	-0.999064	295	coding	strong	emb|CD465699|CD465699.1	239
ECAUB_00098544	+	5263	coding	1.00262	276	noncoding	-1.00373	295	coding	strong	emb|CD465699|CD465699.1	239
ECAUB_00098545	+	12144	coding	0.976601	276	noncoding	-1.0957	295	coding		emb|CX593676|CX593676.1	278
ECAUB_00098546	+	5237	coding	0.963189	280	noncoding	-1.10958	114	coding		emb|CD465699|CD465699.1	239
ECAUB_00098560	+	900	noncoding	-1.17585	49	noncoding	-0.764338	96	noncoding
ECAUB_00098587	+	3616	noncoding	-1.06433	90	noncoding	-0.962329	120	noncoding		emb|BM734983|BM734983.1	172
ECAUB_00098657	+	2698	noncoding	-0.885526	79	noncoding	-0.853357	108	noncoding
ECAUB_00099384	+	1973	noncoding	-1.0641	80	noncoding	-0.99902	84	noncoding		emb|CD469217|CD469217.1	187
ECAUB_00099496	+	12761	noncoding	-1.10495	68	coding	0.335668	225	coding		emb|DN524011|DN524011.1	1175
ECAUB_00099541	+	1379	noncoding	-0.817641	96	noncoding	-0.0902751	29	noncoding		emb|DB131381|DB131381.1	82.4
ECAUB_00099542	+	579	noncoding	-0.888817	38	noncoding	-1.04254	56	noncoding
ECAUB_00099543	+	871	noncoding	-0.949542	38	noncoding	-1.08956	56	noncoding
ECAUB_00099801	+	1895	noncoding	-1.10227	114	noncoding	-0.988718	132	noncoding		emb|BM545521|BM545521.1	263
ECAUB_00099802	+	2406	noncoding	-1.1377	114	noncoding	-0.801567	93	noncoding		emb|BM545521|BM545521.1	283
ECAUB_00100635	+	1711	noncoding	-1.18085	42	noncoding	-1.1711	71	noncoding
ECAUB_00100695	+	5186	noncoding	-1.22238	67	coding	1.67118	272	coding	strong
ECAUB_00100696	+	5819	noncoding	-1.22689	67	coding	1.68822	272	coding	strong
ECAUB_00100776	+	4095	noncoding	-1.14739	68	noncoding	-1.02995	85	noncoding
ECAUB_00100777	+	3478	noncoding	-1.21968	36	noncoding	-1.01876	85	noncoding
ECAUB_00100892	+	558	noncoding	-1.11859	42	noncoding	-1.00507	63	noncoding		emb|CD469328|CD469328.1	385
ECAUB_00100893	+	1572	noncoding	-0.827332	119	noncoding	-0.778353	145	noncoding		emb|CD469328|CD469328.1	385
ECAUB_00100984	+	4090	noncoding	-0.83468	210	noncoding	-0.838413	152	noncoding
ECAUB_00101015	+	5160	noncoding	-0.48144	39	noncoding	-0.576483	174	noncoding		emb|BG547257|BG547257.1	115
ECAUB_00101016	+	5833	noncoding	-1.14814	34	noncoding	-0.58389	174	noncoding		emb|AV719418|AV719418.1	104
ECAUB_00101017	+	2459	noncoding	-0.840434	135	noncoding	-1.02182	133	noncoding		emb|BU680163|BU680163.1	185
ECAUB_00101018	+	2656	noncoding	-0.851731	135	noncoding	-1.02872	133	noncoding		emb|BU680163|BU680163.1	185
ECAUB_00101019	+	2482	noncoding	-1.13306	77	noncoding	-1.0405	177	noncoding
ECAUB_00101020	+	2384	noncoding	-1.1293	77	noncoding	-1.03288	177	noncoding
ECAUB_00101021	+	619	noncoding	-1.23269	15	noncoding	-1.12205	44	noncoding
ECAUB_00101022	+	8173	noncoding	-1.03873	96	noncoding	-1.19245	136	noncoding		emb|BG004840|BG004840.1	150
ECAUB_00101023	+	918	noncoding	-1.07534	62	noncoding	-0.98744	46	noncoding
ECAUB_00101028	+	8200	noncoding	-1.03884	96	noncoding	-0.922006	98	noncoding		emb|BG004840|BG004840.1	150
ECAUB_00101029	+	2433	noncoding	-0.985176	78	noncoding	-0.705508	130	noncoding
ECAUB_00101030	+	4387	noncoding	-0.933371	306	noncoding	-1.12568	177	noncoding
ECAUB_00101043	+	1687	noncoding	-0.573247	121	noncoding	-1.12198	82	noncoding
ECAUB_00101044	+	1698	noncoding	-0.574465	121	noncoding	-1.04619	103	noncoding
ECAUB_00101046	+	5587	coding	1.82713	93	noncoding	-0.266807	145	coding	strong	emb|AI679282|AI679282.1	154
ECAUB_00101519	-	4762	coding	0.28677	302	noncoding	-0.70341	143	coding		emb|DN507003|DN507003.1	298
ECAUB_00101520	-	2164	noncoding	-1.09687	129	noncoding	-0.922198	111	noncoding		emb|DN507003|DN507003.1	298
ECAUB_00101521	-	7317	noncoding	-0.635925	266	noncoding	-0.650859	146	noncoding		emb|DA327912|DA327912.1	387
ECAUB_00101522	-	16886	noncoding	-0.698249	266	noncoding	-0.715472	70	noncoding		emb|DA327912|DA327912.1	387
ECAUB_00101523	-	16682	noncoding	-0.697729	266	noncoding	-0.715257	70	noncoding		emb|DA327912|DA327912.1	387
ECAUB_00101524	-	17453	noncoding	-0.699914	266	noncoding	-0.715901	70	noncoding		emb|DA327912|DA327912.1	387
ECAUB_00101525	-	14112	noncoding	-0.688726	266	noncoding	-0.71279	70	noncoding		emb|DA327912|DA327912.1	387
ECAUB_00101528	-	12403	noncoding	-0.68072	266	noncoding	-0.710649	70	noncoding		emb|DA327912|DA327912.1	387
ECAUB_00101529	-	7264	noncoding	-0.635144	266	noncoding	-0.650592	146	noncoding		emb|DA327912|DA327912.1	387
ECAUB_00101531	-	4508	noncoding	-1.0961	57	noncoding	-1.19356	58	noncoding		emb|CX593676|CX593676.1	241
ECAUB_00101532	-	4908	noncoding	-1.09825	57	noncoding	-1.19571	58	noncoding		emb|CX593676|CX593676.1	241
ECAUB_00101533	-	323	noncoding	-1.37148	10	noncoding	-1.31079	21	noncoding
ECAUB_00101534	-	627	noncoding	-1.29874	30	noncoding	-1.29813	31	noncoding		emb|CD528573|CD528573.1	296
ECAUB_00102145	-	925	noncoding	-0.366373	267	noncoding	-0.544757	111	noncoding
ECAUB_00102146	-	15395	coding	1.74146	174	noncoding	-1.12027	74	coding	strong	emb|CX603804|CX603804.1	340
ECAUB_00102153	-	20383	noncoding	-0.887284	138	noncoding	-0.422443	209	noncoding		emb|CD465027|CD465027.1	313
ECAUB_00102154	-	19433	noncoding	-0.886219	138	noncoding	-0.420859	209	noncoding		emb|CD465027|CD465027.1	313
ECAUB_00102155	-	22118	noncoding	-0.888991	138	noncoding	-0.425088	209	noncoding		emb|CD465027|CD465027.1	313
ECAUB_00102156	-	22009	noncoding	-0.888884	138	noncoding	-0.424876	209	noncoding		emb|CD465027|CD465027.1	313
ECAUB_00102157	-	22733	noncoding	-0.889525	138	noncoding	-0.42583	209	noncoding		emb|CD465027|CD465027.1	313
ECAUB_00102158	-	21643	noncoding	-0.888564	138	noncoding	-0.424347	209	noncoding		emb|CD465027|CD465027.1	313
ECAUB_00102159	-	18994	noncoding	-0.885686	138	noncoding	-0.420121	209	noncoding		emb|CD465027|CD465027.1	313
ECAUB_00102160	-	19944	noncoding	-0.886751	138	noncoding	-0.421809	209	noncoding		emb|CD465027|CD465027.1	313
ECAUB_00102161	-	20998	noncoding	-0.887924	138	noncoding	-0.423395	209	noncoding		emb|CD465027|CD465027.1	313
ECAUB_00102162	-	22697	noncoding	-0.889525	138	noncoding	-0.42583	209	noncoding		emb|CD465027|CD465027.1	313
ECAUB_00102163	-	19492	noncoding	-0.886325	138	noncoding	-0.420965	209	noncoding		emb|CD465027|CD465027.1	313
ECAUB_00102164	-	23817	noncoding	-0.89038	138	noncoding	-0.427208	209	noncoding		emb|CD465027|CD465027.1	313
ECAUB_00102586	-	1252	noncoding	-0.527745	118	noncoding	-0.87835	95	noncoding
ECAUB_00102587	-	5400	noncoding	-0.72781	118	noncoding	-0.936571	99	noncoding		emb|BF853791|BF853791.1	143
ECAUB_00103425	-	3595	noncoding	-0.0842874	104	noncoding	-0.902135	103	noncoding		emb|BI054771|BI054771.1	156
ECAUB_00103426	-	5542	noncoding	-0.763816	104	noncoding	-0.921977	103	noncoding		emb|BI054771|BI054771.1	156
ECAUB_00103510	-	3706	noncoding	-1.08241	114	coding	0.946706	276	coding		emb|CD465699|CD465699.1	239
ECAUB_00103546	-	3229	noncoding	-0.954929	120	noncoding	-1.05856	90	noncoding		emb|BM734983|BM734983.1	172
ECAUB_00103547	-	3720	noncoding	-1.05304	104	noncoding	-1.11085	94	noncoding		emb|BX471929|BX471929.1	93.5
ECAUB_00104445	-	12761	coding	0.335668	225	noncoding	-1.10495	68	coding		emb|DN524011|DN524011.1	1175
ECAUB_00105551	-	944	noncoding	-1.07924	71	noncoding	-1.1221	42	noncoding
ECAUB_00105908	-	780	noncoding	-1.16131	44	noncoding	-1.24798	15	noncoding
ECAUB_00105909	-	1129	noncoding	-1.17832	33	noncoding	-1.26642	15	noncoding
ECAUB_00105910	-	1015	noncoding	-0.975651	93	noncoding	-1.1259	64	noncoding
ECAUB_00105911	-	1724	noncoding	-0.69603	110	noncoding	-0.86942	89	noncoding
ECAUB_00105912	-	3213	noncoding	-1.08397	177	noncoding	-1.15431	77	noncoding
ECAUB_00105913	-	3126	noncoding	-1.07976	177	noncoding	-1.15228	77	noncoding
ECAUB_00105919	-	8162	noncoding	-0.970759	93	noncoding	-1.03863	96	noncoding		emb|BG004840|BG004840.1	150
ECAUB_00106049	.	2482	noncoding	-1.1397	87	noncoding	-1.11522	63	noncoding		emb|CX601247|CX601247.1	436
ECAUB_00106050	.	957	noncoding	-1.15801	56	noncoding	-0.955255	70	noncoding
ECAUB_00106051	.	3387	noncoding	-0.532286	134	noncoding	-0.909421	61	noncoding
ECAUB_00106052	.	2262	noncoding	-1.12482	57	noncoding	-1.23687	40	noncoding		emb|CX605768|CX605768.1	252
ECAUB_00106053	.	1290	noncoding	-1.14789	77	noncoding	-1.04403	59	noncoding		emb|N56664|N56664.1	65.8
ECAUB_00106054	.	1230	noncoding	-1.06134	82	noncoding	-1.24712	35	noncoding		emb|CD466353|CD466353.1	148
ECAUB_00106055	.	1728	noncoding	-0.949	126	noncoding	-0.972674	96	noncoding
ECAUB_00106056	.	1176	noncoding	-0.7123	204	noncoding	-0.703711	184	noncoding
ECAUB_00106057	.	1201	noncoding	-0.862805	76	noncoding	-0.892126	89	noncoding		emb|BF514017|BF514017.1	320
ECAUB_00106058	.	1692	noncoding	-0.996598	85	noncoding	-1.1331	51	noncoding
ECAUB_00106059	.	1605	noncoding	-1.08892	56	noncoding	-0.3421	205	noncoding
ECAUB_00106060	.	4009	noncoding	-1.04716	57	noncoding	-1.02525	57	noncoding		emb|CD536446|CD536446.1	124
ECAUB_00106061	.	393	noncoding	-0.669086	81	noncoding	-1.03548	57	noncoding
ECAUB_00106062	.	1524	noncoding	-1.08761	59	noncoding	-0.805301	63	noncoding		emb|DN507003|DN507003.1	281
ECAUB_00106063	.	788	noncoding	-1.04354	75	coding	0.54943	119	coding
ECAUB_00106064	.	415	noncoding	-0.961938	64	noncoding	-0.821067	82	noncoding
ECAUB_00106065	.	1007	noncoding	-1.08192	68	noncoding	-0.89311	74	noncoding
ECAUB_00106066	.	2311	noncoding	-1.17003	82	noncoding	-1.04819	48	noncoding
ECAUB_00106067	.	911	noncoding	-0.898273	169	noncoding	-0.879136	90	noncoding		emb|DB310398|DB310398.1	270
ECAUB_00106068	.	1651	noncoding	-0.978719	93	noncoding	-1.23193	28	noncoding
ECAUB_00106069	.	1170	noncoding	-1.24352	35	noncoding	-1.16528	48	noncoding		emb|CX596830|CX596830.1	270
ECAUB_00106070	.	580	noncoding	-1.1108	39	noncoding	-0.895182	66	noncoding
ECAUB_00106071	.	812	noncoding	-0.936641	130	noncoding	-0.956256	91	noncoding
ECAUB_00106072	.	862	noncoding	-1.08577	99	noncoding	-1.07957	79	noncoding
ECAUB_00106073	.	1621	noncoding	-1.159	67	noncoding	-1.11673	81	noncoding
ECAUB_00106075	.	2614	noncoding	-1.03051	99	noncoding	-1.20097	32	noncoding		emb|BI961899|BI961899.1	187
ECAUB_00106076	.	3641	noncoding	-1.0184	74	noncoding	-0.732028	190	noncoding		emb|CD467526|CD467526.1	259
ECAUB_00106077	.	2672	noncoding	-1.04909	59	noncoding	-1.04922	266	noncoding
ECAUB_00106078	.	875	noncoding	-0.944612	87	noncoding	-1.1517	55	noncoding
ECAUB_00106079	.	3036	coding	5.40061	111	coding	0.738733	99	coding	strong	emb|CD466809|CD466809.1	484
ECAUB_00106080	.	2381	noncoding	-0.872872	102	coding	0.269496	83	coding		emb|BG944869|BG944869.1	233
ECAUB_00106081	.	2089	noncoding	-0.842191	110	noncoding	-0.849839	86	noncoding
ECAUB_00106082	.	2539	noncoding	-0.745871	215	noncoding	-0.457013	234	noncoding
ECAUB_00106083	.	994	noncoding	-1.09666	89	noncoding	-0.821518	149	noncoding		emb|DN504069|DN504069.1	97.1
ECAUB_00106084	.	1672	noncoding	-1.08322	106	noncoding	-0.981397	78	noncoding
ECAUB_00106085	.	543	noncoding	-1.48572	7	noncoding	-1.23575	29	noncoding		emb|DN504573|DN504573.1	900
ECAUB_00106086	.	1101	noncoding	-1.31891	25	noncoding	-1.08373	43	noncoding
ECAUB_00106087	.	1813	noncoding	-1.0587	83	noncoding	-1.07597	98	noncoding
ECAUB_00106088	.	1879	noncoding	-1.1122	108	noncoding	-1.08645	62	noncoding
ECAUB_00106089	.	1983	noncoding	-0.861102	88	noncoding	-0.951359	109	noncoding		emb|CX596830|CX596830.1	272
ECAUB_00106090	.	1371	noncoding	-1.05042	70	noncoding	-1.00925	78	noncoding
ECAUB_00106091	.	1340	noncoding	-1.16301	49	noncoding	-1.20177	60	noncoding
ECAUB_00106092	.	901	noncoding	-1.17791	64	noncoding	-1.08257	60	noncoding
ECAUB_00106093	.	4242	coding	2.41694	388	noncoding	-1.13333	135	coding	strong	emb|JG392834|JG392834.1	795
ECAUB_00106094	.	771	noncoding	-1.20991	42	noncoding	-1.20868	43	noncoding
ECAUB_00106095	.	1348	noncoding	-1.22115	71	noncoding	-0.966916	98	noncoding
ECAUB_00106096	.	1643	noncoding	-0.787942	89	noncoding	-0.648448	117	noncoding		emb|BP170218|BP170218.1	75
ECAUB_00106097	.	1550	noncoding	-0.668934	137	noncoding	-0.992642	58	noncoding
ECAUB_00106098	.	2591	noncoding	-1.11137	73	noncoding	-0.906989	164	noncoding
ECAUB_00106099	.	537	noncoding	-1.1551	63	noncoding	-0.77692	105	noncoding
ECAUB_00106100	.	2411	noncoding	-1.00114	88	noncoding	-0.0341119	135	noncoding		emb|BF746353|BF746353.1	139
ECAUB_00106101	.	1127	noncoding	-0.983129	60	noncoding	-1.29828	17	noncoding		emb|DN510948|DN510948.1	178
ECAUB_00106102	.	650	coding	0.731832	110	coding	1.97243	80	coding	strong	emb|CX595671|CX595671.1	922
ECAUB_00106103	.	3227	noncoding	-1.018	73	noncoding	-0.875058	91	noncoding
ECAUB_00106104	.	2488	noncoding	-0.476495	60	noncoding	-0.38919	51	noncoding		emb|DN507706|DN507706.1	207
ECAUB_00106105	.	1135	noncoding	-0.781933	155	noncoding	-1.04177	69	noncoding
ECAUB_00106106	.	1644	noncoding	-1.09904	65	noncoding	-1.15358	42	noncoding
ECAUB_00106107	.	782	noncoding	-1.03601	67	noncoding	-1.05883	96	noncoding
ECAUB_00106108	.	3102	noncoding	-1.20813	82	noncoding	-1.18821	39	noncoding		emb|EY288068|EY288068.1	78.7
ECAUB_00106109	.	1767	noncoding	-0.851887	130	noncoding	-1.19996	82	noncoding		emb|CD535375|CD535375.1	268
ECAUB_00106110	.	1110	noncoding	-1.35684	22	noncoding	-1.01516	101	noncoding		emb|FS663852|FS663852.1	274
ECAUB_00106111	.	1257	noncoding	-1.15707	47	noncoding	-1.21123	54	noncoding		emb|BF438792|BF438792.1	207
ECAUB_00106112	.	1632	noncoding	-1.15756	47	noncoding	-1.20588	41	noncoding		emb|CR546527|CR546527.1	235
ECAUB_00106113	.	702	noncoding	-1.06612	47	noncoding	-0.937971	61	noncoding
ECAUB_00106114	.	1430	noncoding	-1.13078	55	noncoding	-1.11501	59	noncoding
ECAUB_00106115	.	914	noncoding	-1.29765	18	noncoding	-1.32243	23	noncoding		emb|CD643091|CD643091.1	82.4
ECAUB_00106116	.	1184	noncoding	-1.14364	32	noncoding	-1.01415	58	noncoding
ECAUB_00106117	.	602	noncoding	-1.04741	93	noncoding	-1.17447	39	noncoding
ECAUB_00106118	.	1519	noncoding	-1.3153	34	noncoding	-1.21059	42	noncoding		emb|CX605768|CX605768.1	235
ECAUB_00106119	.	3333	noncoding	-1.26377	91	noncoding	-1.09663	71	noncoding
ECAUB_00106120	.	909	noncoding	-1.2281	35	noncoding	-1.14561	81	noncoding
ECAUB_00106121	.	1325	noncoding	-1.26202	26	noncoding	-0.918925	77	noncoding		emb|CV361268|CV361268.1	147
ECAUB_00106122	.	1529	noncoding	-0.643852	103	noncoding	-1.2153	58	noncoding		emb|AJ818207|AJ818207.1	296
ECAUB_00106123	.	998	noncoding	-0.793427	290	coding	1.02462	171	coding	strong	emb|DA402134|DA402134.1	665
ECAUB_00106124	.	1253	noncoding	-0.897966	147	noncoding	-1.03187	95	noncoding
ECAUB_00106125	.	1861	noncoding	-0.776411	120	noncoding	-0.912982	110	noncoding		emb|BM734827|BM734827.1	180
ECAUB_00106126	.	1592	noncoding	-1.04267	47	noncoding	-1.15692	79	noncoding
ECAUB_00106127	.	1123	noncoding	-1.22985	56	noncoding	-0.947251	83	noncoding
ECAUB_00106128	.	1681	noncoding	-1.26841	32	noncoding	-1.26391	94	noncoding		emb|AJ953439|AJ953439.1	283
ECAUB_00106129	.	748	noncoding	-1.16521	73	noncoding	-1.19527	21	noncoding
ECAUB_00106130	.	15650	noncoding	-1.08499	84	noncoding	-1.14318	72	noncoding		emb|BM955787|BM955787.1	385
ECAUB_00106131	.	1456	noncoding	-1.32924	41	noncoding	-1.14941	68	noncoding		emb|BX111403|BX111403.1	448
ECAUB_00106132	.	11202	noncoding	-0.34484	64	coding	1.04692	58	coding	strong	emb|BF951341|BF951341.1	366
ECAUB_00106133	.	851	noncoding	-1.22382	72	noncoding	-1.08948	43	noncoding
ECAUB_00106134	.	745	noncoding	-1.04204	46	noncoding	-0.896532	73	noncoding		emb|CX599197|CX599197.1	178
ECAUB_00106135	.	1091	noncoding	-1.25336	32	noncoding	-1.28356	54	noncoding
ECAUB_00106136	.	3531	noncoding	-0.742016	112	coding	0.679624	395	coding
ECAUB_00106137	.	3306	noncoding	-0.986659	73	noncoding	-1.16958	62	noncoding
ECAUB_00106138	.	673	noncoding	-0.663957	117	noncoding	-0.887174	57	noncoding
ECAUB_00106139	.	941	noncoding	-0.905634	87	noncoding	-0.992474	101	noncoding
ECAUB_00106140	.	815	noncoding	-0.669131	138	noncoding	-0.943889	97	noncoding
ECAUB_00106141	.	6674	noncoding	-0.815743	119	noncoding	-0.632394	171	noncoding		emb|CX602729|CX602729.1	359
ECAUB_00106142	.	927	noncoding	-0.958188	89	noncoding	-0.945892	108	noncoding
ECAUB_00106143	.	9871	noncoding	-0.975128	125	coding	0.245076	142	coding		emb|BQ267973|BQ267973.1	243
ECAUB_00106144	.	1302	noncoding	-1.04565	59	noncoding	-1.29996	36	noncoding
ECAUB_00106145	.	960	noncoding	-0.865275	192	noncoding	-1.01672	139	noncoding		emb|BI559373|BI559373.1	375
ECAUB_00106146	.	1423	noncoding	-1.32158	58	noncoding	-1.02963	79	noncoding
ECAUB_00106147	.	1586	noncoding	-1.2074	39	noncoding	-1.11881	89	noncoding		emb|CX604388|CX604388.1	283
ECAUB_00106148	.	3212	noncoding	-1.09591	88	noncoding	-1.03609	76	noncoding		emb|DN510974|DN510974.1	272
ECAUB_00106149	.	1353	noncoding	-1.0086	59	noncoding	-1.05172	112	noncoding
ECAUB_00106150	.	3517	noncoding	-0.956451	223	noncoding	-0.750835	230	noncoding		emb|CD535496|CD535496.1	326
[truncated: 5,533 more rows]
