# Supplementary material for: The Transcriptome of Equine Peripheral Blood Mononuclear Cells
Source: PLoS One. 2015 Mar 19;10(3):e0122011. doi: 10.1371/journal.pone.0122011 (PMC4366165; doi:10.1371/journal.pone.0122011)
Supplement: S4 File — The consensus sequences of 9 tested unknown horse-specific transcripts were obtained using the Sequencher 5.1 (GeneCodes) software. (TXT) [file pone.0122011.s008.txt]

>ECAUB_00002829
GTCTCATCTGGGCTACTGGGGGAGATTTATCATCCATCTTGACTTGGAAG
CTGGGGCTCATCCACTTTTCTGGAGGTGGGGGCAGAGGCTGCTTGCGGTA
CATGCTGAATCAGACGATCAGGAATCCACCAAGGAGATGAAGCGTCCCTT
C
>ECAUB_00170208
AGAATGCTCTAAGGCCCTGGAATGTCCTGCCTGATGACAGTGTCCCTGTT
TGCCTGGGGCCTTGGGCCACACCAGGTGGTCTGTGCTCACAATGTGATTT
ATATGGGGCCTTGGGCCCCATGGTGTCAGTCCAACCTTTGGGCAGGCTAG
AGACT
>ECAUB_00199730
GGCTTTAGTTCCAGAAAGTCCAATCTTTGTTCCTGAAAAGCTGTGTTGTC
ATATCTGAGCCTGTATATTTCTCTCAAATATGACATTCCAGTGAAAGCCT
TGGTAAGATAACCAATGTGTCCTGTTATAAGGAGACCAAATTCTTATTGA
ACTTATGCAAATAACTATATTGCCATGAAATAACGATACTCACAAAGAGT
TTCCATATTCTGGAGGGATCAGATAGGGA
>ECAUB_00294973
AAGTGGATGTGCAAAGGTGGGCATTATTAATACTCAGGGTACCATAGAGT
TTGACATTCACATTGGAGATGTGGTATTTTTCCCCACTGGAACCCAGCAT
TACATTAAGAGCACATGTGATGAGGATTTACTTTTCATTCTTGCCTTCAG
CACTGGAGACCAGTTGCAAACCCTTGACATGGATGATTATCTGCAAGCCA
CGGCAGACCATATCCTGGCCCAGCTTTTCTTCAAG
>ECAUB_00312956
TGAGCCCCTGGACATGGCCACACCTCACTACAGGGCCCTGTGCTCCAGGG
GCTGCCTGGCCCTTGTTCTGGGCCCCTACCAGGCCACAGGAGGCCTGCCC
AGTCTTTCTTTTGGGCTCCACCCAGGTCAGGAGGGGGCGTCAGCAGCCTG
GCCGGGTGCTGCCGTGCGCCCCGCCACCGCTCAGAAGCACAAATGGCTGC
>ECAUB_00316074
ACCACAATCTTACTGTCTCGCTCCAGCTCATTTTTTAGCCACTCAAAATC
ACTGTAGCGCCGTCGTACACAGGACTCCTTCAGCTTGAAGATAGGTAGGT
TTGTACTCTTTTAGGTCTTCAAATGCTGTTTGAGTAGCATGCTGTCCATA
GAGAATACTCTGGCCCTCTAGTCTGA
>ECAUB_00320828
GCGAGACAGTAAGATTGTGGTACCCCCACTGCCTGGGAAAGCCTTGAAGC
GGCAGCTCCCTTTTCGAGGAGATGAAGGGATCTTTGAGGAGTCCTTCATT
GAAGAGAGGAGGCAGGGCCTCGAACAGTTTATTAACAAAATTGCTGGGCA
TCCGCTGGCTCAGAATGAACGCTGCCTACACATGTTCCTG
>ECAUB_00022962_R
CAACAAGGGCGTGTGCGAGGAGATCGCCATCATCCCCAGAAAGAAGCTCC
GCAACAAGATCGCGGGCTATGTCACCCACCTGATGAAGCGCATCCAGCGC
GGCCCCGTGAGAGGCATCTCTATCAAGCTGCAGGAGGAGGAGCGCGAGCG
GAGGGACAACTACGTGCCTGAGGTGTCAGCGCTGGATCAGGAGATCATTG
AAGTGGATCCTGACACTAAGGAGATGCTGAAACTCTTGGACTTCGGCAGT
CTCTCCAACCTGCAGGTCACTCAGCACACAGTGAGAAATGTGA
>ECAUB_00310461_R
CCGCTCTCCTCCCGCCTCAGGAGCCAGAATGCCAACTTCCAGAACCCCCG
CTGTGAGAACACCCCCCACATCGGGCGCGAGTCCCCACCGCCCTCATACA
CCTCCAGCAT
